# Supplementary material for: Discovery and Evaluation of Protein Biomarkers as a Signature of Wellness in Late-Stage Cancer Patients in Early Phase Clinical Trials
Source: Cancers (Basel). 2021 May 18;13(10):2443. doi: 10.3390/cancers13102443 (PMC8157875; doi:10.3390/cancers13102443)
Supplement: Supplementary file 1 [file cancers-13-02443-s001.zip]

Archive with 4 entries (4 files):
- cancers-1203252-SI.pdf
- Table_S5_Discovery_cohort_all_identified_uniquepeptides_cancers_1110435.csv
- Table_S6_Discovery_cohort_proteinquants_cancers_1110435.csv
- Table_S7_Validation_cohort_panel_proteinquants_cancers_1110435.csv
