# Supplementary material for: Discovery and Evaluation of Protein Biomarkers as a Signature of Wellness in Late-Stage Cancer Patients in Early Phase Clinical Trials
Source: Cancers (Basel). 2021 May 18;13(10):2443. doi: 10.3390/cancers13102443 (PMC8157875; doi:10.3390/cancers13102443)
Supplement: Supplementary file 1 [file cancers-13-02443-s001.zip › Table_S5_Discovery_cohort_all_identified_uniquepeptides_cancers_1110435.csv]

peptide_group_label	Sequence	FullPeptideName	Charge	m/z	ProteinName
134756_NLTAGMAMITC(UniMod:4)R_2	NLTAGMAMITCR	NLTAGMAMITC(UniMod:4)R	2	669.8199749	1/sp|A5YKK6|CNOT1_HUMAN
138807_NVPGFLPTNDLSQPTGFLAQPMK_3	NVPGFLPTNDLSQPTGFLAQPMK	NVPGFLPTNDLSQPTGFLAQPMK	3	824.7579035	1/sp|A5YKK6|CNOT1_HUMAN
10961_VTVLGQPK_2	VTVLGQPK	VTVLGQPK	2	421.260728	1/sp|B9A064|IGLL5_HUMAN
1033_AALANLC(UniMod:4)IGDVITAIDGENTSNMTHLEAQNR_3	AALANLCIGDVITAIDGENTSNMTHLEAQNR	AALANLC(UniMod:4)IGDVITAIDGENTSNMTHLEAQNR	3	1104.869756	1/sp|O00151|PDLI1_HUMAN
1035_AALANLC(UniMod:4)IGDVITAIDGENTSNM(UniMod:35)THLEAQNR_3	AALANLCIGDVITAIDGENTSNMTHLEAQNR	AALANLC(UniMod:4)IGDVITAIDGENTSNM(UniMod:35)THLEAQNR	3	1110.201394	1/sp|O00151|PDLI1_HUMAN
143583_QELNEPPKQSTSFLVLQEILESEEK_3	QELNEPPKQSTSFLVLQEILESEEK	QELNEPPKQSTSFLVLQEILESEEK	3	972.5009927	1/sp|O00151|PDLI1_HUMAN
148992_QSTSFLVLQEILESEEK_2	QSTSFLVLQEILESEEK	QSTSFLVLQEILESEEK	2	990.5122278	1/sp|O00151|PDLI1_HUMAN
158439_SAM(UniMod:35)PFTASPASSTTAR_2	SAMPFTASPASSTTAR	SAM(UniMod:35)PFTASPASSTTAR	2	799.8775869	1/sp|O00151|PDLI1_HUMAN
194418_VLDNYLTSPLPEEVDETSAEDEGVSQR_4	VLDNYLTSPLPEEVDETSAEDEGVSQR	VLDNYLTSPLPEEVDETSAEDEGVSQR	4	748.8530977	1/sp|O00299|CLIC1_HUMAN
208829_YLSNAYAREEFASTC(UniMod:4)PDDEEIELAYEQVAK_4	YLSNAYAREEFASTCPDDEEIELAYEQVAK	YLSNAYAREEFASTC(UniMod:4)PDDEEIELAYEQVAK	4	878.651604	1/sp|O00299|CLIC1_HUMAN
52794_FLDGNELTLADC(UniMod:4)NLLPK_2	FLDGNELTLADCNLLPK	FLDGNELTLADC(UniMod:4)NLLPK	2	966.9904083	1/sp|O00299|CLIC1_HUMAN
93425_KFLDGNELTLADC(UniMod:4)NLLPK_2	KFLDGNELTLADCNLLPK	KFLDGNELTLADC(UniMod:4)NLLPK	2	1031.03789	1/sp|O00299|CLIC1_HUMAN
328_AHFSPSNIILDFPAAGSAAR_3	AHFSPSNIILDFPAAGSAAR	AHFSPSNIILDFPAAGSAAR	3	681.3533177	1/sp|O00391|QSOX1_HUMAN
122482_LVLEQVVTSIASVADTAEEK_2	LVLEQVVTSIASVADTAEEK	LVLEQVVTSIASVADTAEEK	2	1051.564992	1/sp|O00410|IPO5_HUMAN
122532_LVLPMIKEHIMQMLQNPDWK_3	LVLPMIKEHIMQMLQNPDWK	LVLPMIKEHIMQMLQNPDWK	3	822.1019597	1/sp|O00410|IPO5_HUMAN
174519_TASIKPEVALLDTQDMENMSDDDGWEFVNLGDQQSFGIK_4	TASIKPEVALLDTQDMENMSDDDGWEFVNLGDQQSFGIK	TASIKPEVALLDTQDMENMSDDDGWEFVNLGDQQSFGIK	4	1086.754426	1/sp|O00410|IPO5_HUMAN
37528_EEAVQTFNYLC(UniMod:4)DLIESNHPIVLGPNNTNLPK_4	EEAVQTFNYLCDLIESNHPIVLGPNNTNLPK	EEAVQTFNYLC(UniMod:4)DLIESNHPIVLGPNNTNLPK	4	885.6923349	1/sp|O00410|IPO5_HUMAN
40005_EHIMQMLQNPDWK_2	EHIMQMLQNPDWK	EHIMQMLQNPDWK	2	835.3948926	1/sp|O00410|IPO5_HUMAN
7857_AIGTEPDSDVLSEIMHSFAK_2	AIGTEPDSDVLSEIMHSFAK	AIGTEPDSDVLSEIMHSFAK	2	1074.019894	1/sp|O00410|IPO5_HUMAN
103534_LDLMDAGTDAMDVLMGR_2	LDLMDAGTDAMDVLMGR	LDLMDAGTDAMDVLMGR	2	912.420447	1/sp|O00429|DNM1L_HUMAN
103539_LDLM(UniMod:35)DAGTDAMDVLMGR_2	LDLMDAGTDAMDVLMGR	LDLM(UniMod:35)DAGTDAMDVLMGR	2	920.4179043	1/sp|O00429|DNM1L_HUMAN
108227_LHDAIVEVVTC(UniMod:4)LLR_2	LHDAIVEVVTCLLR	LHDAIVEVVTC(UniMod:4)LLR	2	819.4558074	1/sp|O00429|DNM1L_HUMAN
116750_LQDVFNTVGADIIQLPQIVVVGTQSSGK_3	LQDVFNTVGADIIQLPQIVVVGTQSSGK	LQDVFNTVGADIIQLPQIVVVGTQSSGK	3	976.2009889	1/sp|O00429|DNM1L_HUMAN
173361_SYFLIVR_2	SYFLIVR	SYFLIVR	2	449.2632707	1/sp|O00429|DNM1L_HUMAN
18711_AVMHFLVNHVKDTLQSELVGQLYK_3	AVMHFLVNHVKDTLQSELVGQLYK	AVMHFLVNHVKDTLQSELVGQLYK	3	923.8300619	1/sp|O00429|DNM1L_HUMAN
52365_FISNPNSIILAVTAANTDMATSEALK_3	FISNPNSIILAVTAANTDMATSEALK	FISNPNSIILAVTAANTDMATSEALK	3	898.1335872	1/sp|O00429|DNM1L_HUMAN
86619_INVLAAQYQSLLNSYGEPVDDK_3	INVLAAQYQSLLNSYGEPVDDK	INVLAAQYQSLLNSYGEPVDDK	3	813.0796997	1/sp|O00429|DNM1L_HUMAN
175162_TDGKGDFVSLALR_3	TDGKGDFVSLALR	TDGKGDFVSLALR	3	460.2490194	1/sp|O00468|AGRIN_HUMAN
191774_VGPTC(UniMod:4)ADEKSPC(UniMod:4)QPNPC(UniMod:4)HGAAPC(UniMod:4)R_4	VGPTCADEKSPCQPNPCHGAAPCR	VGPTC(UniMod:4)ADEKSPC(UniMod:4)QPNPC(UniMod:4)HGAAPC(UniMod:4)R	4	667.2886249	1/sp|O00468|AGRIN_HUMAN
292_AAAVSSGFDGAIQLVSLGGR_2	AAAVSSGFDGAIQLVSLGGR	AAAVSSGFDGAIQLVSLGGR	2	938.4997891	1/sp|O00468|AGRIN_HUMAN
98771_KSPC(UniMod:4)PSVVAPVC(UniMod:4)GSDASTYSNEC(UniMod:4)ELQR_3	KSPCPSVVAPVCGSDASTYSNECELQR	KSPC(UniMod:4)PSVVAPVC(UniMod:4)GSDASTYSNEC(UniMod:4)ELQR	3	1000.116162	1/sp|O00468|AGRIN_HUMAN
143789_QEVWLANGAAESR_2	QEVWLANGAAESR	QEVWLANGAAESR	2	715.8547721	1/sp|O00584|RNT2_HUMAN
87347_IQC(UniMod:4)LPPSQDEEVQTIGQIELC(UniMod:4)LTK_3	IQCLPPSQDEEVQTIGQIELCLTK	IQC(UniMod:4)LPPSQDEEVQTIGQIELC(UniMod:4)LTK	3	933.8016202	1/sp|O00584|RNT2_HUMAN
99949_KVVSLNGELGDSWIVPLDNLTKDDLDEEEDTHL_4	KVVSLNGELGDSWIVPLDNLTKDDLDEEEDTHL	KVVSLNGELGDSWIVPLDNLTKDDLDEEEDTHL	4	927.9586254	1/sp|O00592|PODXL_HUMAN
21064_C(UniMod:4)GNIASIMVFKDVNTR_3	CGNIASIMVFKDVNTR	C(UniMod:4)GNIASIMVFKDVNTR	3	608.9746844	1/sp|O00743|PPP6_HUMAN
165975_SLQGVAGVQDVEVHLEDQMVLVHTTLPSQEVQALLEGTGR_4	SLQGVAGVQDVEVHLEDQMVLVHTTLPSQEVQALLEGTGR	SLQGVAGVQDVEVHLEDQMVLVHTTLPSQEVQALLEGTGR	4	1071.554864	1/sp|O14618|CCS_HUMAN
197821_VPIPWVSGTSASTPVFGGILSLINEHR_3	VPIPWVSGTSASTPVFGGILSLINEHR	VPIPWVSGTSASTPVFGGILSLINEHR	3	945.5114978	1/sp|O14773|TPP1_HUMAN
159369_SDFFELLSNHHLDSQSR_3	SDFFELLSNHHLDSQSR	SDFFELLSNHHLDSQSR	3	677.9888155	1/sp|O14776|TCRG1_HUMAN
10219_VAQELEEK_2	VAQELEEK	VAQELEEK	2	473.2480146	1/sp|O14791|APOL1_HUMAN
10900_VTEPISAESGEQVER_2	VTEPISAESGEQVER	VTEPISAESGEQVER	2	815.8995736	1/sp|O14791|APOL1_HUMAN
196905_VNEPSILEMSR_2	VNEPSILEMSR	VNEPSILEMSR	2	637.8240948	1/sp|O14791|APOL1_HUMAN
38534_EFLGENISNFLSLAGNTYQLTR_3	EFLGENISNFLSLAGNTYQLTR	EFLGENISNFLSLAGNTYQLTR	3	829.7553275	1/sp|O14791|APOL1_HUMAN
6080_LNILNNNYK_2	LNILNNNYK	LNILNNNYK	2	553.3036555	1/sp|O14791|APOL1_HUMAN
113287_LLSEEVFDFSSGQITQVK_3	LLSEEVFDFSSGQITQVK	LLSEEVFDFSSGQITQVK	3	676.3492388	1/sp|O14980|XPO1_HUMAN
134450_NLNTLC(UniMod:4)WAIGSISGAMHEEDEK_3	NLNTLCWAIGSISGAMHEEDEK	NLNTLC(UniMod:4)WAIGSISGAMHEEDEK	3	825.7141461	1/sp|O14980|XPO1_HUMAN
53263_FLNWIPLGYIFETK_2	FLNWIPLGYIFETK	FLNWIPLGYIFETK	2	870.9716163	1/sp|O14980|XPO1_HUMAN
7923_AIIASNIM(UniMod:35)YIVGQYPR_2	AIIASNIMYIVGQYPR	AIIASNIM(UniMod:35)YIVGQYPR	2	912.9874717	1/sp|O14980|XPO1_HUMAN
116347_LPVQEC(UniMod:4)LSYPTC(UniMod:4)TQC(UniMod:4)R_2	LPVQECLSYPTCTQCR	LPVQEC(UniMod:4)LSYPTC(UniMod:4)TQC(UniMod:4)R	2	1006.455352	1/sp|O15031|PLXB2_HUMAN
150824_RAQGEVQLTVSPLPALSEEDELLC(UniMod:4)LFGESPPHPAR_4	RAQGEVQLTVSPLPALSEEDELLCLFGESPPHPAR	RAQGEVQLTVSPLPALSEEDELLC(UniMod:4)LFGESPPHPAR	4	961.4899985	1/sp|O15031|PLXB2_HUMAN
210865_YTLNDTGLLGDDVEYAPLTVSVIVQDEGVDAIPVK_4	YTLNDTGLLGDDVEYAPLTVSVIVQDEGVDAIPVK	YTLNDTGLLGDDVEYAPLTVSVIVQDEGVDAIPVK	4	930.4791937	1/sp|O15031|PLXB2_HUMAN
211480_YYDEIINALEEDPAAQK_2	YYDEIINALEEDPAAQK	YYDEIINALEEDPAAQK	2	991.4731026	1/sp|O15031|PLXB2_HUMAN
30160_DLVLSGDLGSLYAMTQDK_2	DLVLSGDLGSLYAMTQDK	DLVLSGDLGSLYAMTQDK	2	963.4798734	1/sp|O15031|PLXB2_HUMAN
42746_ELNHLAVDEASGVVYLGAVNALYQLDAK_3	ELNHLAVDEASGVVYLGAVNALYQLDAK	ELNHLAVDEASGVVYLGAVNALYQLDAK	3	991.5169771	1/sp|O15031|PLXB2_HUMAN
114265_LMWLFGC(UniMod:4)PLLLDDVAR_2	LMWLFGCPLLLDDVAR	LMWLFGC(UniMod:4)PLLLDDVAR	2	959.9995248	1/sp|O15067|PUR4_HUMAN
127715_MTEQHFPHPIQSFSPESMPEPLNGPINILGEGR_4	MTEQHFPHPIQSFSPESMPEPLNGPINILGEGR	MTEQHFPHPIQSFSPESMPEPLNGPINILGEGR	4	922.4487107	1/sp|O15067|PUR4_HUMAN
129455_M(UniMod:35)TEQHFPHPIQSFSPESMPEPLNGPINILGEGR_4	MTEQHFPHPIQSFSPESMPEPLNGPINILGEGR	M(UniMod:35)TEQHFPHPIQSFSPESMPEPLNGPINILGEGR	4	926.4474393	1/sp|O15067|PUR4_HUMAN
136065_NPSTVEAFDLAQSNSEHSR_3	NPSTVEAFDLAQSNSEHSR	NPSTVEAFDLAQSNSEHSR	3	696.9908847	1/sp|O15067|PUR4_HUMAN
157486_RVYGSFLVNPESGYNVSLLYDLENLPASK_3	RVYGSFLVNPESGYNVSLLYDLENLPASK	RVYGSFLVNPESGYNVSLLYDLENLPASK	3	1082.222341	1/sp|O15144|ARPC2_HUMAN
43762_EMYTLGITNFPIPGEPGFPLNAIYAK_3	EMYTLGITNFPIPGEPGFPLNAIYAK	EMYTLGITNFPIPGEPGFPLNAIYAK	3	951.822573	1/sp|O15145|ARPC3_HUMAN
135559_NNVALVGVMSHELGHVLGMPDVPFNTK_3	NNVALVGVMSHELGHVLGMPDVPFNTK	NNVALVGVMSHELGHVLGMPDVPFNTK	3	959.1579612	1/sp|O15204|ADEC1_HUMAN
104167_LEAQLTENNIVKEELALLDGSNVVFK_3	LEAQLTENNIVKEELALLDGSNVVFK	LEAQLTENNIVKEELALLDGSNVVFK	3	962.8534778	1/sp|O15212|PFD6_HUMAN
101581_LALSNVAPLTGNVYSGFGFHSAQDSALLYYR_3	LALSNVAPLTGNVYSGFGFHSAQDSALLYYR	LALSNVAPLTGNVYSGFGFHSAQDSALLYYR	3	1111.229719	1/sp|O15230|LAMA5_HUMAN
173289_SYDFISHC(UniMod:4)AAQGYHISPSSSSLFC(UniMod:4)R_4	SYDFISHCAAQGYHISPSSSSLFCR	SYDFISHC(UniMod:4)AAQGYHISPSSSSLFC(UniMod:4)R	4	720.0734383	1/sp|O15230|LAMA5_HUMAN
192649_VHWVYQLGEAGPAVLSIDEDIGEQFAAVSLDR_4	VHWVYQLGEAGPAVLSIDEDIGEQFAAVSLDR	VHWVYQLGEAGPAVLSIDEDIGEQFAAVSLDR	4	871.9400388	1/sp|O15230|LAMA5_HUMAN
200609_VTEAC(UniMod:4)TYRPSAQQSGDNC(UniMod:4)LLYTHLPLDGFPSAAGLEALC(UniMod:4)R_4	VTEACTYRPSAQQSGDNCLLYTHLPLDGFPSAAGLEALCR	VTEAC(UniMod:4)TYRPSAQQSGDNC(UniMod:4)LLYTHLPLDGFPSAAGLEALC(UniMod:4)R	4	1110.526786	1/sp|O15230|LAMA5_HUMAN
20506_C(UniMod:4)DIGGALGQSC(UniMod:4)EPR_2	CDIGGALGQSCEPR	C(UniMod:4)DIGGALGQSC(UniMod:4)EPR	2	760.335032	1/sp|O15230|LAMA5_HUMAN
205430_YAFLLHGYQPAHPTFPVEVLINAGR_3	YAFLLHGYQPAHPTFPVEVLINAGR	YAFLLHGYQPAHPTFPVEVLINAGR	3	937.4974115	1/sp|O15230|LAMA5_HUMAN
50987_FFLHGVTLVPIEEFSPEFVEPR_3	FFLHGVTLVPIEEFSPEFVEPR	FFLHGVTLVPIEEFSPEFVEPR	3	863.784447	1/sp|O15230|LAMA5_HUMAN
67263_GQDLGQAVLDAGHSVSTLEK_3	GQDLGQAVLDAGHSVSTLEK	GQDLGQAVLDAGHSVSTLEK	3	675.679759	1/sp|O15230|LAMA5_HUMAN
78787_IAASATC(UniMod:4)GEEAPAR_2	IAASATCGEEAPAR	IAASATC(UniMod:4)GEEAPAR	2	702.3328153	1/sp|O15230|LAMA5_HUMAN
88537_ISFDSQISTTK_2	ISFDSQISTTK	ISFDSQISTTK	2	613.8167927	1/sp|O15230|LAMA5_HUMAN
175670_TEEAIIYSYGFATIASAIPAYSK_3	TEEAIIYSYGFATIASAIPAYSK	TEEAIIYSYGFATIASAIPAYSK	3	822.7528125	1/sp|O15269|SPTC1_HUMAN
202879_VVVTVEQTEEELER_3	VVVTVEQTEEELER	VVVTVEQTEEELER	3	553.9527083	1/sp|O15269|SPTC1_HUMAN
27293_DHPALNYNIVSGPPSHK_3	DHPALNYNIVSGPPSHK	DHPALNYNIVSGPPSHK	3	615.9795917	1/sp|O15269|SPTC1_HUMAN
97236_KNPEVPVNFAEFSK_2	KNPEVPVNFAEFSK	KNPEVPVNFAEFSK	2	803.4172052	1/sp|O15347|HMGB3_HUMAN
159907_SDWEVKEEMDFPQLM(UniMod:35)K_3	SDWEVKEEMDFPQLMK	SDWEVKEEMDFPQLM(UniMod:35)K	3	676.641148	1/sp|O15371|EIF3D_HUMAN
182733_TQGNVFATDAILATLMSC(UniMod:4)TR_2	TQGNVFATDAILATLMSCTR	TQGNVFATDAILATLMSC(UniMod:4)TR	2	1085.535188	1/sp|O15371|EIF3D_HUMAN
46001_ERYNFPNPNPFVEDDMDKNEIASVAYR_4	ERYNFPNPNPFVEDDMDKNEIASVAYR	ERYNFPNPNPFVEDDMDKNEIASVAYR	4	808.3766457	1/sp|O15371|EIF3D_HUMAN
53766_FMTPVIQDNPSGWGPC(UniMod:4)AVPEQFRDMPYQPFSK_4	FMTPVIQDNPSGWGPCAVPEQFRDMPYQPFSK	FMTPVIQDNPSGWGPC(UniMod:4)AVPEQFRDMPYQPFSK	4	932.434909	1/sp|O15371|EIF3D_HUMAN
78076_HVILGTQQFKPNEFASQINLSVENAWGILR_4	HVILGTQQFKPNEFASQINLSVENAWGILR	HVILGTQQFKPNEFASQINLSVENAWGILR	4	853.2058411	1/sp|O15371|EIF3D_HUMAN
145923_QLEADIMDINEIFK_2	QLEADIMDINEIFK	QLEADIMDINEIFK	2	839.9214631	1/sp|O15400|STX7_HUMAN
60239_GFESPSDNSSAMLLQWHEK_3	GFESPSDNSSAMLLQWHEK	GFESPSDNSSAMLLQWHEK	3	721.6652326	1/sp|O15511|ARPC5_HUMAN
130704_NDPELDQQLANLDLNSEK_2	NDPELDQQLANLDLNSEK	NDPELDQQLANLDLNSEK	2	1028.495098	1/sp|O15523|DDX3Y_HUMAN
191708_VGNLGLATSFFNEK_2	VGNLGLATSFFNEK	VGNLGLATSFFNEK	2	748.8908233	1/sp|O15523|DDX3Y_HUMAN
184804_TTQIPQWC(UniMod:4)VEYM(UniMod:35)R_2	TTQIPQWCVEYMR	TTQIPQWC(UniMod:4)VEYM(UniMod:35)R	2	864.3976322	1/sp|O43143|DHX15_HUMAN
142018_PWIGLAEALGTLM(UniMod:35)R_3	PWIGLAEALGTLMR	PWIGLAEALGTLM(UniMod:35)R	3	515.2815546	1/sp|O43175|SERA_HUMAN
166323_SLTGVVNAQALTSAFSPHTKPWIGLAEALGTLM(UniMod:35)R_4	SLTGVVNAQALTSAFSPHTKPWIGLAEALGTLMR	SLTGVVNAQALTSAFSPHTKPWIGLAEALGTLM(UniMod:35)R	4	889.2263449	1/sp|O43175|SERA_HUMAN
37930_EELIAELQDC(UniMod:4)EGLIVR_2	EELIAELQDCEGLIVR	EELIAELQDC(UniMod:4)EGLIVR	2	943.9800406	1/sp|O43175|SERA_HUMAN
114114_LMM(UniMod:35)DPLSGQNR_2	LMMDPLSGQNR	LMM(UniMod:35)DPLSGQNR	2	639.3024723	1/sp|O43390|HNRPR_HUMAN
166626_SMDFEEAERSEPTQALELTEDDIKEDGIVPLR_4	SMDFEEAERSEPTQALELTEDDIKEDGIVPLR	SMDFEEAERSEPTQALELTEDDIKEDGIVPLR	4	916.4399056	1/sp|O43396|TXNL1_HUMAN
54674_FQNVNSVTIFVQSNQGEEETTR_3	FQNVNSVTIFVQSNQGEEETTR	FQNVNSVTIFVQSNQGEEETTR	3	843.0734963	1/sp|O43396|TXNL1_HUMAN
182696_TQETLSQAGQK_2	TQETLSQAGQK	TQETLSQAGQK	2	595.8042166	1/sp|O43399|TPD54_HUMAN
201934_VVGDRENGSDNLPSSAGSGDKPLSDPAPF_4	VVGDRENGSDNLPSSAGSGDKPLSDPAPF	VVGDRENGSDNLPSSAGSGDKPLSDPAPF	4	722.0941536	1/sp|O43399|TPD54_HUMAN
50934_FFGNSWAETYR_2	FFGNSWAETYR	FFGNSWAETYR	2	689.3147515	1/sp|O43488|ARK72_HUMAN
136043_NPSIVGVLC(UniMod:4)TDSQGLNLGC(UniMod:4)R_2	NPSIVGVLCTDSQGLNLGCR	NPSIVGVLC(UniMod:4)TDSQGLNLGC(UniMod:4)R	2	1080.530437	1/sp|O43504|LTOR5_HUMAN
188481_VC(UniMod:4)GLATFEIDLK_2	VCGLATFEIDLK	VC(UniMod:4)GLATFEIDLK	2	683.3577704	1/sp|O43583|DENR_HUMAN
109353_LIHEQDLEWLQQADVVVAEVTQPSLGVGYELGR_4	LIHEQDLEWLQQADVVVAEVTQPSLGVGYELGR	LIHEQDLEWLQQADVVVAEVTQPSLGVGYELGR	4	923.7296116	1/sp|O43598|DNPH1_HUMAN
139495_NYVVVLSDGPALHPAHAPQISYTGPSSSGR_4	NYVVVLSDGPALHPAHAPQISYTGPSSSGR	NYVVVLSDGPALHPAHAPQISYTGPSSSGR	4	770.1414382	1/sp|O43639|NCK2_HUMAN
141191_PNLDLLEQQHQLIQEALIFDNK_3	PNLDLLEQQHQLIQEALIFDNK	PNLDLLEQQHQLIQEALIFDNK	3	873.7974152	1/sp|O43707|ACTN4_HUMAN
163893_SIVDYKPNLDLLEQQHQLIQEALIFDNK_3	SIVDYKPNLDLLEQQHQLIQEALIFDNK	SIVDYKPNLDLLEQQHQLIQEALIFDNK	3	1108.920662	1/sp|O43707|ACTN4_HUMAN
194254_VLAVNQENEHLMEDYEK_3	VLAVNQENEHLMEDYEK	VLAVNQENEHLMEDYEK	3	687.6579665	1/sp|O43707|ACTN4_HUMAN
86184_IM(UniMod:35)SLVDPNHSGLVTFQAFIDFMSR_3	IMSLVDPNHSGLVTFQAFIDFMSR	IM(UniMod:35)SLVDPNHSGLVTFQAFIDFMSR	3	914.4523742	1/sp|O43707|ACTN4_HUMAN
92414_KDDPVTNLNNAFEVAEKYLDIPK_3	KDDPVTNLNNAFEVAEKYLDIPK	KDDPVTNLNNAFEVAEKYLDIPK	3	878.4534256	1/sp|O43707|ACTN4_HUMAN
74530_HLAEYTHVEAEC(UniMod:4)PFLTFDDLLNR_3	HLAEYTHVEAECPFLTFDDLLNR	HLAEYTHVEAEC(UniMod:4)PFLTFDDLLNR	3	930.7779149	1/sp|O43776|SYNC_HUMAN
132612_NIANPTAMLLSASNMLR_2	NIANPTAMLLSASNMLR	NIANPTAMLLSASNMLR	2	908.9740384	1/sp|O43837|IDH3B_HUMAN
132614_NIANPTAMLLSASNM(UniMod:35)LR_2	NIANPTAMLLSASNMLR	NIANPTAMLLSASNM(UniMod:35)LR	2	916.9714957	1/sp|O43837|IDH3B_HUMAN
132616_NIANPTAM(UniMod:35)LLSASNMLR_2	NIANPTAMLLSASNMLR	NIANPTAM(UniMod:35)LLSASNMLR	2	916.9714957	1/sp|O43837|IDH3B_HUMAN
284_AAAVPVEFQEHHLSEVQNMASEEKLEQVLSSMK_4	AAAVPVEFQEHHLSEVQNMASEEKLEQVLSSMK	AAAVPVEFQEHHLSEVQNMASEEKLEQVLSSMK	4	924.7065506	1/sp|O43837|IDH3B_HUMAN
206037_YDLFVGSQATDFGEALVR_2	YDLFVGSQATDFGEALVR	YDLFVGSQATDFGEALVR	2	994.4916297	1/sp|O43852|CALU_HUMAN
37860_EEIVDKYDLFVGSQATDFGEALVR_4	EEIVDKYDLFVGSQATDFGEALVR	EEIVDKYDLFVGSQATDFGEALVR	4	676.0893457	1/sp|O43852|CALU_HUMAN
1286_C(UniMod:4)YGPGVGR_2	CYGPGVGR	C(UniMod:4)YGPGVGR	2	433.2028872	1/sp|O43866|CD5L_HUMAN
1988_EATLQDC(UniMod:4)PSGPWGK_2	EATLQDCPSGPWGK	EATLQDC(UniMod:4)PSGPWGK	2	773.3537477	1/sp|O43866|CD5L_HUMAN
6370_LVGGDNLC(UniMod:4)SGR_2	LVGGDNLCSGR	LVGGDNLC(UniMod:4)SGR	2	574.2798544	1/sp|O43866|CD5L_HUMAN
14379_AQILSLGAGFDSLYFR_2	AQILSLGAGFDSLYFR	AQILSLGAGFDSLYFR	2	879.4646867	1/sp|O60294|LCMT2_HUMAN
124542_MAQPIVAFTVVEVAKPNIGENWPTR_3	MAQPIVAFTVVEVAKPNIGENWPTR	MAQPIVAFTVVEVAKPNIGENWPTR	3	923.1581785	1/sp|O60306|AQR_HUMAN
126103_MKPWQSEYGGVVFGGWAR_3	MKPWQSEYGGVVFGGWAR	MKPWQSEYGGVVFGGWAR	3	685.6683602	1/sp|O60306|AQR_HUMAN
133387_NKGSTLPDVTEVSTFFPFHEYFANAPQPIFK_4	NKGSTLPDVTEVSTFFPFHEYFANAPQPIFK	NKGSTLPDVTEVSTFFPFHEYFANAPQPIFK	4	882.9423158	1/sp|O60306|AQR_HUMAN
53490_FLSQLIQK_2	FLSQLIQK	FLSQLIQK	2	488.794935	1/sp|O60306|AQR_HUMAN
644_AAFAHFPELYDFALSNVAEVDTR_3	AAFAHFPELYDFALSNVAEVDTR	AAFAHFPELYDFALSNVAEVDTR	3	861.7553275	1/sp|O60306|AQR_HUMAN
95165_KIVAPTVSQINAEFVTQLAC(UniMod:4)K_3	KIVAPTVSQINAEFVTQLACK	KIVAPTVSQINAEFVTQLAC(UniMod:4)K	3	773.0909941	1/sp|O60306|AQR_HUMAN
211604_YYLVHQEPLENFQC(UniMod:4)NVPLGMESGR_3	YYLVHQEPLENFQCNVPLGMESGR	YYLVHQEPLENFQC(UniMod:4)NVPLGMESGR	3	960.7863045	1/sp|O60462|NRP2_HUMAN
191177_VGC(UniMod:4)LQLINALITPAEELDFR_2	VGCLQLINALITPAEELDFR	VGC(UniMod:4)LQLINALITPAEELDFR	2	1136.603928	1/sp|O60610|DIAP1_HUMAN
107752_LGQM(UniMod:35)VLSGVDTVLGKSEEWADNHLPLTDAELAR_4	LGQMVLSGVDTVLGKSEEWADNHLPLTDAELAR	LGQM(UniMod:35)VLSGVDTVLGKSEEWADNHLPLTDAELAR	4	895.9542545	1/sp|O60664|PLIN3_HUMAN
149557_QVEDLQATFSSIHSFQDLSSSILAQSR_3	QVEDLQATFSSIHSFQDLSSSILAQSR	QVEDLQATFSSIHSFQDLSSSILAQSR	3	998.8316243	1/sp|O60664|PLIN3_HUMAN
199677_VSGAQEMVSSAKDTVATQLSEAVDATR_3	VSGAQEMVSSAKDTVATQLSEAVDATR	VSGAQEMVSSAKDTVATQLSEAVDATR	3	917.7870272	1/sp|O60664|PLIN3_HUMAN
35868_EALDHMVEYVAQNTPVTWLVGPFAPGITEKAPEEK_4	EALDHMVEYVAQNTPVTWLVGPFAPGITEKAPEEK	EALDHMVEYVAQNTPVTWLVGPFAPGITEKAPEEK	4	967.4881958	1/sp|O60664|PLIN3_HUMAN
125020_MEIVDHALHALTDEVIIPHSGWER_3	MEIVDHALHALTDEVIIPHSGWER	MEIVDHALHALTDEVIIPHSGWER	3	923.4656712	1/sp|O60716|CTND1_HUMAN
125025_MEIVDHALHALTDEVIIPHSGWEREPNEDC(UniMod:4)KPR_4	MEIVDHALHALTDEVIIPHSGWEREPNEDCKPR	MEIVDHALHALTDEVIIPHSGWEREPNEDC(UniMod:4)KPR	4	974.2228992	1/sp|O60716|CTND1_HUMAN
147614_QPELPEVIAMLGFR_2	QPELPEVIAMLGFR	QPELPEVIAMLGFR	2	800.431801	1/sp|O60716|CTND1_HUMAN
181692_TPAILEASAGAIQNLC(UniMod:4)AGR_2	TPAILEASAGAIQNLCAGR	TPAILEASAGAIQNLC(UniMod:4)AGR	2	956.999099	1/sp|O60716|CTND1_HUMAN
61544_GGPPPPNWRQPELPEVIAMLGFR_3	GGPPPPNWRQPELPEVIAMLGFR	GGPPPPNWRQPELPEVIAMLGFR	3	853.4494043	1/sp|O60716|CTND1_HUMAN
74066_HIEWESVLTNTAGC(UniMod:4)LR_3	HIEWESVLTNTAGCLR	HIEWESVLTNTAGC(UniMod:4)LR	3	629.3123535	1/sp|O60716|CTND1_HUMAN
97429_KPDREEIQMSNMGSNTK_3	KPDREEIQMSNMGSNTK	KPDREEIQMSNMGSNTK	3	655.643663	1/sp|O60716|CTND1_HUMAN
100500_LAAC(UniMod:4)VNLIPQITSIYEWK_2	LAACVNLIPQITSIYEWK	LAAC(UniMod:4)VNLIPQITSIYEWK	2	1060.06645	1/sp|O60888|CUTA_HUMAN
129498_M(UniMod:35)TVDESGQLISC(UniMod:4)SMDDTVR_3	MTVDESGQLISCSMDDTVR	M(UniMod:35)TVDESGQLISC(UniMod:4)SMDDTVR	3	720.6466329	1/sp|O75083|WDR1_HUMAN
190401_VFASLPQVER_2	VFASLPQVER	VFASLPQVER	2	573.3193056	1/sp|O75083|WDR1_HUMAN
67164_GPVTDVAYSHDGAFLAVC(UniMod:4)DASK_4	GPVTDVAYSHDGAFLAVCDASK	GPVTDVAYSHDGAFLAVC(UniMod:4)DASK	4	570.7704882	1/sp|O75083|WDR1_HUMAN
90984_IWDVSVNSVVSTFPMGSTVLDQQLGC(UniMod:4)LWQK_4	IWDVSVNSVVSTFPMGSTVLDQQLGCLWQK	IWDVSVNSVVSTFPMGSTVLDQQLGC(UniMod:4)LWQK	4	849.42571	1/sp|O75083|WDR1_HUMAN
5290_AFVGNQLPFIGFTYYR_2	AFVGNQLPFIGFTYYR	AFVGNQLPFIGFTYYR	2	946.988329	1/sp|O75116|ROCK2_HUMAN
35849_EALAQC(UniMod:4)VLAEIPQQVVGYFNTYK_3	EALAQCVLAEIPQQVVGYFNTYK	EALAQC(UniMod:4)VLAEIPQQVVGYFNTYK	3	881.1158679	1/sp|O75131|CPNE3_HUMAN
88806_ISLNSLC(UniMod:4)YGDMDK_2	ISLNSLCYGDMDK	ISLNSLC(UniMod:4)YGDMDK	2	758.344534	1/sp|O75131|CPNE3_HUMAN
34443_DVTGPDEESFLYFAYGSNLLTER_3	DVTGPDEESFLYFAYGSNLLTER	DVTGPDEESFLYFAYGSNLLTER	3	875.0781359	1/sp|O75223|GGCT_HUMAN
140292_PGPGAGPGPAAGAALPDQSFLWNVFQR_3	PGPGAGPGPAAGAALPDQSFLWNVFQR	PGPGAGPGPAAGAALPDQSFLWNVFQR	3	893.4539829	1/sp|O75340|PDCD6_HUMAN
102299_LATLGALETEGTDGHTFR_3	LATLGALETEGTDGHTFR	LATLGALETEGTDGHTFR	3	630.3181616	1/sp|O75356|ENTP5_HUMAN
10512_ALLFEVK_2	ALLFEVK	ALLFEVK	2	410.2523717	1/sp|O75356|ENTP5_HUMAN
126947_MPGQLPILEGEVFDSVKPGLSAFVDQPK_3	MPGQLPILEGEVFDSVKPGLSAFVDQPK	MPGQLPILEGEVFDSVKPGLSAFVDQPK	3	1000.191325	1/sp|O75356|ENTP5_HUMAN
129217_M(UniMod:35)PGQLPILEGEVFDSVKPGLSAFVDQPK_3	MPGQLPILEGEVFDSVKPGLSAFVDQPK	M(UniMod:35)PGQLPILEGEVFDSVKPGLSAFVDQPK	3	1005.522963	1/sp|O75356|ENTP5_HUMAN
17911_AVDTDM(UniMod:35)IDYEK_2	AVDTDMIDYEK	AVDTDM(UniMod:35)IDYEK	2	658.2897504	1/sp|O75356|ENTP5_HUMAN
147862_QQDVLGFLEANK_2	QQDVLGFLEANK	QQDVLGFLEANK	2	681.3566163	1/sp|O75368|SH3L1_HUMAN
44189_ENNAVYAFLGLTAPPGSK_2	ENNAVYAFLGLTAPPGSK	ENNAVYAFLGLTAPPGSK	2	924.9781582	1/sp|O75368|SH3L1_HUMAN
107799_LGSAADFLLDISETDLSSLTASIKAPSGRDEPC(UniMod:4)LLK_4	LGSAADFLLDISETDLSSLTASIKAPSGRDEPCLLK	LGSAADFLLDISETDLSSLTASIKAPSGRDEPC(UniMod:4)LLK	4	948.4909354	1/sp|O75369|FLNB_HUMAN
12475_ANEPTHFTVDC(UniMod:4)TEAGEGDVSVGIK_3	ANEPTHFTVDCTEAGEGDVSVGIK	ANEPTHFTVDC(UniMod:4)TEAGEGDVSVGIK	3	845.0552254	1/sp|O75369|FLNB_HUMAN
132033_NGNHVANSPVSIM(UniMod:35)VVQSEIGDAR_3	NGNHVANSPVSIMVVQSEIGDAR	NGNHVANSPVSIM(UniMod:35)VVQSEIGDAR	3	804.0641667	1/sp|O75369|FLNB_HUMAN
157936_SADFVVESIGSEVGSLGFAIEGPSQAK_3	SADFVVESIGSEVGSLGFAIEGPSQAK	SADFVVESIGSEVGSLGFAIEGPSQAK	3	894.4483403	1/sp|O75369|FLNB_HUMAN
174591_TATFTIVTEDAGEGGLDLAIEGPSK_3	TATFTIVTEDAGEGGLDLAIEGPSK	TATFTIVTEDAGEGGLDLAIEGPSK	3	831.4182696	1/sp|O75369|FLNB_HUMAN
191336_VGEPGQAGNPALVSAYGTGLEGGTTGIQSEFFINTTR_4	VGEPGQAGNPALVSAYGTGLEGGTTGIQSEFFINTTR	VGEPGQAGNPALVSAYGTGLEGGTTGIQSEFFINTTR	4	924.9589598	1/sp|O75369|FLNB_HUMAN
26929_DGTYAVTYVPLTAGMYTLTMK_2	DGTYAVTYVPLTAGMYTLTMK	DGTYAVTYVPLTAGMYTLTMK	2	1148.565623	1/sp|O75369|FLNB_HUMAN
35606_EAGAGGLSIAVEGPSKAEITFDDHK_3	EAGAGGLSIAVEGPSKAEITFDDHK	EAGAGGLSIAVEGPSKAEITFDDHK	3	833.7502421	1/sp|O75369|FLNB_HUMAN
3923_AEISC(UniMod:4)IDNKDGTC(UniMod:4)TVTYLPTLPGDYSILVK_3	AEISCIDNKDGTCTVTYLPTLPGDYSILVK	AEISC(UniMod:4)IDNKDGTC(UniMod:4)TVTYLPTLPGDYSILVK	3	1115.219392	1/sp|O75369|FLNB_HUMAN
56166_FTVDTISAGQGDVMVFVEDPEGNKEEAQVTPDSDKNK_4	FTVDTISAGQGDVMVFVEDPEGNKEEAQVTPDSDKNK	FTVDTISAGQGDVMVFVEDPEGNKEEAQVTPDSDKNK	4	999.9718355	1/sp|O75369|FLNB_HUMAN
6548_AGSNMLLIGVHGPTTPC(UniMod:4)EEVSM(UniMod:35)K_3	AGSNMLLIGVHGPTTPCEEVSMK	AGSNMLLIGVHGPTTPC(UniMod:4)EEVSM(UniMod:35)K	3	815.392127	1/sp|O75369|FLNB_HUMAN
6549_AGSNM(UniMod:35)LLIGVHGPTTPC(UniMod:4)EEVSMK_3	AGSNMLLIGVHGPTTPCEEVSMK	AGSNM(UniMod:35)LLIGVHGPTTPC(UniMod:4)EEVSMK	3	815.392127	1/sp|O75369|FLNB_HUMAN
7001_AHGPGLEGGLVGKPAEFTIDTK_3	AHGPGLEGGLVGKPAEFTIDTK	AHGPGLEGGLVGKPAEFTIDTK	3	732.0549373	1/sp|O75369|FLNB_HUMAN
209370_YNTAADALAALVDAAASAPQMDVSK_3	YNTAADALAALVDAAASAPQMDVSK	YNTAADALAALVDAAASAPQMDVSK	3	822.0723278	1/sp|O75376|NCOR1_HUMAN
57570_GAGLSATIAR_2	GAGLSATIAR	GAGLSATIAR	2	458.7641662	1/sp|O75376|NCOR1_HUMAN
1194_AALPSHVVTMLDNFPTNLHPM(UniMod:35)SQLSAAVTALNSESNFAR_4	AALPSHVVTMLDNFPTNLHPMSQLSAAVTALNSESNFAR	AALPSHVVTMLDNFPTNLHPM(UniMod:35)SQLSAAVTALNSESNFAR	4	1042.770214	1/sp|O75390|CISY_HUMAN
1196_AALPSHVVTM(UniMod:35)LDNFPTNLHPMSQLSAAVTALNSESNFAR_4	AALPSHVVTMLDNFPTNLHPMSQLSAAVTALNSESNFAR	AALPSHVVTM(UniMod:35)LDNFPTNLHPMSQLSAAVTALNSESNFAR	4	1042.770214	1/sp|O75390|CISY_HUMAN
150444_RAALPSHVVTM(UniMod:35)LDNFPTNLHPMSQLSAAVTALNSESNFAR_4	RAALPSHVVTMLDNFPTNLHPMSQLSAAVTALNSESNFAR	RAALPSHVVTM(UniMod:35)LDNFPTNLHPMSQLSAAVTALNSESNFAR	4	1081.795491	1/sp|O75390|CISY_HUMAN
39605_EGSGIGAIDSNLDWSHNFTNMLGYTDHQFTELTR_4	EGSGIGAIDSNLDWSHNFTNMLGYTDHQFTELTR	EGSGIGAIDSNLDWSHNFTNMLGYTDHQFTELTR	4	957.4405056	1/sp|O75390|CISY_HUMAN
179867_TLGWC(UniMod:4)DVGYNFLIGEDGLVYEGR_3	TLGWCDVGYNFLIGEDGLVYEGR	TLGWC(UniMod:4)DVGYNFLIGEDGLVYEGR	3	878.416206	1/sp|O75594|PGRP1_HUMAN
28048_DISILQC(UniMod:4)HGDC(UniMod:4)DPLVPLMFGSLTVEK_3	DISILQCHGDCDPLVPLMFGSLTVEK	DISILQC(UniMod:4)HGDC(UniMod:4)DPLVPLMFGSLTVEK	3	982.146622	1/sp|O75608|LYPA1_HUMAN
83482_IILGGFSQGGALSLYTALTTQQK_3	IILGGFSQGGALSLYTALTTQQK	IILGGFSQGGALSLYTALTTQQK	3	789.7687969	1/sp|O75608|LYPA1_HUMAN
92135_KATAAVIFLHGLGDTGHGWAEAFAGIR_3	KATAAVIFLHGLGDTGHGWAEAFAGIR	KATAAVIFLHGLGDTGHGWAEAFAGIR	3	922.8206657	1/sp|O75608|LYPA1_HUMAN
11341_YAVSEAAAHK_2	YAVSEAAAHK	YAVSEAAAHK	2	523.7669059	1/sp|O75636|FCN3_HUMAN
11471_YGIDWASGR_2	YGIDWASGR	YGIDWASGR	2	512.7459734	1/sp|O75636|FCN3_HUMAN
5943_LLGEVDHYQLALGK_3	LLGEVDHYQLALGK	LLGEVDHYQLALGK	3	519.2874741	1/sp|O75636|FCN3_HUMAN
7605_QDGSVDFFR_2	QDGSVDFFR	QDGSVDFFR	2	535.7487131	1/sp|O75636|FCN3_HUMAN
8190_RQDGSVDFFR_3	RQDGSVDFFR	RQDGSVDFFR	3	409.5352712	1/sp|O75636|FCN3_HUMAN
113740_LLVSQGASIYIENK_2	LLVSQGASIYIENK	LLVSQGASIYIENK	2	767.9274057	1/sp|O75832|PSD10_HUMAN
109275_LIFPYVELDLHSYDLGIENR_3	LIFPYVELDLHSYDLGIENR	LIFPYVELDLHSYDLGIENR	3	802.7495139	1/sp|O75874|IDHC_HUMAN
67323_GQETSTNPIASIFAWTR_2	GQETSTNPIASIFAWTR	GQETSTNPIASIFAWTR	2	939.9708645	1/sp|O75874|IDHC_HUMAN
1_AAAAAAVSGSAAAEAK_2	AAAAAAVSGSAAAEAK	AAAAAAVSGSAAAEAK	2	658.8438731	1/sp|O75882|ATRN_HUMAN
4706_IMQSSQSMSK_2	IMQSSQSMSK	IMQSSQSMSK	2	563.7651913	1/sp|O75882|ATRN_HUMAN
5497_LADDLYR_2	LADDLYR	LADDLYR	2	433.2243425	1/sp|O75882|ATRN_HUMAN
555_ALYVHGGYK_2	ALYVHGGYK	ALYVHGGYK	2	504.2690844	1/sp|O75882|ATRN_HUMAN
6302_LTGSSGFVTDGPGNYK_2	LTGSSGFVTDGPGNYK	LTGSSGFVTDGPGNYK	2	800.386102	1/sp|O75882|ATRN_HUMAN
6981_NHNALLASLTTQK_3	NHNALLASLTTQK	NHNALLASLTTQK	3	470.9281688	1/sp|O75882|ATRN_HUMAN
7192_NQEC(UniMod:4)IALPENIC(UniMod:4)GIGWHLVGNSC(UniMod:4)LK_3	NQECIALPENICGIGWHLVGNSCLK	NQEC(UniMod:4)IALPENIC(UniMod:4)GIGWHLVGNSC(UniMod:4)LK	3	961.4630559	1/sp|O75882|ATRN_HUMAN
8416_SEAAC(UniMod:4)LAAGPGIR_2	SEAACLAAGPGIR	SEAAC(UniMod:4)LAAGPGIR	2	636.8218864	1/sp|O75882|ATRN_HUMAN
9243_SVNNVVVR_2	SVNNVVVR	SVNNVVVR	2	443.7588839	1/sp|O75882|ATRN_HUMAN
117407_LQLNIVEMKDENATLDGGDVLFTGR_3	LQLNIVEMKDENATLDGGDVLFTGR	LQLNIVEMKDENATLDGGDVLFTGR	3	916.800608	1/sp|O94760|DDAH1_HUMAN
141229_PNSSALETLGGEK_2	PNSSALETLGGEK	PNSSALETLGGEK	2	651.8304314	1/sp|O94804|STK10_HUMAN
141395_PSAAQLLEHPFVSSITSNK_2	PSAAQLLEHPFVSSITSNK	PSAAQLLEHPFVSSITSNK	2	1013.533829	1/sp|O94804|STK10_HUMAN
16267_ASQSRPNSSALETLGGEK_3	ASQSRPNSSALETLGGEK	ASQSRPNSSALETLGGEK	3	611.3096661	1/sp|O94804|STK10_HUMAN
171610_STLLPPEASEGSSSFLGK_2	STLLPPEASEGSSSFLGK	STLLPPEASEGSSSFLGK	2	903.9596311	1/sp|O94919|ENDD1_HUMAN
204521_WLVEPQIDDPNSNLEEAINEAEAITSVNSLGSK_4	WLVEPQIDDPNSNLEEAINEAEAITSVNSLGSK	WLVEPQIDDPNSNLEEAINEAEAITSVNSLGSK	4	896.4416055	1/sp|O94919|ENDD1_HUMAN
49538_FALGLSGGSLVSM(UniMod:35)LAR_2	FALGLSGGSLVSMLAR	FALGLSGGSLVSM(UniMod:35)LAR	2	797.9347079	1/sp|O95336|6PGL_HUMAN
126028_MKFDVFEDFISPTTAAQTLLFTAC(UniMod:4)SK_3	MKFDVFEDFISPTTAAQTLLFTACSK	MKFDVFEDFISPTTAAQTLLFTAC(UniMod:4)SK	3	990.1538824	1/sp|O95373|IPO7_HUMAN
62532_GIDQC(UniMod:4)IPLFVEAALER_2	GIDQCIPLFVEAALER	GIDQC(UniMod:4)IPLFVEAALER	2	915.9745613	1/sp|O95373|IPO7_HUMAN
11195_WIYHLTEGSTDLR_3	WIYHLTEGSTDLR	WIYHLTEGSTDLR	3	530.9352119	1/sp|O95445|APOM_HUMAN
233_AFLLTPR_2	AFLLTPR	AFLLTPR	2	409.2501634	1/sp|O95445|APOM_HUMAN
5453_KWIYHLTEGSTDLR_3	KWIYHLTEGSTDLR	KWIYHLTEGSTDLR	3	573.6335329	1/sp|O95445|APOM_HUMAN
8896_SLTSC(UniMod:4)LDSK_2	SLTSCLDSK	SLTSC(UniMod:4)LDSK	2	505.7447818	1/sp|O95445|APOM_HUMAN
105674_LFFSQQQPEQLVPGPGPAPMPSDFQVLR_3	LFFSQQQPEQLVPGPGPAPMPSDFQVLR	LFFSQQQPEQLVPGPGPAPMPSDFQVLR	3	1037.530452	1/sp|O95479|G6PE_HUMAN
105728_LFGSPLSDYYAYSPVR_2	LFGSPLSDYYAYSPVR	LFGSPLSDYYAYSPVR	2	917.9541518	1/sp|O95479|G6PE_HUMAN
68329_GSAVVGQYQSYSEQVR_2	GSAVVGQYQSYSEQVR	GSAVVGQYQSYSEQVR	2	879.4262898	1/sp|O95479|G6PE_HUMAN
199390_VRYEGSYALTSEEAER_3	VRYEGSYALTSEEAER	VRYEGSYALTSEEAER	3	620.6305167	1/sp|O95810|SDPR_HUMAN
7602_AIDVPGQVQVYELQPSNLEADQPLQAIMEMGAVAADK_4	AIDVPGQVQVYELQPSNLEADQPLQAIMEMGAVAADK	AIDVPGQVQVYELQPSNLEADQPLQAIMEMGAVAADK	4	985.4933152	1/sp|O95817|BAG3_HUMAN
80312_IDPQTGWPFFVDHNSR_2	IDPQTGWPFFVDHNSR	IDPQTGWPFFVDHNSR	2	958.4579243	1/sp|O95817|BAG3_HUMAN
108038_LGVHPLSC(UniMod:4)HGWVLGEHGDSSVPVWSGMNVAGVSLK_4	LGVHPLSCHGWVLGEHGDSSVPVWSGMNVAGVSLK	LGVHPLSC(UniMod:4)HGWVLGEHGDSSVPVWSGMNVAGVSLK	4	917.9579742	1/sp|P00338|LDHA_HUMAN
110416_LKGYTSWAIGLSVADLAESIMK_3	LKGYTSWAIGLSVADLAESIMK	LKGYTSWAIGLSVADLAESIMK	3	785.0872496	1/sp|P00338|LDHA_HUMAN
157969_SADTLWGIQKELQF_2	SADTLWGIQKELQF	SADTLWGIQKELQF	2	818.4224875	1/sp|P00338|LDHA_HUMAN
210513_YSPNC(UniMod:4)KLLIVSNPVDILTYVAWK_3	YSPNCKLLIVSNPVDILTYVAWK	YSPNC(UniMod:4)KLLIVSNPVDILTYVAWK	3	898.4838916	1/sp|P00338|LDHA_HUMAN
28610_DLADELALVDVIEDK_2	DLADELALVDVIEDK	DLADELALVDVIEDK	2	829.4301752	1/sp|P00338|LDHA_HUMAN
31656_DQLIYNLLKEEQTPQNK_2	DQLIYNLLKEEQTPQNK	DQLIYNLLKEEQTPQNK	2	1037.544394	1/sp|P00338|LDHA_HUMAN
65359_GLYGIKDDVFLSVPC(UniMod:4)ILGQNGISDLVK_3	GLYGIKDDVFLSVPCILGQNGISDLVK	GLYGIKDDVFLSVPC(UniMod:4)ILGQNGISDLVK	3	974.1878034	1/sp|P00338|LDHA_HUMAN
90044_ITVVGVGAVGMAC(UniMod:4)AISILM(UniMod:35)K_3	ITVVGVGAVGMACAISILMK	ITVVGVGAVGMAC(UniMod:4)AISILM(UniMod:35)K	3	669.3664134	1/sp|P00338|LDHA_HUMAN
112391_LLLATM(UniMod:35)ESMNGGK_2	LLLATMESMNGGK	LLLATM(UniMod:35)ESMNGGK	2	690.8467126	1/sp|P00352|AL1A1_HUMAN
35644_EAGFPPGVVNIVPGYGPTAGAAISSHMDIDK_3	EAGFPPGVVNIVPGYGPTAGAAISSHMDIDK	EAGFPPGVVNIVPGYGPTAGAAISSHMDIDK	3	1023.177967	1/sp|P00352|AL1A1_HUMAN
35646_EAGFPPGVVNIVPGYGPTAGAAISSHMDIDKVAFTGSTEVGK_4	EAGFPPGVVNIVPGYGPTAGAAISSHMDIDKVAFTGSTEVGK	EAGFPPGVVNIVPGYGPTAGAAISSHMDIDKVAFTGSTEVGK	4	1036.77285	1/sp|P00352|AL1A1_HUMAN
71297_GYFVQPTVFSNVTDEMR_2	GYFVQPTVFSNVTDEMR	GYFVQPTVFSNVTDEMR	2	995.4723827	1/sp|P00352|AL1A1_HUMAN
81784_IFVEESIYDEFVR_2	IFVEESIYDEFVR	IFVEESIYDEFVR	2	823.4090458	1/sp|P00352|AL1A1_HUMAN
133000_NIM(UniMod:35)VIPDLYLNAGGVTVSYFEWLK_3	NIMVIPDLYLNAGGVTVSYFEWLK	NIM(UniMod:35)VIPDLYLNAGGVTVSYFEWLK	3	920.143535	1/sp|P00367|DHE3_HUMAN
133001_NIM(UniMod:35)VIPDLYLNAGGVTVSYFEWLKNLNHVSYGR_4	NIMVIPDLYLNAGGVTVSYFEWLKNLNHVSYGR	NIM(UniMod:35)VIPDLYLNAGGVTVSYFEWLKNLNHVSYGR	4	950.4882645	1/sp|P00367|DHE3_HUMAN
70282_GVFHGIENFINEASYMSILGMTPGFGDK_4	GVFHGIENFINEASYMSILGMTPGFGDK	GVFHGIENFINEASYMSILGMTPGFGDK	4	758.6136677	1/sp|P00367|DHE3_HUMAN
70283_GVFHGIENFINEASYMSILGM(UniMod:35)TPGFGDK_3	GVFHGIENFINEASYMSILGMTPGFGDK	GVFHGIENFINEASYMSILGM(UniMod:35)TPGFGDK	3	1016.48077	1/sp|P00367|DHE3_HUMAN
70285_GVFHGIENFINEASYM(UniMod:35)SILGMTPGFGDK_3	GVFHGIENFINEASYMSILGMTPGFGDK	GVFHGIENFINEASYM(UniMod:35)SILGMTPGFGDK	3	1016.48077	1/sp|P00367|DHE3_HUMAN
78028_HVGDLGNVTADKDGVADVSIEDSVISLSGDHC(UniMod:4)IIGR_4	HVGDLGNVTADKDGVADVSIEDSVISLSGDHCIIGR	HVGDLGNVTADKDGVADVSIEDSVISLSGDHC(UniMod:4)IIGR	4	930.9587968	1/sp|P00441|SODC_HUMAN
10024_TTIEKPVWLGFLGPIIK_2	TTIEKPVWLGFLGPIIK	TTIEKPVWLGFLGPIIK	2	956.5689548	1/sp|P00450|CERU_HUMAN
10134_TYC(UniMod:4)SEPEKVDKDNEDFQESNR_4	TYCSEPEKVDKDNEDFQESNR	TYC(UniMod:4)SEPEKVDKDNEDFQESNR	4	648.2804113	1/sp|P00450|CERU_HUMAN
10161_TYSDHPEKVNKDDEEFIESNK_4	TYSDHPEKVNKDDEEFIESNK	TYSDHPEKVNKDDEEFIESNK	4	631.7923119	1/sp|P00450|CERU_HUMAN
10275_VDKDNEDFQESNR_3	VDKDNEDFQESNR	VDKDNEDFQESNR	3	532.5692574	1/sp|P00450|CERU_HUMAN
10678_VNKDDEEFIESNK_2	VNKDDEEFIESNK	VNKDDEEFIESNK	2	783.8677421	1/sp|P00450|CERU_HUMAN
11310_WYLFGMGNEVDVHAAFFHGQALTNK_3	WYLFGMGNEVDVHAAFFHGQALTNK	WYLFGMGNEVDVHAAFFHGQALTNK	3	951.4586281	1/sp|P00450|CERU_HUMAN
11313_WYLFGM(UniMod:35)GNEVDVHAAFFHGQALTNK_4	WYLFGMGNEVDVHAAFFHGQALTNK	WYLFGM(UniMod:35)GNEVDVHAAFFHGQALTNK	4	717.8445188	1/sp|P00450|CERU_HUMAN
11636_YPLSIEPIGVR_2	YPLSIEPIGVR	YPLSIEPIGVR	2	622.355888	1/sp|P00450|CERU_HUMAN
11748_YTVNQC(UniMod:4)R_2	YTVNQCR	YTVNQC(UniMod:4)R	2	470.7189014	1/sp|P00450|CERU_HUMAN
123302_LVYREYTDASFTNR_3	LVYREYTDASFTNR	LVYREYTDASFTNR	3	578.9530426	1/sp|P00450|CERU_HUMAN
128342_MYSVNGYTFGSLPGLSMC(UniMod:4)AEDRVK_3	MYSVNGYTFGSLPGLSMCAEDRVK	MYSVNGYTFGSLPGLSMC(UniMod:4)AEDRVK	3	894.7502029	1/sp|P00450|CERU_HUMAN
1505_DIASGLIGPLIIC(UniMod:4)K_2	DIASGLIGPLIICK	DIASGLIGPLIIC(UniMod:4)K	2	735.4234447	1/sp|P00450|CERU_HUMAN
1646_DLYSGLIGPLIVC(UniMod:4)R_2	DLYSGLIGPLIVCR	DLYSGLIGPLIVC(UniMod:4)R	2	788.431801	1/sp|P00450|CERU_HUMAN
172697_SVPPSASHVAPTETFTYEWTVPKEVGPTNADPVC(UniMod:4)LAK_4	SVPPSASHVAPTETFTYEWTVPKEVGPTNADPVCLAK	SVPPSASHVAPTETFTYEWTVPKEVGPTNADPVC(UniMod:4)LAK	4	996.4937438	1/sp|P00450|CERU_HUMAN
176_AEEEHLGILGPQLHADVGDK_4	AEEEHLGILGPQLHADVGDK	AEEEHLGILGPQLHADVGDK	4	532.7721882	1/sp|P00450|CERU_HUMAN
178_AEEEHLGILGPQLHADVGDKVK_4	AEEEHLGILGPQLHADVGDKVK	AEEEHLGILGPQLHADVGDKVK	4	589.5630324	1/sp|P00450|CERU_HUMAN
1804_DTANLFPQTSLTLHMWPDTEGTFNVEC(UniMod:4)LTTDHYTGGMK_4	DTANLFPQTSLTLHMWPDTEGTFNVECLTTDHYTGGMK	DTANLFPQTSLTLHMWPDTEGTFNVEC(UniMod:4)LTTDHYTGGMK	4	1082.994788	1/sp|P00450|CERU_HUMAN
1860_DVDKEFYLFPTVFDENESLLLEDNIR_3	DVDKEFYLFPTVFDENESLLLEDNIR	DVDKEFYLFPTVFDENESLLLEDNIR	3	1054.183552	1/sp|P00450|CERU_HUMAN
2158_EFYLFPTVFDENESLLLEDNIR_3	EFYLFPTVFDENESLLLEDNIR	EFYLFPTVFDENESLLLEDNIR	3	901.7777978	1/sp|P00450|CERU_HUMAN
2521_ERGPEEEHLGILGPVIWAEVGDTIR_3	ERGPEEEHLGILGPVIWAEVGDTIR	ERGPEEEHLGILGPVIWAEVGDTIR	3	924.8153574	1/sp|P00450|CERU_HUMAN
2623_EVGPTNADPVC(UniMod:4)LAK_2	EVGPTNADPVCLAK	EVGPTNADPVC(UniMod:4)LAK	2	735.8664909	1/sp|P00450|CERU_HUMAN
2731_EYTDASFTNR_2	EYTDASFTNR	EYTDASFTNR	2	602.267467	1/sp|P00450|CERU_HUMAN
2733_EYTDASFTNRK_2	EYTDASFTNRK	EYTDASFTNRK	2	666.3149485	1/sp|P00450|CERU_HUMAN
2989_FNKNNEGTYYSPNYNPQSR_3	FNKNNEGTYYSPNYNPQSR	FNKNNEGTYYSPNYNPQSR	3	765.0138008	1/sp|P00450|CERU_HUMAN
3259_GAYPLSIEPIGVR_2	GAYPLSIEPIGVR	GAYPLSIEPIGVR	2	686.3851768	1/sp|P00450|CERU_HUMAN
3327_GDSVVWYLFSAGNEADVHGIYFSGNTYLWR_3	GDSVVWYLFSAGNEADVHGIYFSGNTYLWR	GDSVVWYLFSAGNEADVHGIYFSGNTYLWR	3	1141.873823	1/sp|P00450|CERU_HUMAN
3360_GEFYIGSK_2	GEFYIGSK	GEFYIGSK	2	450.7267181	1/sp|P00450|CERU_HUMAN
3766_GPEEEHLGILGPVIWAEVGDTIR_3	GPEEEHLGILGPVIWAEVGDTIR	GPEEEHLGILGPVIWAEVGDTIR	3	829.767456	1/sp|P00450|CERU_HUMAN
3790_GPQLHADVGDK_2	GPQLHADVGDK	GPQLHADVGDK	2	568.7883696	1/sp|P00450|CERU_HUMAN
4014_GVYSSDVFDIFPGTYQTLEMFPR_3	GVYSSDVFDIFPGTYQTLEMFPR	GVYSSDVFDIFPGTYQTLEMFPR	3	890.42459	1/sp|P00450|CERU_HUMAN
4015_GVYSSDVFDIFPGTYQTLEM(UniMod:35)FPR_3	GVYSSDVFDIFPGTYQTLEMFPR	GVYSSDVFDIFPGTYQTLEM(UniMod:35)FPR	3	895.7562282	1/sp|P00450|CERU_HUMAN
4069_HC(UniMod:4)HVTDHIHAGMETTYTVLQNEDTK_5	HCHVTDHIHAGMETTYTVLQNEDTK	HC(UniMod:4)HVTDHIHAGMETTYTVLQNEDTK	5	588.2709044	1/sp|P00450|CERU_HUMAN
4148_HIDREFVVMF_2	HIDREFVVMF	HIDREFVVMF	2	646.8264405	1/sp|P00450|CERU_HUMAN
4413_HYYIAAEEIIWNYAPSGIDIFTK_3	HYYIAAEEIIWNYAPSGIDIFTK	HYYIAAEEIIWNYAPSGIDIFTK	3	905.454878	1/sp|P00450|CERU_HUMAN
4415_HYYIGIIETTWDYASDHGEK_3	HYYIGIIETTWDYASDHGEK	HYYIGIIETTWDYASDHGEK	3	800.0377234	1/sp|P00450|CERU_HUMAN
4418_HYYIGIIETTWDYASDHGEKK_4	HYYIGIIETTWDYASDHGEKK	HYYIGIIETTWDYASDHGEKK	4	632.3038525	1/sp|P00450|CERU_HUMAN
4502_IDTINLFPATLFDAY_2	IDTINLFPATLFDAY	IDTINLFPATLFDAY	2	857.4403459	1/sp|P00450|CERU_HUMAN
4991_KAEEEHLGILGPQLHADVGDK_3	KAEEEHLGILGPQLHADVGDK	KAEEEHLGILGPQLHADVGDK	3	752.7254798	1/sp|P00450|CERU_HUMAN
4996_KAEEEHLGILGPQLHADVGDKVK_4	KAEEEHLGILGPQLHADVGDKVK	KAEEEHLGILGPQLHADVGDKVK	4	621.5867732	1/sp|P00450|CERU_HUMAN
5010_KALYLQYTDETFR_2	KALYLQYTDETFR	KALYLQYTDETFR	2	824.4224875	1/sp|P00450|CERU_HUMAN
5262_KLISVDTEHSNIYLQNGPDR_2	KLISVDTEHSNIYLQNGPDR	KLISVDTEHSNIYLQNGPDR	2	1150.087488	1/sp|P00450|CERU_HUMAN
552_ALYLQYTDETFR_2	ALYLQYTDETFR	ALYLQYTDETFR	2	760.375006	1/sp|P00450|CERU_HUMAN
5848_LISVDTEHSNIYLQNGPDR_2	LISVDTEHSNIYLQNGPDR	LISVDTEHSNIYLQNGPDR	2	1086.040007	1/sp|P00450|CERU_HUMAN
6486_LYLQYTDETFR_2	LYLQYTDETFR	LYLQYTDETFR	2	724.8564491	1/sp|P00450|CERU_HUMAN
6584_MFTTAPDQVDKEDEDFQESNK_3	MFTTAPDQVDKEDEDFQESNK	MFTTAPDQVDKEDEDFQESNK	3	825.3603145	1/sp|P00450|CERU_HUMAN
6606_MHSMNGFMYGNQPGLTMC(UniMod:4)K_3	MHSMNGFMYGNQPGLTMCK	MHSMNGFMYGNQPGLTMC(UniMod:4)K	3	735.3119855	1/sp|P00450|CERU_HUMAN
6608_MHSMNGFM(UniMod:35)YGNQPGLTMC(UniMod:4)K_3	MHSMNGFMYGNQPGLTMCK	MHSMNGFM(UniMod:35)YGNQPGLTMC(UniMod:4)K	3	740.6436237	1/sp|P00450|CERU_HUMAN
6609_MHSM(UniMod:35)NGFMYGNQPGLTMC(UniMod:4)K_3	MHSMNGFMYGNQPGLTMCK	MHSM(UniMod:35)NGFMYGNQPGLTMC(UniMod:4)K	3	740.6436237	1/sp|P00450|CERU_HUMAN
6611_MHSM(UniMod:35)NGFM(UniMod:35)YGNQPGLTMC(UniMod:4)K_3	MHSMNGFMYGNQPGLTMCK	MHSM(UniMod:35)NGFM(UniMod:35)YGNQPGLTMC(UniMod:4)K	3	745.9752619	1/sp|P00450|CERU_HUMAN
6751_MYSVNGYTFGSLPGLSMC(UniMod:4)AEDR_3	MYSVNGYTFGSLPGLSMCAEDR	MYSVNGYTFGSLPGLSMC(UniMod:4)AEDR	3	819.0290772	1/sp|P00450|CERU_HUMAN
6786_M(UniMod:35)FTTAPDQVDKEDEDFQESNK_3	MFTTAPDQVDKEDEDFQESNK	M(UniMod:35)FTTAPDQVDKEDEDFQESNK	3	830.6919527	1/sp|P00450|CERU_HUMAN
6796_M(UniMod:35)HSMNGFMYGNQPGLTMC(UniMod:4)K_3	MHSMNGFMYGNQPGLTMCK	M(UniMod:35)HSMNGFMYGNQPGLTMC(UniMod:4)K	3	740.6436237	1/sp|P00450|CERU_HUMAN
6797_M(UniMod:35)HSMNGFM(UniMod:35)YGNQPGLTMC(UniMod:4)K_3	MHSMNGFMYGNQPGLTMCK	M(UniMod:35)HSMNGFM(UniMod:35)YGNQPGLTMC(UniMod:4)K	3	745.9752619	1/sp|P00450|CERU_HUMAN
7029_NLASRPYTFHSHGITYYK_3	NLASRPYTFHSHGITYYK	NLASRPYTFHSHGITYYK	3	719.028834	1/sp|P00450|CERU_HUMAN
7078_NMATRPYSIHAHGVQTESSTVTPTLPGETLTYVWK_4	NMATRPYSIHAHGVQTESSTVTPTLPGETLTYVWK	NMATRPYSIHAHGVQTESSTVTPTLPGETLTYVWK	4	968.9873573	1/sp|P00450|CERU_HUMAN
7092_NM(UniMod:35)ATRPYSIHAHGVQTESSTVTPTLPGETLTYVWK_5	NMATRPYSIHAHGVQTESSTVTPTLPGETLTYVWK	NM(UniMod:35)ATRPYSIHAHGVQTESSTVTPTLPGETLTYVWK	5	778.5903241	1/sp|P00450|CERU_HUMAN
7106_NNEGTYYSPNYNPQSR_2	NNEGTYYSPNYNPQSR	NNEGTYYSPNYNPQSR	2	952.4139107	1/sp|P00450|CERU_HUMAN
7488_PQLHADVGDK_2	PQLHADVGDK	PQLHADVGDK	2	540.2776377	1/sp|P00450|CERU_HUMAN
7555_PYTFHSHGITYYK_3	PYTFHSHGITYYK	PYTFHSHGITYYK	3	538.5964191	1/sp|P00450|CERU_HUMAN
76796_HRGVYSSDVFDIFPGTYQTLEMFPR_4	HRGVYSSDVFDIFPGTYQTLEMFPR	HRGVYSSDVFDIFPGTYQTLEMFPR	4	741.3602674	1/sp|P00450|CERU_HUMAN
7727_QKDVDKEFYLFPTVFDENESLLLEDNIR_3	QKDVDKEFYLFPTVFDENESLLLEDNIR	QKDVDKEFYLFPTVFDENESLLLEDNIR	3	1139.568066	1/sp|P00450|CERU_HUMAN
7849_QSEDSTFYLGER_2	QSEDSTFYLGER	QSEDSTFYLGER	2	716.3229705	1/sp|P00450|CERU_HUMAN
7953_QYTDSTFR_2	QYTDSTFR	QYTDSTFR	2	509.2354385	1/sp|P00450|CERU_HUMAN
7954_QYTDSTFRVPVER_3	QYTDSTFRVPVER	QYTDSTFRVPVER	3	533.2704831	1/sp|P00450|CERU_HUMAN
8201_RQSEDSTFYLGER_2	RQSEDSTFYLGER	RQSEDSTFYLGER	2	794.373526	1/sp|P00450|CERU_HUMAN
8528_SGAGTEDSAC(UniMod:4)IPWAYYSTVDQVK_3	SGAGTEDSACIPWAYYSTVDQVK	SGAGTEDSAC(UniMod:4)IPWAYYSTVDQVK	3	835.7127996	1/sp|P00450|CERU_HUMAN
8671_SIHAHGVQTESSTVTPTLPGETLTYVWK_4	SIHAHGVQTESSTVTPTLPGETLTYVWK	SIHAHGVQTESSTVTPTLPGETLTYVWK	4	760.6410053	1/sp|P00450|CERU_HUMAN
91247_IYHSHIDAPKDIASGLIGPLIIC(UniMod:4)K_4	IYHSHIDAPKDIASGLIGPLIICK	IYHSHIDAPKDIASGLIGPLIIC(UniMod:4)K	4	658.6136337	1/sp|P00450|CERU_HUMAN
92_ADDKVYPGEQYTYMLLATEEQSPGEGDGNC(UniMod:4)VTR_4	ADDKVYPGEQYTYMLLATEEQSPGEGDGNCVTR	ADDKVYPGEQYTYMLLATEEQSPGEGDGNC(UniMod:4)VTR	4	924.1634442	1/sp|P00450|CERU_HUMAN
9248_SVPPSASHVAPTETFTYEWTVPK_3	SVPPSASHVAPTETFTYEWTVPK	SVPPSASHVAPTETFTYEWTVPK	3	844.4199449	1/sp|P00450|CERU_HUMAN
9276_SVVDENFSWYLEDNIK_2	SVVDENFSWYLEDNIK	SVVDENFSWYLEDNIK	2	979.4625379	1/sp|P00450|CERU_HUMAN
9799_TMHVGDEVNWYLMGMGNEIDLHTVHFHGHSFQYK_5	TMHVGDEVNWYLMGMGNEIDLHTVHFHGHSFQYK	TMHVGDEVNWYLMGMGNEIDLHTVHFHGHSFQYK	5	806.77098	1/sp|P00450|CERU_HUMAN
9904_TPGIWLLHC(UniMod:4)HVTDHIHAGMETTYTVLQNEDTK_4	TPGIWLLHCHVTDHIHAGMETTYTVLQNEDTK	TPGIWLLHC(UniMod:4)HVTDHIHAGMETTYTVLQNEDTK	4	930.2001641	1/sp|P00450|CERU_HUMAN
120242_LSTETGFALLGGHPC(UniMod:4)FLTTQDIHLGVNESLTDTAR_4	LSTETGFALLGGHPCFLTTQDIHLGVNESLTDTAR	LSTETGFALLGGHPC(UniMod:4)FLTTQDIHLGVNESLTDTAR	4	943.7216236	1/sp|P00480|OTC_HUMAN
10456_VGSAMVNAK_2	VGSAMVNAK	VGSAMVNAK	2	438.7340202	1/sp|P00488|F13A_HUMAN
3974_GTYIPVPIVSELQSGK_2	GTYIPVPIVSELQSGK	GTYIPVPIVSELQSGK	2	844.466895	1/sp|P00488|F13A_HUMAN
4389_HVYGELDVQIQR_3	HVYGELDVQIQR	HVYGELDVQIQR	3	486.2562854	1/sp|P00488|F13A_HUMAN
45583_EREEYVLNDIGVIFYGEVNDIK_3	EREEYVLNDIGVIFYGEVNDIK	EREEYVLNDIGVIFYGEVNDIK	3	872.1060259	1/sp|P00488|F13A_HUMAN
5515_LALETALMYGAK_2	LALETALMYGAK	LALETALMYGAK	2	640.8495812	1/sp|P00488|F13A_HUMAN
5823_LIASMSSDSLR_2	LIASMSSDSLR	LIASMSSDSLR	2	590.3055379	1/sp|P00488|F13A_HUMAN
668_AQMDLSGR_2	AQMDLSGR	AQMDLSGR	2	439.2134519	1/sp|P00488|F13A_HUMAN
891_AVPPNNSNAAEDDLPTVELQGVVPR_3	AVPPNNSNAAEDDLPTVELQGVVPR	AVPPNNSNAAEDDLPTVELQGVVPR	3	868.1084295	1/sp|P00488|F13A_HUMAN
9203_STVLTIPEIIIK_2	STVLTIPEIIIK	STVLTIPEIIIK	2	663.9157784	1/sp|P00488|F13A_HUMAN
105062_LEQFVSILMASIPLPDK_2	LEQFVSILMASIPLPDK	LEQFVSILMASIPLPDK	2	951.0262625	1/sp|P00491|PNPH_HUMAN
105065_LEQFVSILM(UniMod:35)ASIPLPDK_3	LEQFVSILMASIPLPDK	LEQFVSILM(UniMod:35)ASIPLPDK	3	639.6849054	1/sp|P00491|PNPH_HUMAN
190641_VFHLLGVDTLVVTNAAGGLNPK_2	VFHLLGVDTLVVTNAAGGLNPK	VFHLLGVDTLVVTNAAGGLNPK	2	1118.128428	1/sp|P00491|PNPH_HUMAN
200741_VTFPVRVFHLLGVDTLVVTNAAGGLNPK_4	VTFPVRVFHLLGVDTLVVTNAAGGLNPK	VTFPVRVFHLLGVDTLVVTNAAGGLNPK	4	734.4195509	1/sp|P00491|PNPH_HUMAN
167937_SPGVVISDDEPGYDLDLFC(UniMod:4)IPNHYAEDLER_4	SPGVVISDDEPGYDLDLFCIPNHYAEDLER	SPGVVISDDEPGYDLDLFC(UniMod:4)IPNHYAEDLER	4	859.647593	1/sp|P00492|HPRT_HUMAN
133729_NLDKEYLPIGGLAEFC(UniMod:4)KASAELALGENSEVLK_4	NLDKEYLPIGGLAEFCKASAELALGENSEVLK	NLDKEYLPIGGLAEFC(UniMod:4)KASAELALGENSEVLK	4	870.4498107	1/sp|P00505|AATM_HUMAN
133889_NLFAFFDMAYQGFASGDGDK_2	NLFAFFDMAYQGFASGDGDK	NLFAFFDMAYQGFASGDGDK	2	1100.985854	1/sp|P00505|AATM_HUMAN
86823_IPEQSVLLLHAC(UniMod:4)AHNPTGVD_3	IPEQSVLLLHACAHNPTGVD	IPEQSVLLLHAC(UniMod:4)AHNPTGVD	3	724.368639	1/sp|P00505|AATM_HUMAN
12596_ANKEILDEAYVMASVDNPHVC(UniMod:4)R_3	ANKEILDEAYVMASVDNPHVCR	ANKEILDEAYVMASVDNPHVC(UniMod:4)R	3	844.405424	1/sp|P00533|EGFR_HUMAN
139493_NYVVTDHGSC(UniMod:4)VR_3	NYVVTDHGSCVR	NYVVTDHGSC(UniMod:4)VR	3	469.5542256	1/sp|P00533|EGFR_HUMAN
55516_FSNNPALC(UniMod:4)NVESIQWR_2	FSNNPALCNVESIQWR	FSNNPALC(UniMod:4)NVESIQWR	2	967.9625166	1/sp|P00533|EGFR_HUMAN
196895_VNEMIIGGGMAFTFLK_2	VNEMIIGGGMAFTFLK	VNEMIIGGGMAFTFLK	2	864.4465938	1/sp|P00558|PGK1_HUMAN
96562_KLSEIMEK_2	KLSEIMEK	KLSEIMEK	2	489.2704355	1/sp|P00568|KAD1_HUMAN
10908_VTGWGNLK_2	VTGWGNLK	VTGWGNLK	2	437.7427025	1/sp|P00734|THRB_HUMAN
10910_VTGWGNLKETWTANVGK_3	VTGWGNLKETWTANVGK	VTGWGNLKETWTANVGK	3	620.9916088	1/sp|P00734|THRB_HUMAN
1571_DKLAAC(UniMod:4)LEGNC(UniMod:4)AEGLGTNYR_3	DKLAACLEGNCAEGLGTNYR	DKLAAC(UniMod:4)LEGNC(UniMod:4)AEGLGTNYR	3	738.0088934	1/sp|P00734|THRB_HUMAN
164835_SLEDKTERELLESYIDGR_3	SLEDKTERELLESYIDGR	SLEDKTERELLESYIDGR	3	718.3622071	1/sp|P00734|THRB_HUMAN
2329_ELLESYIDGR_2	ELLESYIDGR	ELLESYIDGR	2	597.8036853	1/sp|P00734|THRB_HUMAN
2404_ENLDRDIALMK_2	ENLDRDIALMK	ENLDRDIALMK	2	659.3451944	1/sp|P00734|THRB_HUMAN
2568_ETAASLLQAGYK_2	ETAASLLQAGYK	ETAASLLQAGYK	2	626.3326099	1/sp|P00734|THRB_HUMAN
2603_ETWTANVGK_2	ETWTANVGK	ETWTANVGK	2	503.2536313	1/sp|P00734|THRB_HUMAN
3658_GLPC(UniMod:4)LAWASAQAK_2	GLPCLAWASAQAK	GLPC(UniMod:4)LAWASAQAK	2	686.8557293	1/sp|P00734|THRB_HUMAN
3838_GQPSVLQVVNLPIVERPVC(UniMod:4)K_2	GQPSVLQVVNLPIVERPVCK	GQPSVLQVVNLPIVERPVC(UniMod:4)K	2	1116.63028	1/sp|P00734|THRB_HUMAN
4260_HQDFNSAVQLVENFC(UniMod:4)R_3	HQDFNSAVQLVENFCR	HQDFNSAVQLVENFC(UniMod:4)R	3	655.3074911	1/sp|P00734|THRB_HUMAN
4816_ITDNMFC(UniMod:4)AGYKPDEGKR_3	ITDNMFCAGYKPDEGKR	ITDNMFC(UniMod:4)AGYKPDEGKR	3	667.9767536	1/sp|P00734|THRB_HUMAN
4822_ITDNM(UniMod:35)FC(UniMod:4)AGYKPDEGKR_4	ITDNMFCAGYKPDEGKR	ITDNM(UniMod:35)FC(UniMod:4)AGYKPDEGKR	4	505.233113	1/sp|P00734|THRB_HUMAN
4885_IVEGSDAEIGMSPWQVM_2	IVEGSDAEIGMSPWQVM	IVEGSDAEIGMSPWQVM	2	924.9289622	1/sp|P00734|THRB_HUMAN
4886_IVEGSDAEIGMSPWQVMLFR_2	IVEGSDAEIGMSPWQVMLFR	IVEGSDAEIGMSPWQVMLFR	2	1133.055757	1/sp|P00734|THRB_HUMAN
4891_IVEGSDAEIGM(UniMod:35)SPWQVMLFR_3	IVEGSDAEIGMSPWQVMLFR	IVEGSDAEIGM(UniMod:35)SPWQVMLFR	3	761.0379015	1/sp|P00734|THRB_HUMAN
5546_LAVTTHGLPC(UniMod:4)LAWASAQAK_2	LAVTTHGLPCLAWASAQAK	LAVTTHGLPC(UniMod:4)LAWASAQAK	2	998.0276595	1/sp|P00734|THRB_HUMAN
5892_LKKPVAFSDYIHPVC(UniMod:4)LPDRETAASLLQAGYK_6	LKKPVAFSDYIHPVCLPDRETAASLLQAGYK	LKKPVAFSDYIHPVC(UniMod:4)LPDRETAASLLQAGYK	6	582.1461675	1/sp|P00734|THRB_HUMAN
7165_NPDSSTTGPWC(UniMod:4)YTTDPTVR_2	NPDSSTTGPWCYTTDPTVR	NPDSSTTGPWC(UniMod:4)YTTDPTVR	2	1077.973475	1/sp|P00734|THRB_HUMAN
7621_QEC(UniMod:4)SIPVC(UniMod:4)GQDQVTVAMTPR_3	QECSIPVCGQDQVTVAMTPR	QEC(UniMod:4)SIPVC(UniMod:4)GQDQVTVAMTPR	3	759.3537837	1/sp|P00734|THRB_HUMAN
8193_RQEC(UniMod:4)SIPVC(UniMod:4)GQDQVTVAMTPR_3	RQECSIPVCGQDQVTVAMTPR	RQEC(UniMod:4)SIPVC(UniMod:4)GQDQVTVAMTPR	3	811.3874874	1/sp|P00734|THRB_HUMAN
8196_RQEC(UniMod:4)SIPVC(UniMod:4)GQDQVTVAM(UniMod:35)TPR_3	RQECSIPVCGQDQVTVAMTPR	RQEC(UniMod:4)SIPVC(UniMod:4)GQDQVTVAM(UniMod:35)TPR	3	816.7191256	1/sp|P00734|THRB_HUMAN
8315_SAVQLVENFC(UniMod:4)R_2	SAVQLVENFCR	SAVQLVENFC(UniMod:4)R	2	661.8297115	1/sp|P00734|THRB_HUMAN
8415_SDYIHPVC(UniMod:4)LPDRETAASLLQAGYK_4	SDYIHPVCLPDRETAASLLQAGYK	SDYIHPVC(UniMod:4)LPDRETAASLLQAGYK	4	676.8404391	1/sp|P00734|THRB_HUMAN
8443_SEGSSVNLSPPLEQC(UniMod:4)VPDR_3	SEGSSVNLSPPLEQCVPDR	SEGSSVNLSPPLEQC(UniMod:4)VPDR	3	690.9968708	1/sp|P00734|THRB_HUMAN
910_AVTTHGLPC(UniMod:4)LAWASAQAK_3	AVTTHGLPCLAWASAQAK	AVTTHGLPC(UniMod:4)LAWASAQAK	3	627.9928438	1/sp|P00734|THRB_HUMAN
9396_TATSEYQTFFNPR_2	TATSEYQTFFNPR	TATSEYQTFFNPR	2	781.3677123	1/sp|P00734|THRB_HUMAN
9519_TFGSGEADC(UniMod:4)GLRPLFEK_3	TFGSGEADCGLRPLFEK	TFGSGEADC(UniMod:4)GLRPLFEK	3	628.6367257	1/sp|P00734|THRB_HUMAN
10601_VLNYVDWIK_2	VLNYVDWIK	VLNYVDWIK	2	575.3187742	1/sp|P00736|C1R_HUMAN
10602_VLNYVDWIKK_3	VLNYVDWIKK	VLNYVDWIKK	3	426.5799293	1/sp|P00736|C1R_HUMAN
10880_VSVHPDYR_2	VSVHPDYR	VSVHPDYR	2	486.7485161	1/sp|P00736|C1R_HUMAN
11740_YTTEIIK_2	YTTEIIK	YTTEIIK	2	434.2447436	1/sp|P00736|C1R_HUMAN
11745_YTTTMGVNTYK_2	YTTTMGVNTYK	YTTTMGVNTYK	2	639.8053707	1/sp|P00736|C1R_HUMAN
2124_EFMSQGNK_2	EFMSQGNK	EFMSQGNK	2	470.7132847	1/sp|P00736|C1R_HUMAN
2783_FC(UniMod:4)GQLGSPLGNPPGKK_3	FCGQLGSPLGNPPGKK	FC(UniMod:4)GQLGSPLGNPPGKK	3	552.9557301	1/sp|P00736|C1R_HUMAN
5692_LFGEVTSPLFPKPYPNNFETTTVITVPTGYR_3	LFGEVTSPLFPKPYPNNFETTTVITVPTGYR	LFGEVTSPLFPKPYPNNFETTTVITVPTGYR	3	1162.604563	1/sp|P00736|C1R_HUMAN
6136_LPVANPQAC(UniMod:4)ENWLR_2	LPVANPQACENWLR	LPVANPQAC(UniMod:4)ENWLR	2	834.4197563	1/sp|P00736|C1R_HUMAN
6597_MGNFPWQVFTNIHGR_3	MGNFPWQVFTNIHGR	MGNFPWQVFTNIHGR	3	601.9631075	1/sp|P00736|C1R_HUMAN
6791_M(UniMod:35)GNFPWQVFTNIHGR_3	MGNFPWQVFTNIHGR	M(UniMod:35)GNFPWQVFTNIHGR	3	607.2947457	1/sp|P00736|C1R_HUMAN
7846_QRPPDLDTSSNAVDLLFFTDESGDSR_3	QRPPDLDTSSNAVDLLFFTDESGDSR	QRPPDLDTSSNAVDLLFFTDESGDSR	3	961.452813	1/sp|P00736|C1R_HUMAN
9717_TLDEFTIIQNLQPQYQFR_3	TLDEFTIIQNLQPQYQFR	TLDEFTIIQNLQPQYQFR	3	752.0549373	1/sp|P00736|C1R_HUMAN
10298_VDSGNDVTDIADDGC(UniMod:4)PKPPEIAHGYVEHSVR_3	VDSGNDVTDIADDGCPKPPEIAHGYVEHSVR	VDSGNDVTDIADDGC(UniMod:4)PKPPEIAHGYVEHSVR	3	1117.184509	1/sp|P00738|HPT_HUMAN
10468_VGYVSGWGR_2	VGYVSGWGR	VGYVSGWGR	2	490.7510588	1/sp|P00738|HPT_HUMAN
10651_VMPIC(UniMod:4)LPSKDYAEVGR_3	VMPICLPSKDYAEVGR	VMPIC(UniMod:4)LPSKDYAEVGR	3	612.3111851	1/sp|P00738|HPT_HUMAN
10948_VTSIQDWVQK_2	VTSIQDWVQK	VTSIQDWVQK	2	602.3220452	1/sp|P00738|HPT_HUMAN
11022_VVLHPNYSQVDIGLIK_3	VVLHPNYSQVDIGLIK	VVLHPNYSQVDIGLIK	3	599.0085998	1/sp|P00738|HPT_HUMAN
11649_YQEDTC(UniMod:4)YGDAGSAFAVHDLEEDTWYATGILSFDK_4	YQEDTCYGDAGSAFAVHDLEEDTWYATGILSFDK	YQEDTC(UniMod:4)YGDAGSAFAVHDLEEDTWYATGILSFDK	4	969.4229841	1/sp|P00738|HPT_HUMAN
11703_YSQVDIGLIK_2	YSQVDIGLIK	YSQVDIGLIK	2	568.3215139	1/sp|P00738|HPT_HUMAN
11769_YVMLPVADQDQ_2	YVMLPVADQDQ	YVMLPVADQDQ	2	639.8053707	1/sp|P00738|HPT_HUMAN
11771_YVMLPVADQDQC(UniMod:4)IR_2	YVMLPVADQDQCIR	YVMLPVADQDQC(UniMod:4)IR	2	854.4132823	1/sp|P00738|HPT_HUMAN
11775_YVM(UniMod:35)LPVADQDQC(UniMod:4)IR_2	YVMLPVADQDQCIR	YVM(UniMod:35)LPVADQDQC(UniMod:4)IR	2	862.4107396	1/sp|P00738|HPT_HUMAN
118746_LRTEGDGVYTLNNEK_2	LRTEGDGVYTLNNEK	LRTEGDGVYTLNNEK	2	854.9286653	1/sp|P00738|HPT_HUMAN
118748_LRTEGDGVYTLNNEKQWINK_3	LRTEGDGVYTLNNEKQWINK	LRTEGDGVYTLNNEKQWINK	3	793.4081507	1/sp|P00738|HPT_HUMAN
130059_NANFKFTDHLK_2	NANFKFTDHLK	NANFKFTDHLK	2	667.8462188	1/sp|P00738|HPT_HUMAN
1913_DYAEVGR_2	DYAEVGR	DYAEVGR	2	405.1930424	1/sp|P00738|HPT_HUMAN
196733_VM(UniMod:35)PIC(UniMod:4)LPSKDYAEVGR_3	VMPICLPSKDYAEVGR	VM(UniMod:35)PIC(UniMod:4)LPSKDYAEVGR	3	617.6428233	1/sp|P00738|HPT_HUMAN
3728_GNDVTDIADDGC(UniMod:4)PKPPEIAHGYVEHSVR_5	GNDVTDIADDGCPKPPEIAHGYVEHSVR	GNDVTDIADDGC(UniMod:4)PKPPEIAHGYVEHSVR	5	610.4881389	1/sp|P00738|HPT_HUMAN
4398_HYEGSTVPEK_2	HYEGSTVPEK	HYEGSTVPEK	2	573.7749278	1/sp|P00738|HPT_HUMAN
4400_HYEGSTVPEKK_3	HYEGSTVPEKK	HYEGSTVPEKK	3	425.5506984	1/sp|P00738|HPT_HUMAN
6099_LPEC(UniMod:4)EADDGC(UniMod:4)PKPPEIAHGYVEHSVR_4	LPECEADDGCPKPPEIAHGYVEHSVR	LPEC(UniMod:4)EADDGC(UniMod:4)PKPPEIAHGYVEHSVR	4	741.3419116	1/sp|P00738|HPT_HUMAN
849_AVGDKLPEC(UniMod:4)EADDGC(UniMod:4)PKPPEIAHGYVEHSVR_4	AVGDKLPECEADDGCPKPPEIAHGYVEHSVR	AVGDKLPEC(UniMod:4)EADDGC(UniMod:4)PKPPEIAHGYVEHSVR	4	858.904136	1/sp|P00738|HPT_HUMAN
869_AVHDLEEDTWYATGILSFDK_3	AVHDLEEDTWYATGILSFDK	AVHDLEEDTWYATGILSFDK	3	770.7023408	1/sp|P00738|HPT_HUMAN
9025_SPVGVQPILNEHTFC(UniMod:4)AGMSK_3	SPVGVQPILNEHTFCAGMSK	SPVGVQPILNEHTFC(UniMod:4)AGMSK	3	724.6907246	1/sp|P00738|HPT_HUMAN
9029_SPVGVQPILNEHTFC(UniMod:4)AGM(UniMod:35)SK_3	SPVGVQPILNEHTFCAGMSK	SPVGVQPILNEHTFC(UniMod:4)AGM(UniMod:35)SK	3	730.0223628	1/sp|P00738|HPT_HUMAN
9475_TEGDGVYTLNNEK_2	TEGDGVYTLNNEK	TEGDGVYTLNNEK	2	720.3360778	1/sp|P00738|HPT_HUMAN
10467_VGYVSGWGQSDNFK_2	VGYVSGWGQSDNFK	VGYVSGWGQSDNFK	2	772.36243	1/sp|P00739|HPTR_HUMAN
11019_VVLHPNYHQVDIGLIK_4	VVLHPNYHQVDIGLIK	VVLHPNYHQVDIGLIK	4	462.0149898	1/sp|P00739|HPTR_HUMAN
7327_NYAEVGR_2	NYAEVGR	NYAEVGR	2	404.7010346	1/sp|P00739|HPTR_HUMAN
9030_SPVGVQPILNEHTFC(UniMod:4)VGMSK_3	SPVGVQPILNEHTFCVGMSK	SPVGVQPILNEHTFC(UniMod:4)VGMSK	3	734.0344913	1/sp|P00739|HPTR_HUMAN
2880_FGSGYVSGWGR_2	FGSGYVSGWGR	FGSGYVSGWGR	2	586.7778049	1/sp|P00740|FA9_HUMAN
8293_SALVLQYLR_2	SALVLQYLR	SALVLQYLR	2	531.8189414	1/sp|P00740|FA9_HUMAN
1848_DTYFVTGIVSWGEGC(UniMod:4)AR_2	DTYFVTGIVSWGEGCAR	DTYFVTGIVSWGEGC(UniMod:4)AR	2	959.4436253	1/sp|P00742|FA10_HUMAN
1905_DWAESTLMTQK_2	DWAESTLMTQK	DWAESTLMTQK	2	655.3082775	1/sp|P00742|FA10_HUMAN
2604_ETYDFDIAVLR_2	ETYDFDIAVLR	ETYDFDIAVLR	2	671.3378922	1/sp|P00742|FA10_HUMAN
4044_GYTLADNGK_2	GYTLADNGK	GYTLADNGK	2	469.7325317	1/sp|P00742|FA10_HUMAN
6640_MLEVPYVDR_2	MLEVPYVDR	MLEVPYVDR	2	561.2866168	1/sp|P00742|FA10_HUMAN
6809_M(UniMod:35)LEVPYVDR_2	MLEVPYVDR	M(UniMod:35)LEVPYVDR	2	569.2840741	1/sp|P00742|FA10_HUMAN
9603_TGIVSGFGR_2	TGIVSGFGR	TGIVSGFGR	2	447.2456093	1/sp|P00742|FA10_HUMAN
1737_DSC(UniMod:4)KGDSGGPLVC(UniMod:4)GGVLEGVVTSGSR_3	DSCKGDSGGPLVCGGVLEGVVTSGSR	DSC(UniMod:4)KGDSGGPLVC(UniMod:4)GGVLEGVVTSGSR	3	850.7356098	1/sp|P00746|CFAD_HUMAN
3319_GDSGGPLVC(UniMod:4)GGVLEGVVTSGSR_3	GDSGGPLVCGGVLEGVVTSGSR	GDSGGPLVC(UniMod:4)GGVLEGVVTSGSR	3	687.3407489	1/sp|P00746|CFAD_HUMAN
10525_VILGAHQEVNLEPHVQEIEVSR_3	VILGAHQEVNLEPHVQEIEVSR	VILGAHQEVNLEPHVQEIEVSR	3	832.7783551	1/sp|P00747|PLMN_HUMAN
10534_VIPAC(UniMod:4)LPSPNYVVADR_3	VIPACLPSPNYVVADR	VIPAC(UniMod:4)LPSPNYVVADR	3	590.9784232	1/sp|P00747|PLMN_HUMAN
10803_VQSTELC(UniMod:4)AGHLAGGTDSC(UniMod:4)QGDSGGPLVC(UniMod:4)FEK_4	VQSTELCAGHLAGGTDSCQGDSGGPLVCFEK	VQSTELC(UniMod:4)AGHLAGGTDSC(UniMod:4)QGDSGGPLVC(UniMod:4)FEK	4	810.1115918	1/sp|P00747|PLMN_HUMAN
11002_VVGGC(UniMod:4)VAHPHSWPWQVSLR_4	VVGGCVAHPHSWPWQVSLR	VVGGC(UniMod:4)VAHPHSWPWQVSLR	4	543.7784506	1/sp|P00747|PLMN_HUMAN
11106_VYLSEC(UniMod:4)K_2	VYLSECK	VYLSEC(UniMod:4)K	2	449.7205784	1/sp|P00747|PLMN_HUMAN
11157_WELC(UniMod:4)DIPR_2	WELCDIPR	WELC(UniMod:4)DIPR	2	544.7633089	1/sp|P00747|PLMN_HUMAN
11171_WEYC(UniMod:4)NLKK_2	WEYCNLKK	WEYC(UniMod:4)NLKK	2	570.778959	1/sp|P00747|PLMN_HUMAN
11279_WSSTSPHRPR_3	WSSTSPHRPR	WSSTSPHRPR	3	404.2073775	1/sp|P00747|PLMN_HUMAN
11408_YEFLNGR_2	YEFLNGR	YEFLNGR	2	449.7245097	1/sp|P00747|PLMN_HUMAN
1259_C(UniMod:4)TTPPPSSGPTYQC(UniMod:4)LK_3	CTTPPPSSGPTYQCLK	C(UniMod:4)TTPPPSSGPTYQC(UniMod:4)LK	3	598.6114117	1/sp|P00747|PLMN_HUMAN
1444_DGDVGGPWC(UniMod:4)YTTNPR_2	DGDVGGPWCYTTNPR	DGDVGGPWC(UniMod:4)YTTNPR	2	847.8650108	1/sp|P00747|PLMN_HUMAN
1982_EAQLPVIENK_2	EAQLPVIENK	EAQLPVIENK	2	570.8165957	1/sp|P00747|PLMN_HUMAN
2350_ELRPWC(UniMod:4)FTTDPNKR_3	ELRPWCFTTDPNKR	ELRPWC(UniMod:4)FTTDPNKR	3	607.3017889	1/sp|P00747|PLMN_HUMAN
2445_EPLDDYVNTQGASLFSVTK_2	EPLDDYVNTQGASLFSVTK	EPLDDYVNTQGASLFSVTK	2	1042.512759	1/sp|P00747|PLMN_HUMAN
2447_EPLDDYVNTQGASLFSVTKK_3	EPLDDYVNTQGASLFSVTKK	EPLDDYVNTQGASLFSVTKK	3	738.0425859	1/sp|P00747|PLMN_HUMAN
2876_FGMHFC(UniMod:4)GGTLISPEWVLTAAHC(UniMod:4)LEK_3	FGMHFCGGTLISPEWVLTAAHCLEK	FGMHFC(UniMod:4)GGTLISPEWVLTAAHC(UniMod:4)LEK	3	954.4572423	1/sp|P00747|PLMN_HUMAN
3115_FSPATHPSEGLEENYC(UniMod:4)R_3	FSPATHPSEGLEENYCR	FSPATHPSEGLEENYC(UniMod:4)R	3	665.2951397	1/sp|P00747|PLMN_HUMAN
3117_FSPATHPSEGLEENYC(UniMod:4)RNPDNDPQGPWC(UniMod:4)YTTDPEKR_5	FSPATHPSEGLEENYCRNPDNDPQGPWCYTTDPEKR	FSPATHPSEGLEENYC(UniMod:4)RNPDNDPQGPWC(UniMod:4)YTTDPEKR	5	853.7730133	1/sp|P00747|PLMN_HUMAN
3195_FVTWIEGVMR_2	FVTWIEGVMR	FVTWIEGVMR	2	619.3235337	1/sp|P00747|PLMN_HUMAN
3758_GNVAVTVSGHTC(UniMod:4)QHWSAQTPHTHNR_5	GNVAVTVSGHTCQHWSAQTPHTHNR	GNVAVTVSGHTC(UniMod:4)QHWSAQTPHTHNR	5	557.2653216	1/sp|P00747|PLMN_HUMAN
4321_HSIFTPETNPR_2	HSIFTPETNPR	HSIFTPETNPR	2	649.8280261	1/sp|P00747|PLMN_HUMAN
5292_KLYDYC(UniMod:4)DVPQC(UniMod:4)AAPSFDC(UniMod:4)GKPQVEPK_4	KLYDYCDVPQCAAPSFDCGKPQVEPK	KLYDYC(UniMod:4)DVPQC(UniMod:4)AAPSFDC(UniMod:4)GKPQVEPK	4	768.8529549	1/sp|P00747|PLMN_HUMAN
5507_LAGGTDSC(UniMod:4)QGDSGGPLVC(UniMod:4)FEK_3	LAGGTDSCQGDSGGPLVCFEK	LAGGTDSC(UniMod:4)QGDSGGPLVC(UniMod:4)FEK	3	718.9858659	1/sp|P00747|PLMN_HUMAN
5699_LFLEPTR_2	LFLEPTR	LFLEPTR	2	438.252903	1/sp|P00747|PLMN_HUMAN
6280_LSSPAVITDK_2	LSSPAVITDK	LSSPAVITDK	2	515.7925893	1/sp|P00747|PLMN_HUMAN
7038_NLDENYC(UniMod:4)R_2	NLDENYCR	NLDENYC(UniMod:4)R	2	542.2298302	1/sp|P00747|PLMN_HUMAN
7131_NPDADKGPWC(UniMod:4)FTTD_2	NPDADKGPWCFTTD	NPDADKGPWC(UniMod:4)FTTD	2	812.3408373	1/sp|P00747|PLMN_HUMAN
7133_NPDADKGPWC(UniMod:4)FTTDPSVR_3	NPDADKGPWCFTTDPSVR	NPDADKGPWC(UniMod:4)FTTDPSVR	3	688.3144227	1/sp|P00747|PLMN_HUMAN
7146_NPDGDVGGPWC(UniMod:4)YTTNPR_2	NPDGDVGGPWCYTTNPR	NPDGDVGGPWC(UniMod:4)YTTNPR	2	953.4128565	1/sp|P00747|PLMN_HUMAN
7159_NPDNDPQGPWC(UniMod:4)YTTDPEKR_3	NPDNDPQGPWCYTTDPEKR	NPDNDPQGPWC(UniMod:4)YTTDPEKR	3	763.9991629	1/sp|P00747|PLMN_HUMAN
7752_QLGAGSIEEC(UniMod:4)AAK_2	QLGAGSIEECAAK	QLGAGSIEEC(UniMod:4)AAK	2	667.3244589	1/sp|P00747|PLMN_HUMAN
7978_RAPWC(UniMod:4)HTTNSQVR_3	RAPWCHTTNSQVR	RAPWC(UniMod:4)HTTNSQVR	3	538.2635571	1/sp|P00747|PLMN_HUMAN
810_ATTVTGTPC(UniMod:4)QDWAAQEPHR_3	ATTVTGTPCQDWAAQEPHR	ATTVTGTPC(UniMod:4)QDWAAQEPHR	3	709.3288433	1/sp|P00747|PLMN_HUMAN
9816_TMSGLEC(UniMod:4)QAWDSQSPHAHGYIPSKFPNK_5	TMSGLECQAWDSQSPHAHGYIPSKFPNK	TMSGLEC(UniMod:4)QAWDSQSPHAHGYIPSKFPNK	5	635.4971741	1/sp|P00747|PLMN_HUMAN
9828_TM(UniMod:35)SGLEC(UniMod:4)QAWDSQSPHAHGYIPSKFPNK_5	TMSGLECQAWDSQSPHAHGYIPSKFPNK	TM(UniMod:35)SGLEC(UniMod:4)QAWDSQSPHAHGYIPSKFPNK	5	638.696157	1/sp|P00747|PLMN_HUMAN
1056_C(UniMod:4)FEPQLLR_2	CFEPQLLR	C(UniMod:4)FEPQLLR	2	531.7736766	1/sp|P00748|FA12_HUMAN
11005_VVGGLVALR_2	VVGGLVALR	VVGGLVALR	2	442.2898198	1/sp|P00748|FA12_HUMAN
2497_EQPPSLTR_2	EQPPSLTR	EQPPSLTR	2	464.248349	1/sp|P00748|FA12_HUMAN
5799_LHEAFSPVSYQHDLALLR_3	LHEAFSPVSYQHDLALLR	LHEAFSPVSYQHDLALLR	3	699.3689677	1/sp|P00748|FA12_HUMAN
7020_NKPGVYTDVAYYLAWIR_3	NKPGVYTDVAYYLAWIR	NKPGVYTDVAYYLAWIR	3	677.0229089	1/sp|P00748|FA12_HUMAN
7316_NWGLGGHAF_2	NWGLGGHAF	NWGLGGHAF	2	479.7301264	1/sp|P00748|FA12_HUMAN
10233_VASYGVKPR_2	VASYGVKPR	VASYGVKPR	2	488.782359	1/sp|P00751|CFAB_HUMAN
10542_VKDISEVVTPR_2	VKDISEVVTPR	VKDISEVVTPR	2	621.8562522	1/sp|P00751|CFAB_HUMAN
10827_VSEADSSNADWVTK_2	VSEADSSNADWVTK	VSEADSSNADWVTK	2	754.8468097	1/sp|P00751|CFAB_HUMAN
11264_WSGQTAIC(UniMod:4)DNGAGYC(UniMod:4)SNPGIPIGTR_3	WSGQTAICDNGAGYCSNPGIPIGTR	WSGQTAIC(UniMod:4)DNGAGYC(UniMod:4)SNPGIPIGTR	3	884.7358327	1/sp|P00751|CFAB_HUMAN
1145_C(UniMod:4)LVNLIEK_2	CLVNLIEK	C(UniMod:4)LVNLIEK	2	494.7784277	1/sp|P00751|CFAB_HUMAN
11474_YGLVTYATYPK_2	YGLVTYATYPK	YGLVTYATYPK	2	638.3346213	1/sp|P00751|CFAB_HUMAN
11495_YGQTIRPIC(UniMod:4)LPC(UniMod:4)TEGTTR_3	YGQTIRPICLPCTEGTTR	YGQTIRPIC(UniMod:4)LPC(UniMod:4)TEGTTR	3	708.3505909	1/sp|P00751|CFAB_HUMAN
1329_DAQYAPGYDK_2	DAQYAPGYDK	DAQYAPGYDK	2	564.2538283	1/sp|P00751|CFAB_HUMAN
1330_DAQYAPGYDKVK_3	DAQYAPGYDKVK	DAQYAPGYDKVK	3	452.2261033	1/sp|P00751|CFAB_HUMAN
1425_DFHINLFQVLPWLK_3	DFHINLFQVLPWLK	DFHINLFQVLPWLK	3	590.6627639	1/sp|P00751|CFAB_HUMAN
1547_DISEVVTPR_2	DISEVVTPR	DISEVVTPR	2	508.2745637	1/sp|P00751|CFAB_HUMAN
1598_DLEIEVVLFHPNYNINGK_3	DLEIEVVLFHPNYNINGK	DLEIEVVLFHPNYNINGK	3	705.3687448	1/sp|P00751|CFAB_HUMAN
1625_DLLYIGK_2	DLLYIGK	DLLYIGK	2	411.242004	1/sp|P00751|CFAB_HUMAN
1673_DNEQHVFK_2	DNEQHVFK	DNEQHVFK	2	508.7434308	1/sp|P00751|CFAB_HUMAN
1959_EAGIPEFYDYDVALIK_2	EAGIPEFYDYDVALIK	EAGIPEFYDYDVALIK	2	921.9616425	1/sp|P00751|CFAB_HUMAN
2066_EDYLDVYVFGVGPLVNQVNINALASK_3	EDYLDVYVFGVGPLVNQVNINALASK	EDYLDVYVFGVGPLVNQVNINALASK	3	946.4955133	1/sp|P00751|CFAB_HUMAN
2093_EELLPAQDIK_2	EELLPAQDIK	EELLPAQDIK	2	578.3164285	1/sp|P00751|CFAB_HUMAN
2286_EKLQDEDLGFL_2	EKLQDEDLGFL	EKLQDEDLGFL	2	653.8299	1/sp|P00751|CFAB_HUMAN
2932_FLC(UniMod:4)TGGVSPYADPNTC(UniMod:4)R_2	FLCTGGVSPYADPNTCR	FLC(UniMod:4)TGGVSPYADPNTC(UniMod:4)R	2	957.9272851	1/sp|P00751|CFAB_HUMAN
3526_GHESC(UniMod:4)MGAVVSEYFVLTAAHC(UniMod:4)FTVDDK_3	GHESCMGAVVSEYFVLTAAHCFTVDDK	GHESC(UniMod:4)MGAVVSEYFVLTAAHC(UniMod:4)FTVDDK	3	1010.785864	1/sp|P00751|CFAB_HUMAN
375_AIHC(UniMod:4)PRPHDFENGEYWPR_4	AIHCPRPHDFENGEYWPR	AIHC(UniMod:4)PRPHDFENGEYWPR	4	571.0143525	1/sp|P00751|CFAB_HUMAN
3930_GTDYHKQPWQAK_3	GTDYHKQPWQAK	GTDYHKQPWQAK	3	486.9089972	1/sp|P00751|CFAB_HUMAN
4368_HVIILMTDGLHNMGGDPITVIDEIR_3	HVIILMTDGLHNMGGDPITVIDEIR	HVIILMTDGLHNMGGDPITVIDEIR	3	920.4788118	1/sp|P00751|CFAB_HUMAN
4370_HVIILMTDGLHNM(UniMod:35)GGDPITVIDEIR_4	HVIILMTDGLHNMGGDPITVIDEIR	HVIILMTDGLHNM(UniMod:35)GGDPITVIDEIR	4	694.6096567	1/sp|P00751|CFAB_HUMAN
4374_HVIILM(UniMod:35)TDGLHNMGGDPITVIDEIR_4	HVIILMTDGLHNMGGDPITVIDEIR	HVIILM(UniMod:35)TDGLHNMGGDPITVIDEIR	4	694.6096567	1/sp|P00751|CFAB_HUMAN
464_ALFVSEEEK_2	ALFVSEEEK	ALFVSEEEK	2	526.268947	1/sp|P00751|CFAB_HUMAN
465_ALFVSEEEKK_2	ALFVSEEEKK	ALFVSEEEKK	2	590.3164285	1/sp|P00751|CFAB_HUMAN
4808_ISVIRPSK_2	ISVIRPSK	ISVIRPSK	2	450.2872772	1/sp|P00751|CFAB_HUMAN
5097_KEAGIPEFYDYDVALIK_3	KEAGIPEFYDYDVALIK	KEAGIPEFYDYDVALIK	3	657.6751748	1/sp|P00751|CFAB_HUMAN
5632_LEDSVTYHC(UniMod:4)SR_2	LEDSVTYHCSR	LEDSVTYHC(UniMod:4)SR	2	683.8064333	1/sp|P00751|CFAB_HUMAN
6008_LLQEGQALEYVC(UniMod:4)PSGFYPYPVQTR_3	LLQEGQALEYVCPSGFYPYPVQTR	LLQEGQALEYVC(UniMod:4)PSGFYPYPVQTR	3	939.1301771	1/sp|P00751|CFAB_HUMAN
6125_LPPTTTC(UniMod:4)QQQKEELLPAQDIK_3	LPPTTTCQQQKEELLPAQDIK	LPPTTTC(UniMod:4)QQQKEELLPAQDIK	3	813.4247015	1/sp|P00751|CFAB_HUMAN
7431_PIC(UniMod:4)LPC(UniMod:4)TEGTTR_2	PICLPCTEGTTR	PIC(UniMod:4)LPC(UniMod:4)TEGTTR	2	702.8341365	1/sp|P00751|CFAB_HUMAN
7770_QLNEINYEDHK_2	QLNEINYEDHK	QLNEINYEDHK	2	701.8335054	1/sp|P00751|CFAB_HUMAN
7772_QLNEINYEDHKLK_4	QLNEINYEDHKLK	QLNEINYEDHKLK	4	411.7151477	1/sp|P00751|CFAB_HUMAN
9169_STGSWSTLK_2	STGSWSTLK	STGSWSTLK	2	483.7481818	1/sp|P00751|CFAB_HUMAN
9922_TPWSLARPQGSC(UniMod:4)SLEGVEIK_3	TPWSLARPQGSCSLEGVEIK	TPWSLARPQGSC(UniMod:4)SLEGVEIK	3	739.0440439	1/sp|P00751|CFAB_HUMAN
190079_VEPIPWNQAEGDLTPDEVVALVGQGLQEGERDFGVK_4	VEPIPWNQAEGDLTPDEVVALVGQGLQEGERDFGVK	VEPIPWNQAEGDLTPDEVVALVGQGLQEGERDFGVK	4	973.740442	1/sp|P00813|ADA_HUMAN
62450_GIALPANTAEGLLNVIGMDK_2	GIALPANTAEGLLNVIGMDK	GIALPANTAEGLLNVIGMDK	2	999.0404325	1/sp|P00813|ADA_HUMAN
10567_VLDALQAIK_2	VLDALQAIK	VLDALQAIK	2	485.8002173	1/sp|P00915|CAH1_HUMAN
106_ADGLAVIGVLMK_2	ADGLAVIGVLMK	ADGLAVIGVLMK	2	593.8468416	1/sp|P00915|CAH1_HUMAN
11705_YSSLAEAASK_2	YSSLAEAASK	YSSLAEAASK	2	513.7587465	1/sp|P00915|CAH1_HUMAN
183522_TSETKHDTSLKPISVSYNPATAK_4	TSETKHDTSLKPISVSYNPATAK	TSETKHDTSLKPISVSYNPATAK	4	619.5735971	1/sp|P00915|CAH1_HUMAN
210196_YSAELHVAHWNSAK_3	YSAELHVAHWNSAK	YSAELHVAHWNSAK	3	538.267073	1/sp|P00915|CAH1_HUMAN
210579_YSSLAEAASKADGLAVIGVLMK_3	YSSLAEAASKADGLAVIGVLMK	YSSLAEAASKADGLAVIGVLMK	3	732.064445	1/sp|P00915|CAH1_HUMAN
2544_ESISVSSEQLAQFR_2	ESISVSSEQLAQFR	ESISVSSEQLAQFR	2	790.8993766	1/sp|P00915|CAH1_HUMAN
40678_EIINVGHSFHVNFEDNDNR_3	EIINVGHSFHVNFEDNDNR	EIINVGHSFHVNFEDNDNR	3	752.6857956	1/sp|P00915|CAH1_HUMAN
4079_HDTSLKPISVSYNPATAK_3	HDTSLKPISVSYNPATAK	HDTSLKPISVSYNPATAK	3	643.6740568	1/sp|P00915|CAH1_HUMAN
6493_LYPIANGNNQSPVDIK_2	LYPIANGNNQSPVDIK	LYPIANGNNQSPVDIK	2	871.9572258	1/sp|P00915|CAH1_HUMAN
8839_SLLSNVEGDNAVPMQHNNRPTQPLK_4	SLLSNVEGDNAVPMQHNNRPTQPLK	SLLSNVEGDNAVPMQHNNRPTQPLK	4	690.6027916	1/sp|P00915|CAH1_HUMAN
109723_LIQFHFHWGSLDGQGSEHTVDK_3	LIQFHFHWGSLDGQGSEHTVDK	LIQFHFHWGSLDGQGSEHTVDK	3	846.7435334	1/sp|P00918|CAH2_HUMAN
10987_VVDVLDSIK_2	VVDVLDSIK	VVDVLDSIK	2	494.2896824	1/sp|P00918|CAH2_HUMAN
11381_YDPSLKPLSVSYDQATSLR_3	YDPSLKPLSVSYDQATSLR	YDPSLKPLSVSYDQATSLR	3	714.0355428	1/sp|P00918|CAH2_HUMAN
140985_PLSVSYDQATSLR_2	PLSVSYDQATSLR	PLSVSYDQATSLR	2	718.8726305	1/sp|P00918|CAH2_HUMAN
148885_QSPVDIDTHTAK_3	QSPVDIDTHTAK	QSPVDIDTHTAK	3	437.8894912	1/sp|P00918|CAH2_HUMAN
157934_SADFTNFDPR_2	SADFTNFDPR	SADFTNFDPR	2	585.2647273	1/sp|P00918|CAH2_HUMAN
136146_NPWSMDENLMHISYEAGILENPK_4	NPWSMDENLMHISYEAGILENPK	NPWSMDENLMHISYEAGILENPK	4	672.8162697	1/sp|P00966|ASSY_HUMAN
136147_NPWSMDENLMHISYEAGILENPKNQAPPGLYTK_4	NPWSMDENLMHISYEAGILENPKNQAPPGLYTK	NPWSMDENLMHISYEAGILENPKNQAPPGLYTK	4	940.2051808	1/sp|P00966|ASSY_HUMAN
38762_EFVEEFIWPAIQSSALYEDR_3	EFVEEFIWPAIQSSALYEDR	EFVEEFIWPAIQSSALYEDR	3	810.3935072	1/sp|P00966|ASSY_HUMAN
10185_VAEGTQVLELPFK_2	VAEGTQVLELPFK	VAEGTQVLELPFK	2	715.898117	1/sp|P01008|ANT3_HUMAN
10189_VAEGTQVLELPFKGDDITMVLILPKPEK_3	VAEGTQVLELPFKGDDITMVLILPKPEK	VAEGTQVLELPFKGDDITMVLILPKPEK	3	1027.569913	1/sp|P01008|ANT3_HUMAN
10192_VAEGTQVLELPFKGDDITM(UniMod:35)VLILPKPEK_4	VAEGTQVLELPFKGDDITMVLILPKPEK	VAEGTQVLELPFKGDDITM(UniMod:35)VLILPKPEK	4	774.9279828	1/sp|P01008|ANT3_HUMAN
103_ADGESC(UniMod:4)SASM(UniMod:35)MYQEGK_3	ADGESCSASMMYQEGK	ADGESC(UniMod:4)SASM(UniMod:35)MYQEGK	3	589.5603883	1/sp|P01008|ANT3_HUMAN
1377_DDLYVSDAFHK_2	DDLYVSDAFHK	DDLYVSDAFHK	2	655.3065921	1/sp|P01008|ANT3_HUMAN
1525_DIPMNPMC(UniMod:4)IYR_2	DIPMNPMCIYR	DIPMNPMC(UniMod:4)IYR	2	705.3223504	1/sp|P01008|ANT3_HUMAN
157476_RVWELSK_2	RVWELSK	RVWELSK	2	459.2638021	1/sp|P01008|ANT3_HUMAN
230_AFLEVNEEGSEAAASTAVVIAGR_2	AFLEVNEEGSEAAASTAVVIAGR	AFLEVNEEGSEAAASTAVVIAGR	2	1146.079329	1/sp|P01008|ANT3_HUMAN
2487_EQLQDMGLVDLFSPEK_2	EQLQDMGLVDLFSPEK	EQLQDMGLVDLFSPEK	2	924.9560342	1/sp|P01008|ANT3_HUMAN
2490_EQLQDM(UniMod:35)GLVDLFSPEK_3	EQLQDMGLVDLFSPEK	EQLQDM(UniMod:35)GLVDLFSPEK	3	622.3047532	1/sp|P01008|ANT3_HUMAN
2644_EVPLNTIIFMGR_2	EVPLNTIIFMGR	EVPLNTIIFMGR	2	695.3815799	1/sp|P01008|ANT3_HUMAN
2771_FATTFYQHLADSK_3	FATTFYQHLADSK	FATTFYQHLADSK	3	510.252541	1/sp|P01008|ANT3_HUMAN
2772_FATTFYQHLADSKNDNDNIFLSPLSISTAFAMTK_4	FATTFYQHLADSKNDNDNIFLSPLSISTAFAMTK	FATTFYQHLADSKNDNDNIFLSPLSISTAFAMTK	4	952.9686332	1/sp|P01008|ANT3_HUMAN
3055_FRIEDGFSLK_2	FRIEDGFSLK	FRIEDGFSLK	2	606.3245879	1/sp|P01008|ANT3_HUMAN
4128_HGSPVDIC(UniMod:4)TAKPR_3	HGSPVDICTAKPR	HGSPVDIC(UniMod:4)TAKPR	3	479.9137538	1/sp|P01008|ANT3_HUMAN
49767_FATTFYQHLADSKNDNDNIFLSPLSISTAFAM(UniMod:35)TK_4	FATTFYQHLADSKNDNDNIFLSPLSISTAFAMTK	FATTFYQHLADSKNDNDNIFLSPLSISTAFAM(UniMod:35)TK	4	956.9673619	1/sp|P01008|ANT3_HUMAN
5026_KATEDEGSEQKIPEATNR_3	KATEDEGSEQKIPEATNR	KATEDEGSEQKIPEATNR	3	668.3273854	1/sp|P01008|ANT3_HUMAN
585_ANRPFLVF_2	ANRPFLVF	ANRPFLVF	2	482.2741698	1/sp|P01008|ANT3_HUMAN
586_ANRPFLVFIR_2	ANRPFLVFIR	ANRPFLVFIR	2	616.8667573	1/sp|P01008|ANT3_HUMAN
6112_LPGIVAEGRDDLYVSDAFHK_4	LPGIVAEGRDDLYVSDAFHK	LPGIVAEGRDDLYVSDAFHK	4	551.2851971	1/sp|P01008|ANT3_HUMAN
6178_LQPLDFKENAEQSR_2	LQPLDFKENAEQSR	LQPLDFKENAEQSR	2	837.9259257	1/sp|P01008|ANT3_HUMAN
6891_NDNDNIFLSPLSISTAF_2	NDNDNIFLSPLSISTAF	NDNDNIFLSPLSISTAF	2	934.4572556	1/sp|P01008|ANT3_HUMAN
6892_NDNDNIFLSPLSISTAFAMTK_2	NDNDNIFLSPLSISTAFAMTK	NDNDNIFLSPLSISTAFAMTK	2	1150.067376	1/sp|P01008|ANT3_HUMAN
767_ATEDEGSEQKIPEATNR_3	ATEDEGSEQKIPEATNR	ATEDEGSEQKIPEATNR	3	625.6290644	1/sp|P01008|ANT3_HUMAN
8229_RVAEGTQVLELPFKGDDITMVLILPKPEK_4	RVAEGTQVLELPFKGDDITMVLILPKPEK	RVAEGTQVLELPFKGDDITMVLILPKPEK	4	809.9545319	1/sp|P01008|ANT3_HUMAN
8733_SKLPGIVAEGRDDLYVSDAFHK_4	SKLPGIVAEGRDDLYVSDAFHK	SKLPGIVAEGRDDLYVSDAFHK	4	605.0669449	1/sp|P01008|ANT3_HUMAN
98_ADGESC(UniMod:4)SASMMYQEGK_2	ADGESCSASMMYQEGK	ADGESC(UniMod:4)SASMMYQEGK	2	875.8394868	1/sp|P01008|ANT3_HUMAN
10401_VFLMIEQNTK_2	VFLMIEQNTK	VFLMIEQNTK	2	611.8286488	1/sp|P01009|A1AT_HUMAN
10418_VFSNGADLSGVTEEAPLK_3	VFSNGADLSGVTEEAPLK	VFSNGADLSGVTEEAPLK	3	611.9791459	1/sp|P01009|A1AT_HUMAN
10419_VFSNGADLSGVTEEAPLKLSK_3	VFSNGADLSGVTEEAPLKLSK	VFSNGADLSGVTEEAPLKLSK	3	721.3828311	1/sp|P01009|A1AT_HUMAN
121946_LVDKFLEDVK_3	LVDKFLEDVK	LVDKFLEDVK	3	402.5640564	1/sp|P01009|A1AT_HUMAN
123832_LYHSEAFTVNFGDTEEAKKQINDYVEK_4	LYHSEAFTVNFGDTEEAKKQINDYVEK	LYHSEAFTVNFGDTEEAKKQINDYVEK	4	794.63592	1/sp|P01009|A1AT_HUMAN
140009_PFEVKDTEEEDFHVDQVTTVK_4	PFEVKDTEEEDFHVDQVTTVK	PFEVKDTEEEDFHVDQVTTVK	4	623.8011426	1/sp|P01009|A1AT_HUMAN
145312_QINDYVEK_2	QINDYVEK	QINDYVEK	2	504.7534641	1/sp|P01009|A1AT_HUMAN
145313_QINDYVEKGTQGK_2	QINDYVEKGTQGK	QINDYVEKGTQGK	2	740.3755374	1/sp|P01009|A1AT_HUMAN
158602_SASLHLPKLSITGTYDLKSVLGQLGITK_4	SASLHLPKLSITGTYDLKSVLGQLGITK	SASLHLPKLSITGTYDLKSVLGQLGITK	4	735.9246661	1/sp|P01009|A1AT_HUMAN
172536_SVLGQLGITKVFSNGADLSGVTEEAPLKLSK_4	SVLGQLGITKVFSNGADLSGVTEEAPLKLSK	SVLGQLGITKVFSNGADLSGVTEEAPLKLSK	4	790.4381376	1/sp|P01009|A1AT_HUMAN
175478_TDTSHHDQDHPTFNKITPNLAEFAFSLYR_4	TDTSHHDQDHPTFNKITPNLAEFAFSLYR	TDTSHHDQDHPTFNKITPNLAEFAFSLYR	4	851.4089058	1/sp|P01009|A1AT_HUMAN
1818_DTEEEDFHVDQVTTVK_2	DTEEEDFHVDQVTTVK	DTEEEDFHVDQVTTVK	2	946.4314348	1/sp|P01009|A1AT_HUMAN
18335_AVHKAVLTIDEK_2	AVHKAVLTIDEK	AVHKAVLTIDEK	2	662.3851768	1/sp|P01009|A1AT_HUMAN
203916_WERPFEVKDTEEEDFHVDQVTTVK_4	WERPFEVKDTEEEDFHVDQVTTVK	WERPFEVKDTEEEDFHVDQVTTVK	4	741.6068969	1/sp|P01009|A1AT_HUMAN
2937_FLEDVKK_2	FLEDVKK	FLEDVKK	2	439.7527358	1/sp|P01009|A1AT_HUMAN
2939_FLENEDR_2	FLENEDR	FLENEDR	2	461.7168816	1/sp|P01009|A1AT_HUMAN
2940_FLENEDRR_2	FLENEDRR	FLENEDRR	2	539.7674372	1/sp|P01009|A1AT_HUMAN
2990_FNKPFVF_2	FNKPFVF	FNKPFVF	2	449.7447138	1/sp|P01009|A1AT_HUMAN
2991_FNKPFVFL_2	FNKPFVFL	FNKPFVFL	2	506.2867458	1/sp|P01009|A1AT_HUMAN
2994_FNKPFVFLMIEQNTK_2	FNKPFVFLMIEQNTK	FNKPFVFLMIEQNTK	2	928.4923899	1/sp|P01009|A1AT_HUMAN
2996_FNKPFVFLM(UniMod:35)IEQNTK_3	FNKPFVFLMIEQNTK	FNKPFVFLM(UniMod:35)IEQNTK	3	624.6623236	1/sp|P01009|A1AT_HUMAN
3602_GKWERPFEVKDTEEEDFHVDQVTTVK_5	GKWERPFEVKDTEEEDFHVDQVTTVK	GKWERPFEVKDTEEEDFHVDQVTTVK	5	630.5102581	1/sp|P01009|A1AT_HUMAN
3699_GMFNIQHC(UniMod:4)K_2	GMFNIQHCK	GMFNIQHC(UniMod:4)K	2	567.762786	1/sp|P01009|A1AT_HUMAN
3933_GTEAAGAMFLEAIPM_2	GTEAAGAMFLEAIPM	GTEAAGAMFLEAIPM	2	754.85982	1/sp|P01009|A1AT_HUMAN
3934_GTEAAGAMFLEAIPMSIPPEVK_2	GTEAAGAMFLEAIPMSIPPEVK	GTEAAGAMFLEAIPMSIPPEVK	2	1130.073615	1/sp|P01009|A1AT_HUMAN
3937_GTEAAGAMFLEAIPM(UniMod:35)SIPPEVK_2	GTEAAGAMFLEAIPMSIPPEVK	GTEAAGAMFLEAIPM(UniMod:35)SIPPEVK	2	1138.071072	1/sp|P01009|A1AT_HUMAN
3940_GTEAAGAM(UniMod:35)FLEAIPMSIPPEVK_3	GTEAAGAMFLEAIPMSIPPEVK	GTEAAGAM(UniMod:35)FLEAIPMSIPPEVK	3	759.0498071	1/sp|P01009|A1AT_HUMAN
3941_GTEAAGAM(UniMod:35)FLEAIPM(UniMod:35)SIPPEVK_3	GTEAAGAMFLEAIPMSIPPEVK	GTEAAGAM(UniMod:35)FLEAIPM(UniMod:35)SIPPEVK	3	764.3814453	1/sp|P01009|A1AT_HUMAN
5273_KLSSWVLLMK_2	KLSSWVLLMK	KLSSWVLLMK	2	602.859752	1/sp|P01009|A1AT_HUMAN
5276_KLSSWVLLM(UniMod:35)K_3	KLSSWVLLMK	KLSSWVLLM(UniMod:35)K	3	407.5738984	1/sp|P01009|A1AT_HUMAN
5296_KLYHSEAFTVNFGDTEEAKK_3	KLYHSEAFTVNFGDTEEAKK	KLYHSEAFTVNFGDTEEAKK	3	772.0498519	1/sp|P01009|A1AT_HUMAN
53986_FNKPFVFLMIEQNTKSPLFMGK_4	FNKPFVFLMIEQNTKSPLFMGK	FNKPFVFLMIEQNTKSPLFMGK	4	654.8483786	1/sp|P01009|A1AT_HUMAN
546_ALVNYIFFK_2	ALVNYIFFK	ALVNYIFFK	2	557.8184101	1/sp|P01009|A1AT_HUMAN
565_AMLSLGTK_2	AMLSLGTK	AMLSLGTK	2	410.7334888	1/sp|P01009|A1AT_HUMAN
5752_LGMFNIQH_2	LGMFNIQH	LGMFNIQH	2	480.2420124	1/sp|P01009|A1AT_HUMAN
5753_LGMFNIQHC(UniMod:4)K_2	LGMFNIQHCK	LGMFNIQHC(UniMod:4)K	2	624.304818	1/sp|P01009|A1AT_HUMAN
5757_LGM(UniMod:35)FNIQHC(UniMod:4)K_3	LGMFNIQHCK	LGM(UniMod:35)FNIQHC(UniMod:4)K	3	421.870609	1/sp|P01009|A1AT_HUMAN
6171_LQHLENELTHDIITK_2	LQHLENELTHDIITK	LQHLENELTHDIITK	2	902.4836078	1/sp|P01009|A1AT_HUMAN
6244_LSITGTYDLK_2	LSITGTYDLK	LSITGTYDLK	2	555.8056967	1/sp|P01009|A1AT_HUMAN
6283_LSSWVLLMK_2	LSSWVLLMK	LSSWVLLMK	2	538.8122705	1/sp|P01009|A1AT_HUMAN
6284_LSSWVLLM(UniMod:35)K_2	LSSWVLLMK	LSSWVLLM(UniMod:35)K	2	546.8097278	1/sp|P01009|A1AT_HUMAN
6356_LVDKFLEDVKK_2	LVDKFLEDVKK	LVDKFLEDVKK	2	667.3899278	1/sp|P01009|A1AT_HUMAN
63746_GKWERPFEVK_3	GKWERPFEVK	GKWERPFEVK	3	425.8996619	1/sp|P01009|A1AT_HUMAN
6480_LYHSEAFTVNFGDTEEAK_3	LYHSEAFTVNFGDTEEAK	LYHSEAFTVNFGDTEEAK	3	686.6532099	1/sp|P01009|A1AT_HUMAN
6481_LYHSEAFTVNFGDTEEAKK_3	LYHSEAFTVNFGDTEEAKK	LYHSEAFTVNFGDTEEAKK	3	729.3515309	1/sp|P01009|A1AT_HUMAN
8084_RLGMFNIQHC(UniMod:4)K_3	RLGMFNIQHCK	RLGMFNIQHC(UniMod:4)K	3	468.5726745	1/sp|P01009|A1AT_HUMAN
8304_SASLHLPK_2	SASLHLPK	SASLHLPK	2	426.7505275	1/sp|P01009|A1AT_HUMAN
9149_SSWVLLMK_2	SSWVLLMK	SSWVLLMK	2	482.2702385	1/sp|P01009|A1AT_HUMAN
9231_SVLGQLGITK_2	SVLGQLGITK	SVLGQLGITK	2	508.3109492	1/sp|P01009|A1AT_HUMAN
9452_TDTSHHDQDHPTFNK_3	TDTSHHDQDHPTFNK	TDTSHHDQDHPTFNK	3	593.9275562	1/sp|P01009|A1AT_HUMAN
96835_KLYHSEAFTVNFGDTEEAK_3	KLYHSEAFTVNFGDTEEAK	KLYHSEAFTVNFGDTEEAK	3	729.3515309	1/sp|P01009|A1AT_HUMAN
9762_TLNQPDSQLQLTTGNGLFLSEGLK_3	TLNQPDSQLQLTTGNGLFLSEGLK	TLNQPDSQLQLTTGNGLFLSEGLK	3	858.7851753	1/sp|P01009|A1AT_HUMAN
98216_KQINDYVEK_2	KQINDYVEK	KQINDYVEK	2	568.8009456	1/sp|P01009|A1AT_HUMAN
98219_KQINDYVEKGTQGK_3	KQINDYVEKGTQGK	KQINDYVEKGTQGK	3	536.6177714	1/sp|P01009|A1AT_HUMAN
109597_LINDYVK_2	LINDYVK	LINDYVK	2	432.7449108	1/sp|P01011|AACT_HUMAN
11165_WEMPFDPQDTHQSR_3	WEMPFDPQDTHQSR	WEMPFDPQDTHQSR	3	591.9264991	1/sp|P01011|AACT_HUMAN
11166_WEM(UniMod:35)PFDPQDTHQSR_3	WEMPFDPQDTHQSR	WEM(UniMod:35)PFDPQDTHQSR	3	597.2581373	1/sp|P01011|AACT_HUMAN
11300_WVMVPMMSLH_2	WVMVPMMSLH	WVMVPMMSLH	2	615.7952402	1/sp|P01011|AACT_HUMAN
119_ADLSGITGAR_2	ADLSGITGAR	ADLSGITGAR	2	480.7590808	1/sp|P01011|AACT_HUMAN
204818_WRDSLEFREIGELYLPK_4	WRDSLEFREIGELYLPK	WRDSLEFREIGELYLPK	4	538.5362864	1/sp|P01011|AACT_HUMAN
2236_EIGELYLPK_2	EIGELYLPK	EIGELYLPK	2	531.2975075	1/sp|P01011|AACT_HUMAN
2491_EQLSLLDR_2	EQLSLLDR	EQLSLLDR	2	487.2692814	1/sp|P01011|AACT_HUMAN
2492_EQLSLLDRFTEDAK_3	EQLSLLDRFTEDAK	EQLSLLDRFTEDAK	3	555.6211815	1/sp|P01011|AACT_HUMAN
2999_FNRPFLMIIVPTDTQNIFFMSK_3	FNRPFLMIIVPTDTQNIFFMSK	FNRPFLMIIVPTDTQNIFFMSK	3	887.1306838	1/sp|P01011|AACT_HUMAN
3001_FNRPFLMIIVPTDTQNIFFM(UniMod:35)SK_3	FNRPFLMIIVPTDTQNIFFMSK	FNRPFLMIIVPTDTQNIFFM(UniMod:35)SK	3	892.462322	1/sp|P01011|AACT_HUMAN
3052_FRDEELSC(UniMod:4)TVVELK_3	FRDEELSCTVVELK	FRDEELSC(UniMod:4)TVVELK	3	575.6223051	1/sp|P01011|AACT_HUMAN
3955_GTHVDLGLASANVDFAFSLYK_2	GTHVDLGLASANVDFAFSLYK	GTHVDLGLASANVDFAFSLYK	2	1113.065493	1/sp|P01011|AACT_HUMAN
419_AKWEMPFDPQDTHQSR_3	AKWEMPFDPQDTHQSR	AKWEMPFDPQDTHQSR	3	658.3038581	1/sp|P01011|AACT_HUMAN
421_AKWEM(UniMod:35)PFDPQDTHQSR_3	AKWEMPFDPQDTHQSR	AKWEM(UniMod:35)PFDPQDTHQSR	3	663.6354963	1/sp|P01011|AACT_HUMAN
4243_HPNSPLDEENLTQENQDR_2	HPNSPLDEENLTQENQDR	HPNSPLDEENLTQENQDR	2	1068.483053	1/sp|P01011|AACT_HUMAN
45200_EQLSLLDRFTEDAKR_3	EQLSLLDRFTEDAKR	EQLSLLDRFTEDAKR	3	607.6548852	1/sp|P01011|AACT_HUMAN
4848_ITLLSALVETR_2	ITLLSALVETR	ITLLSALVETR	2	608.3689954	1/sp|P01011|AACT_HUMAN
5261_KLINDYVK_2	KLINDYVK	KLINDYVK	2	496.7923923	1/sp|P01011|AACT_HUMAN
54075_FNRPFLM(UniMod:35)IIVPTDTQNIFFMSK_3	FNRPFLMIIVPTDTQNIFFMSK	FNRPFLM(UniMod:35)IIVPTDTQNIFFMSK	3	892.462322	1/sp|P01011|AACT_HUMAN
6043_LMIIVPTDTQNIFFMSK_2	LMIIVPTDTQNIFFMSK	LMIIVPTDTQNIFFMSK	2	999.5255724	1/sp|P01011|AACT_HUMAN
6473_LYGSEAFATDFQDSAAAK_2	LYGSEAFATDFQDSAAAK	LYGSEAFATDFQDSAAAK	2	946.4390629	1/sp|P01011|AACT_HUMAN
6475_LYGSEAFATDFQDSAAAKK_3	LYGSEAFATDFQDSAAAKK	LYGSEAFATDFQDSAAAKK	3	673.9934551	1/sp|P01011|AACT_HUMAN
6559_MEEVEAMLLPETLKR_3	MEEVEAMLLPETLKR	MEEVEAMLLPETLKR	3	596.9793239	1/sp|P01011|AACT_HUMAN
6563_MEEVEAM(UniMod:35)LLPETLKR_3	MEEVEAMLLPETLKR	MEEVEAM(UniMod:35)LLPETLKR	3	602.3109621	1/sp|P01011|AACT_HUMAN
6617_MIIVPTDTQNIFFMSK_2	MIIVPTDTQNIFFMSK	MIIVPTDTQNIFFMSK	2	942.9835404	1/sp|P01011|AACT_HUMAN
6697_MSLHHLTIPYFR_3	MSLHHLTIPYFR	MSLHHLTIPYFR	3	505.6027396	1/sp|P01011|AACT_HUMAN
6777_M(UniMod:35)EEVEAMLLPETLKR_3	MEEVEAMLLPETLKR	M(UniMod:35)EEVEAMLLPETLKR	3	602.3109621	1/sp|P01011|AACT_HUMAN
6833_M(UniMod:35)SLHHLTIPYFR_3	MSLHHLTIPYFR	M(UniMod:35)SLHHLTIPYFR	3	510.9343778	1/sp|P01011|AACT_HUMAN
7032_NLAVSQVVHK_2	NLAVSQVVHK	NLAVSQVVHK	2	547.8194727	1/sp|P01011|AACT_HUMAN
7230_NSPLDEENLTQENQDR_2	NSPLDEENLTQENQDR	NSPLDEENLTQENQDR	2	951.4272151	1/sp|P01011|AACT_HUMAN
7470_PNSPLDEENLTQENQDR_2	PNSPLDEENLTQENQDR	PNSPLDEENLTQENQDR	2	999.953597	1/sp|P01011|AACT_HUMAN
8100_RLYGSEAFATDFQDSAAAK_2	RLYGSEAFATDFQDSAAAK	RLYGSEAFATDFQDSAAAK	2	1024.489618	1/sp|P01011|AACT_HUMAN
8103_RLYGSEAFATDFQDSAAAKK_4	RLYGSEAFATDFQDSAAAKK	RLYGSEAFATDFQDSAAAKK	4	544.7721882	1/sp|P01011|AACT_HUMAN
874_AVLDVFEEGTEASAATAVK_2	AVLDVFEEGTEASAATAVK	AVLDVFEEGTEASAATAVK	2	954.4834704	1/sp|P01011|AACT_HUMAN
10328_VEGLTFQQNSLNWMK_2	VEGLTFQQNSLNWMK	VEGLTFQQNSLNWMK	2	897.9458039	1/sp|P01019|ANGT_HUMAN
10621_VLSALQAVQGLLVAQGR_2	VLSALQAVQGLLVAQGR	VLSALQAVQGLLVAQGR	2	862.0148781	1/sp|P01019|ANGT_HUMAN
11340_YASDLDKVEGLTFQQNSLNWMK_3	YASDLDKVEGLTFQQNSLNWMK	YASDLDKVEGLTFQQNSLNWMK	3	863.0880893	1/sp|P01019|ANGT_HUMAN
12363_ANAGKPKDPTFIPAPIQAK_4	ANAGKPKDPTFIPAPIQAK	ANAGKPKDPTFIPAPIQAK	4	491.7795506	1/sp|P01019|ANGT_HUMAN
1699_DPTFIPAPIQAK_2	DPTFIPAPIQAK	DPTFIPAPIQAK	2	649.3611704	1/sp|P01019|ANGT_HUMAN
2979_FMQAVTGWK_2	FMQAVTGWK	FMQAVTGWK	2	534.2707698	1/sp|P01019|ANGT_HUMAN
2983_FM(UniMod:35)QAVTGWK_2	FMQAVTGWK	FM(UniMod:35)QAVTGWK	2	542.2682271	1/sp|P01019|ANGT_HUMAN
3186_FVQGLALYTPVVLPR_2	FVQGLALYTPVVLPR	FVQGLALYTPVVLPR	2	836.992883	1/sp|P01019|ANGT_HUMAN
43_AAMVGMLANFLGFR_2	AAMVGMLANFLGFR	AAMVGMLANFLGFR	2	749.388882	1/sp|P01019|ANGT_HUMAN
514_ALQDQLVLVAAK_2	ALQDQLVLVAAK	ALQDQLVLVAAK	2	634.88227	1/sp|P01019|ANGT_HUMAN
5612_LDTEDKLR_2	LDTEDKLR	LDTEDKLR	2	495.2667387	1/sp|P01019|ANGT_HUMAN
7441_PKDPTFIPAPIQAK_3	PKDPTFIPAPIQAK	PKDPTFIPAPIQAK	3	508.292448	1/sp|P01019|ANGT_HUMAN
7809_QPFVQGLALYTPVVLPR_2	QPFVQGLALYTPVVLPR	QPFVQGLALYTPVVLPR	2	949.5485537	1/sp|P01019|ANGT_HUMAN
8764_SLDFTELDVAAEK_2	SLDFTELDVAAEK	SLDFTELDVAAEK	2	719.3590216	1/sp|P01019|ANGT_HUMAN
8765_SLDFTELDVAAEKIDR_3	SLDFTELDVAAEKIDR	SLDFTELDVAAEKIDR	3	607.9791459	1/sp|P01019|ANGT_HUMAN
916_AVYDQSATALHFLGR_3	AVYDQSATALHFLGR	AVYDQSATALHFLGR	3	550.2862447	1/sp|P01019|ANGT_HUMAN
10088_TVLQDVPVR_2	TVLQDVPVR	TVLQDVPVR	2	513.8007487	1/sp|P01023|A2MG_HUMAN
10283_VDLSFSPSQSLPASHAHLR_2	VDLSFSPSQSLPASHAHLR	VDLSFSPSQSLPASHAHLR	2	1025.029245	1/sp|P01023|A2MG_HUMAN
10438_VGFYESDVMGR_2	VGFYESDVMGR	VGFYESDVMGR	2	630.2898878	1/sp|P01023|A2MG_HUMAN
10439_VGFYESDVM(UniMod:35)GR_2	VGFYESDVMGR	VGFYESDVM(UniMod:35)GR	2	638.2873451	1/sp|P01023|A2MG_HUMAN
10588_VLLAYLTAQPAPTSEDLTSATNIVK_3	VLLAYLTAQPAPTSEDLTSATNIVK	VLLAYLTAQPAPTSEDLTSATNIVK	3	872.8092094	1/sp|P01023|A2MG_HUMAN
10859_VSNQTLSLFFTVLQDVPVR_3	VSNQTLSLFFTVLQDVPVR	VSNQTLSLFFTVLQDVPVR	3	721.7317946	1/sp|P01023|A2MG_HUMAN
10884_VSVQLEASPAFLAVPVEK_2	VSVQLEASPAFLAVPVEK	VSVQLEASPAFLAVPVEK	2	942.5274839	1/sp|P01023|A2MG_HUMAN
10889_VTAAPQSVC(UniMod:4)ALR_2	VTAAPQSVCALR	VTAAPQSVC(UniMod:4)ALR	2	636.8400792	1/sp|P01023|A2MG_HUMAN
11048_VVSMDENFHPLNELIPLVYIQDPK_3	VVSMDENFHPLNELIPLVYIQDPK	VVSMDENFHPLNELIPLVYIQDPK	3	937.4859608	1/sp|P01023|A2MG_HUMAN
11050_VVSM(UniMod:35)DENFHPLNELIPLVYIQDPK_3	VVSMDENFHPLNELIPLVYIQDPK	VVSM(UniMod:35)DENFHPLNELIPLVYIQDPK	3	942.817599	1/sp|P01023|A2MG_HUMAN
11100_VYDYYETDEFAIAEYNAPC(UniMod:4)SK_3	VYDYYETDEFAIAEYNAPCSK	VYDYYETDEFAIAEYNAPC(UniMod:4)SK	3	850.0335388	1/sp|P01023|A2MG_HUMAN
11391_YDVENC(UniMod:4)LANK_2	YDVENCLANK	YDVENC(UniMod:4)LANK	2	613.2795201	1/sp|P01023|A2MG_HUMAN
11616_YNILPEKEEFPFALGVQTLPQTC(UniMod:4)DEPK_3	YNILPEKEEFPFALGVQTLPQTCDEPK	YNILPEKEEFPFALGVQTLPQTC(UniMod:4)DEPK	3	1055.193394	1/sp|P01023|A2MG_HUMAN
121937_LVDGKGVPIPNKVIFIR_4	LVDGKGVPIPNKVIFIR	LVDGKGVPIPNKVIFIR	4	467.0397363	1/sp|P01023|A2MG_HUMAN
122344_LVHVEEPHTETVRK_4	LVHVEEPHTETVRK	LVHVEEPHTETVRK	4	419.2296936	1/sp|P01023|A2MG_HUMAN
141351_PQYM(UniMod:35)VLVPSLLHTETTEK_3	PQYMVLVPSLLHTETTEK	PQYM(UniMod:35)VLVPSLLHTETTEK	3	701.366124	1/sp|P01023|A2MG_HUMAN
161910_SGGRTEHPFTVEEFVLPK_3	SGGRTEHPFTVEEFVLPK	SGGRTEHPFTVEEFVLPK	3	677.3495732	1/sp|P01023|A2MG_HUMAN
1657_DMYSFLEDMGLK_2	DMYSFLEDMGLK	DMYSFLEDMGLK	2	724.8254458	1/sp|P01023|A2MG_HUMAN
1659_DM(UniMod:35)YSFLEDMGLK_2	DMYSFLEDMGLK	DM(UniMod:35)YSFLEDMGLK	2	732.8229031	1/sp|P01023|A2MG_HUMAN
1680_DNSVHWERPQKPK_2	DNSVHWERPQKPK	DNSVHWERPQKPK	2	810.9156954	1/sp|P01023|A2MG_HUMAN
175846_TEHPFTVEEFVLPKFEVQVTVPK_4	TEHPFTVEEFVLPKFEVQVTVPK	TEHPFTVEEFVLPKFEVQVTVPK	4	675.8625402	1/sp|P01023|A2MG_HUMAN
1843_DTVIKPLLVEPEGLEK_2	DTVIKPLLVEPEGLEK	DTVIKPLLVEPEGLEK	2	890.5087599	1/sp|P01023|A2MG_HUMAN
200369_VSVQLEASPAFLAVPVEKEQAPHC(UniMod:4)IC(UniMod:4)ANGR_4	VSVQLEASPAFLAVPVEKEQAPHCICANGR	VSVQLEASPAFLAVPVEKEQAPHC(UniMod:4)IC(UniMod:4)ANGR	4	820.1668644	1/sp|P01023|A2MG_HUMAN
219_AFALAGNQDK_2	AFALAGNQDK	AFALAGNQDK	2	517.7669059	1/sp|P01023|A2MG_HUMAN
2467_EQAPHC(UniMod:4)IC(UniMod:4)ANGR_3	EQAPHCICANGR	EQAPHC(UniMod:4)IC(UniMod:4)ANGR	3	471.5434436	1/sp|P01023|A2MG_HUMAN
2834_FEVQVTVPK_2	FEVQVTVPK	FEVQVTVPK	2	523.7976747	1/sp|P01023|A2MG_HUMAN
3090_FSGQLNSHGC(UniMod:4)FYQQVK_2	FSGQLNSHGCFYQQVK	FSGQLNSHGC(UniMod:4)FYQQVK	2	950.4439597	1/sp|P01023|A2MG_HUMAN
3167_FTVLQDVPVR_2	FTVLQDVPVR	FTVLQDVPVR	2	587.3349556	1/sp|P01023|A2MG_HUMAN
3532_GHFSISIPVK_2	GHFSISIPVK	GHFSISIPVK	2	542.8111164	1/sp|P01023|A2MG_HUMAN
373_AIGYLNTGYQR_2	AIGYLNTGYQR	AIGYLNTGYQR	2	628.3251192	1/sp|P01023|A2MG_HUMAN
4229_HNVYINGITYTPVSSTNEK_3	HNVYINGITYTPVSSTNEK	HNVYINGITYTPVSSTNEK	3	713.0235257	1/sp|P01023|A2MG_HUMAN
4396_HYDGSYSTFGER_2	HYDGSYSTFGER	HYDGSYSTFGER	2	709.8022052	1/sp|P01023|A2MG_HUMAN
4458_IAQWQSFQLEGGLK_2	IAQWQSFQLEGGLK	IAQWQSFQLEGGLK	2	802.9251974	1/sp|P01023|A2MG_HUMAN
47487_ETTFNSLLC(UniMod:4)PSGGEVSEELSLKLPPNVVEESAR_4	ETTFNSLLCPSGGEVSEELSLKLPPNVVEESAR	ETTFNSLLC(UniMod:4)PSGGEVSEELSLKLPPNVVEESAR	4	897.9489035	1/sp|P01023|A2MG_HUMAN
483_ALLAYAFALAGNQDK_2	ALLAYAFALAGNQDK	ALLAYAFALAGNQDK	2	783.4197479	1/sp|P01023|A2MG_HUMAN
485_ALLAYAFALAGNQDKR_3	ALLAYAFALAGNQDKR	ALLAYAFALAGNQDKR	3	574.6492944	1/sp|P01023|A2MG_HUMAN
5078_KDNSVHWERPQKPK_4	KDNSVHWERPQKPK	KDNSVHWERPQKPK	4	437.9852267	1/sp|P01023|A2MG_HUMAN
5089_KDTVIKPLLVEPEGLEK_3	KDTVIKPLLVEPEGLEK	KDTVIKPLLVEPEGLEK	3	636.7065864	1/sp|P01023|A2MG_HUMAN
51_AAQVTIQSSGTFSSK_2	AAQVTIQSSGTFSSK	AAQVTIQSSGTFSSK	2	756.3886447	1/sp|P01023|A2MG_HUMAN
5271_KLSFYYLIMAK_2	KLSFYYLIMAK	KLSFYYLIMAK	2	688.8859667	1/sp|P01023|A2MG_HUMAN
5472_KYSDASDC(UniMod:4)HGEDSQAFC(UniMod:4)EK_4	KYSDASDCHGEDSQAFCEK	KYSDASDC(UniMod:4)HGEDSQAFC(UniMod:4)EK	4	559.2244792	1/sp|P01023|A2MG_HUMAN
54808_FQVDNNNR_2	FQVDNNNR	FQVDNNNR	2	503.7386797	1/sp|P01023|A2MG_HUMAN
55059_FRVVSMDENFHPLNELIPLVYIQDPK_3	FRVVSMDENFHPLNELIPLVYIQDPK	FRVVSMDENFHPLNELIPLVYIQDPK	3	1038.542469	1/sp|P01023|A2MG_HUMAN
55061_FRVVSM(UniMod:35)DENFHPLNELIPLVYIQDPK_4	FRVVSMDENFHPLNELIPLVYIQDPK	FRVVSM(UniMod:35)DENFHPLNELIPLVYIQDPK	4	783.1573996	1/sp|P01023|A2MG_HUMAN
5813_LHTEAQIQEEGTVVELTGR_3	LHTEAQIQEEGTVVELTGR	LHTEAQIQEEGTVVELTGR	3	704.0306803	1/sp|P01023|A2MG_HUMAN
5911_LLAYAFALAGNQDK_2	LLAYAFALAGNQDK	LLAYAFALAGNQDK	2	747.901191	1/sp|P01023|A2MG_HUMAN
5953_LLIYAVLPTGDVIGDSAK_2	LLIYAVLPTGDVIGDSAK	LLIYAVLPTGDVIGDSAK	2	923.0220344	1/sp|P01023|A2MG_HUMAN
5975_LLLQQVSLPELPGEYSMK_3	LLLQQVSLPELPGEYSMK	LLLQQVSLPELPGEYSMK	3	682.3710979	1/sp|P01023|A2MG_HUMAN
5977_LLLQQVSLPELPGEYSM(UniMod:35)K_3	LLLQQVSLPELPGEYSMK	LLLQQVSLPELPGEYSM(UniMod:35)K	3	687.7027361	1/sp|P01023|A2MG_HUMAN
62003_GHFSISIPVKSDIAPVAR_3	GHFSISIPVKSDIAPVAR	GHFSISIPVKSDIAPVAR	3	632.0230204	1/sp|P01023|A2MG_HUMAN
6228_LSFYYLIMAK_2	LSFYYLIMAK	LSFYYLIMAK	2	624.8384852	1/sp|P01023|A2MG_HUMAN
6290_LTAQPAPTSEDLTSATNIVK_2	LTAQPAPTSEDLTSATNIVK	LTAQPAPTSEDLTSATNIVK	2	1029.041684	1/sp|P01023|A2MG_HUMAN
6378_LVHVEEPHTETVR_2	LVHVEEPHTETVR	LVHVEEPHTETVR	2	773.4046291	1/sp|P01023|A2MG_HUMAN
6534_MC(UniMod:4)PQLQQYEMHGPEGLR_3	MCPQLQQYEMHGPEGLR	MC(UniMod:4)PQLQQYEMHGPEGLR	3	691.9816216	1/sp|P01023|A2MG_HUMAN
6535_MC(UniMod:4)PQLQQYEM(UniMod:35)HGPEGLR_3	MCPQLQQYEMHGPEGLR	MC(UniMod:4)PQLQQYEM(UniMod:35)HGPEGLR	3	697.3132598	1/sp|P01023|A2MG_HUMAN
6765_M(UniMod:35)C(UniMod:4)PQLQQYEMHGPEGLR_3	MCPQLQQYEMHGPEGLR	M(UniMod:35)C(UniMod:4)PQLQQYEMHGPEGLR	3	697.3132598	1/sp|P01023|A2MG_HUMAN
6866_NALFC(UniMod:4)LESAWK_2	NALFCLESAWK	NALFC(UniMod:4)LESAWK	2	669.8291801	1/sp|P01023|A2MG_HUMAN
6904_NEDSLVFVQTDK_2	NEDSLVFVQTDK	NEDSLVFVQTDK	2	697.8435387	1/sp|P01023|A2MG_HUMAN
70671_GVPIPNKVIFIR_3	GVPIPNKVIFIR	GVPIPNKVIFIR	3	451.6186069	1/sp|P01023|A2MG_HUMAN
7652_QFSFPLSSEPFQGSYK_2	QFSFPLSSEPFQGSYK	QFSFPLSSEPFQGSYK	2	924.9437841	1/sp|P01023|A2MG_HUMAN
7677_QGIPFFGQVR_2	QGIPFFGQVR	QGIPFFGQVR	2	574.8141904	1/sp|P01023|A2MG_HUMAN
7941_QWQSFQLEGGLK_2	QWQSFQLEGGLK	QWQSFQLEGGLK	2	710.8646085	1/sp|P01023|A2MG_HUMAN
79422_IAQWQSFQLEGGLKQFSFPLSSEPFQGSYK_4	IAQWQSFQLEGGLKQFSFPLSSEPFQGSYK	IAQWQSFQLEGGLKQFSFPLSSEPFQGSYK	4	859.4318496	1/sp|P01023|A2MG_HUMAN
8306_SASNMAIVDVK_2	SASNMAIVDVK	SASNMAIVDVK	2	567.794806	1/sp|P01023|A2MG_HUMAN
8307_SASNM(UniMod:35)AIVDVK_2	SASNMAIVDVK	SASNM(UniMod:35)AIVDVK	2	575.7922633	1/sp|P01023|A2MG_HUMAN
832_AVDQSVLLMKPDAELSASSVYNLLPEK_3	AVDQSVLLMKPDAELSASSVYNLLPEK	AVDQSVLLMKPDAELSASSVYNLLPEK	3	973.179085	1/sp|P01023|A2MG_HUMAN
835_AVDQSVLLM(UniMod:35)KPDAELSASSVYNLLPEK_4	AVDQSVLLMKPDAELSASSVYNLLPEK	AVDQSVLLM(UniMod:35)KPDAELSASSVYNLLPEK	4	734.1348615	1/sp|P01023|A2MG_HUMAN
8507_SFVHLEPM_2	SFVHLEPM	SFVHLEPM	2	480.2363957	1/sp|P01023|A2MG_HUMAN
8512_SFVHLEPMSHELPC(UniMod:4)GHTQTVQAHYILNGGTLLGLK_5	SFVHLEPMSHELPCGHTQTVQAHYILNGGTLLGLK	SFVHLEPMSHELPC(UniMod:4)GHTQTVQAHYILNGGTLLGLK	5	777.7973132	1/sp|P01023|A2MG_HUMAN
8640_SHGC(UniMod:4)FYQQVK_2	SHGCFYQQVK	SHGC(UniMod:4)FYQQVK	2	627.2902222	1/sp|P01023|A2MG_HUMAN
8712_SIYKPGQTVK_2	SIYKPGQTVK	SIYKPGQTVK	2	560.8216811	1/sp|P01023|A2MG_HUMAN
878_AVLPTGDVIGDSAK_2	AVLPTGDVIGDSAK	AVLPTGDVIGDSAK	2	671.8642742	1/sp|P01023|A2MG_HUMAN
8854_SLNEEAVK_2	SLNEEAVK	SLNEEAVK	2	445.2349072	1/sp|P01023|A2MG_HUMAN
8855_SLNEEAVKK_2	SLNEEAVKK	SLNEEAVKK	2	509.2823887	1/sp|P01023|A2MG_HUMAN
8972_SPC(UniMod:4)YGYQWVSEEHEEAHHTAYLVFSPSK_4	SPCYGYQWVSEEHEEAHHTAYLVFSPSK	SPC(UniMod:4)YGYQWVSEEHEEAHHTAYLVFSPSK	4	835.3766457	1/sp|P01023|A2MG_HUMAN
9132_SSSNEEVMFLTVQVK_2	SSSNEEVMFLTVQVK	SSSNEEVMFLTVQVK	2	849.4243699	1/sp|P01023|A2MG_HUMAN
9134_SSSNEEVM(UniMod:35)FLTVQVK_2	SSSNEEVMFLTVQVK	SSSNEEVM(UniMod:35)FLTVQVK	2	857.4218272	1/sp|P01023|A2MG_HUMAN
9261_SVSGKPQYMVLVPSLLHTETTEK_3	SVSGKPQYMVLVPSLLHTETTEK	SVSGKPQYMVLVPSLLHTETTEK	3	848.7841182	1/sp|P01023|A2MG_HUMAN
9264_SVSGKPQYM(UniMod:35)VLVPSLLHTETTEK_4	SVSGKPQYMVLVPSLLHTETTEK	SVSGKPQYM(UniMod:35)VLVPSLLHTETTEK	4	640.8386365	1/sp|P01023|A2MG_HUMAN
935_AYIFIDEAHITQALIWLSQR_3	AYIFIDEAHITQALIWLSQR	AYIFIDEAHITQALIWLSQR	3	796.7618653	1/sp|P01023|A2MG_HUMAN
9382_TAQEGDHGSHVYTK_3	TAQEGDHGSHVYTK	TAQEGDHGSHVYTK	3	510.5708212	1/sp|P01023|A2MG_HUMAN
9620_TGTHGLLVK_2	TGTHGLLVK	TGTHGLLVK	2	463.2769094	1/sp|P01023|A2MG_HUMAN
10091_TVMVNIENPEGIPVK_2	TVMVNIENPEGIPVK	TVMVNIENPEGIPVK	2	820.439823	1/sp|P01024|CO3_HUMAN
10093_TVM(UniMod:35)VNIENPEGIPVK_2	TVMVNIENPEGIPVK	TVM(UniMod:35)VNIENPEGIPVK	2	828.4372803	1/sp|P01024|CO3_HUMAN
10333_VEGTAFVIFGIQDGEQR_3	VEGTAFVIFGIQDGEQR	VEGTAFVIFGIQDGEQR	3	622.6512522	1/sp|P01024|CO3_HUMAN
103437_LDKAC(UniMod:4)EPGVDYVYK_3	LDKACEPGVDYVYK	LDKAC(UniMod:4)EPGVDYVYK	3	552.9361126	1/sp|P01024|CO3_HUMAN
10353_VELLHNPAFC(UniMod:4)SLATTK_3	VELLHNPAFCSLATTK	VELLHNPAFC(UniMod:4)SLATTK	3	600.9819448	1/sp|P01024|CO3_HUMAN
10399_VFLDC(UniMod:4)C(UniMod:4)NYITELR_2	VFLDCCNYITELR	VFLDC(UniMod:4)C(UniMod:4)NYITELR	2	851.9000078	1/sp|P01024|CO3_HUMAN
10479_VHQYFNVELIQPGAVK_3	VHQYFNVELIQPGAVK	VHQYFNVELIQPGAVK	3	614.6684661	1/sp|P01024|CO3_HUMAN
10516_VIFGIQDGEQR_2	VIFGIQDGEQR	VIFGIQDGEQR	2	631.3304016	1/sp|P01024|CO3_HUMAN
10584_VLISLQEAK_2	VLISLQEAK	VLISLQEAK	2	500.8054997	1/sp|P01024|CO3_HUMAN
10591_VLLDGVQNPR_2	VLLDGVQNPR	VLLDGVQNPR	2	555.8169301	1/sp|P01024|CO3_HUMAN
10754_VPVAVQGEDTVQSLTQGDGVAK_2	VPVAVQGEDTVQSLTQGDGVAK	VPVAVQGEDTVQSLTQGDGVAK	2	1099.568597	1/sp|P01024|CO3_HUMAN
10777_VQLSNDFDEYIMAIEQTIK_2	VQLSNDFDEYIMAIEQTIK	VQLSNDFDEYIMAIEQTIK	2	1129.056477	1/sp|P01024|CO3_HUMAN
10780_VQLSNDFDEYIM(UniMod:35)AIEQTIK_3	VQLSNDFDEYIMAIEQTIK	VQLSNDFDEYIM(UniMod:35)AIEQTIK	3	758.3717147	1/sp|P01024|CO3_HUMAN
10822_VRVELLHNPAFC(UniMod:4)SLATTK_3	VRVELLHNPAFCSLATTK	VRVELLHNPAFC(UniMod:4)SLATTK	3	686.0384531	1/sp|P01024|CO3_HUMAN
10841_VSHSEDDC(UniMod:4)LAFK_3	VSHSEDDCLAFK	VSHSEDDC(UniMod:4)LAFK	3	469.8784863	1/sp|P01024|CO3_HUMAN
10915_VTIKPAPETEK_2	VTIKPAPETEK	VTIKPAPETEK	2	606.8453531	1/sp|P01024|CO3_HUMAN
10917_VTIKPAPETEKRPQDAK_4	VTIKPAPETEKRPQDAK	VTIKPAPETEKRPQDAK	4	477.7691829	1/sp|P01024|CO3_HUMAN
11026_VVLVAVDK_2	VVLVAVDK	VVLVAVDK	2	421.7709286	1/sp|P01024|CO3_HUMAN
11028_VVLVSLQSGYLFIQTDK_3	VVLVSLQSGYLFIQTDK	VVLVSLQSGYLFIQTDK	3	637.3592981	1/sp|P01024|CO3_HUMAN
11091_VYAYYNLEESC(UniMod:4)TR_2	VYAYYNLEESCTR	VYAYYNLEESC(UniMod:4)TR	2	834.3721374	1/sp|P01024|CO3_HUMAN
111_ADIGC(UniMod:4)TPGSGK_2	ADIGCTPGSGK	ADIGC(UniMod:4)TPGSGK	2	531.7478558	1/sp|P01024|CO3_HUMAN
11446_YFKPGMPFDLMVFVTNPDGSPAYR_3	YFKPGMPFDLMVFVTNPDGSPAYR	YFKPGMPFDLMVFVTNPDGSPAYR	3	917.1099484	1/sp|P01024|CO3_HUMAN
11448_YFKPGM(UniMod:35)PFDLMVFVTNPDGSPAYR_3	YFKPGMPFDLMVFVTNPDGSPAYR	YFKPGM(UniMod:35)PFDLMVFVTNPDGSPAYR	3	922.4415866	1/sp|P01024|CO3_HUMAN
11816_YYGGGYGSTQATFMVFQALAQYQK_3	YYGGGYGSTQATFMVFQALAQYQK	YYGGGYGSTQATFMVFQALAQYQK	3	893.7564511	1/sp|P01024|CO3_HUMAN
11837_YYTYLIMNK_2	YYTYLIMNK	YYTYLIMNK	2	604.8046424	1/sp|P01024|CO3_HUMAN
1322_DAPDHQELNLDVSLQLPSR_3	DAPDHQELNLDVSLQLPSR	DAPDHQELNLDVSLQLPSR	3	716.36243	1/sp|P01024|CO3_HUMAN
135425_NNNEKDMALTAFVLISLQEAK_3	NNNEKDMALTAFVLISLQEAK	NNNEKDMALTAFVLISLQEAK	3	783.742142	1/sp|P01024|CO3_HUMAN
135426_NNNEKDMALTAFVLISLQEAKDIC(UniMod:4)EEQVNSLPGSITK_4	NNNEKDMALTAFVLISLQEAKDICEEQVNSLPGSITK	NNNEKDMALTAFVLISLQEAKDIC(UniMod:4)EEQVNSLPGSITK	4	1030.769879	1/sp|P01024|CO3_HUMAN
135427_NNNEKDM(UniMod:35)ALTAFVLISLQEAKDIC(UniMod:4)EEQVNSLPGSITK_4	NNNEKDMALTAFVLISLQEAKDICEEQVNSLPGSITK	NNNEKDM(UniMod:35)ALTAFVLISLQEAKDIC(UniMod:4)EEQVNSLPGSITK	4	1034.768608	1/sp|P01024|CO3_HUMAN
1421_DFDFVPPVVR_2	DFDFVPPVVR	DFDFVPPVVR	2	595.813856	1/sp|P01024|CO3_HUMAN
149905_QVREPGQDLVVLPLSITTDFIPSFR_3	QVREPGQDLVVLPLSITTDFIPSFR	QVREPGQDLVVLPLSITTDFIPSFR	3	943.1832697	1/sp|P01024|CO3_HUMAN
1509_DIC(UniMod:4)EEQVNSLPGSITK_2	DICEEQVNSLPGSITK	DIC(UniMod:4)EEQVNSLPGSITK	2	895.4354659	1/sp|P01024|CO3_HUMAN
153091_RIPIEDGSGEVVLSRK_3	RIPIEDGSGEVVLSRK	RIPIEDGSGEVVLSRK	3	585.6634921	1/sp|P01024|CO3_HUMAN
160197_SEFPESWLWNVEDLKEPPKNGISTK_4	SEFPESWLWNVEDLKEPPKNGISTK	SEFPESWLWNVEDLKEPPKNGISTK	4	733.3697237	1/sp|P01024|CO3_HUMAN
1649_DMALTAFVLISLQEAK_2	DMALTAFVLISLQEAK	DMALTAFVLISLQEAK	2	875.4764055	1/sp|P01024|CO3_HUMAN
170497_SSLSVPYVIVPLKTGLQEVEVK_3	SSLSVPYVIVPLKTGLQEVEVK	SSLSVPYVIVPLKTGLQEVEVK	3	795.792831	1/sp|P01024|CO3_HUMAN
1740_DSC(UniMod:4)VGSLVVK_2	DSCVGSLVVK	DSC(UniMod:4)VGSLVVK	2	532.2762491	1/sp|P01024|CO3_HUMAN
1768_DSITTWEILAVSMSDK_2	DSITTWEILAVSMSDK	DSITTWEILAVSMSDK	2	898.4427596	1/sp|P01024|CO3_HUMAN
1770_DSITTWEILAVSMSDKK_3	DSITTWEILAVSMSDKK	DSITTWEILAVSMSDKK	3	641.9959196	1/sp|P01024|CO3_HUMAN
179111_TKKQELSEAEQATR_3	TKKQELSEAEQATR	TKKQELSEAEQATR	3	540.2846808	1/sp|P01024|CO3_HUMAN
1847_DTWVEHWPEEDEC(UniMod:4)QDEENQK_3	DTWVEHWPEEDECQDEENQK	DTWVEHWPEEDEC(UniMod:4)QDEENQK	3	868.3469565	1/sp|P01024|CO3_HUMAN
1914_DYAGVFSDAGLTFTSSSGQQTAQR_3	DYAGVFSDAGLTFTSSSGQQTAQR	DYAGVFSDAGLTFTSSSGQQTAQR	3	832.0542132	1/sp|P01024|CO3_HUMAN
196_AELQC(UniMod:4)PQPAA_2	AELQCPQPAA	AELQC(UniMod:4)PQPAA	2	542.7582235	1/sp|P01024|CO3_HUMAN
1967_EALKLEEK_2	EALKLEEK	EALKLEEK	2	480.2740324	1/sp|P01024|CO3_HUMAN
202280_VVLVAVDKGVFVLNK_3	VVLVAVDKGVFVLNK	VVLVAVDKGVFVLNK	3	533.9992645	1/sp|P01024|CO3_HUMAN
202281_VVLVAVDKGVFVLNKK_3	VVLVAVDKGVFVLNKK	VVLVAVDKGVFVLNKK	3	576.6975855	1/sp|P01024|CO3_HUMAN
2037_EDIPPADLSDQVPDTESETR_2	EDIPPADLSDQVPDTESETR	EDIPPADLSDQVPDTESETR	2	1107.505859	1/sp|P01024|CO3_HUMAN
2197_EGVQKEDIPPADLSDQVPDTESETR_3	EGVQKEDIPPADLSDQVPDTESETR	EGVQKEDIPPADLSDQVPDTESETR	3	919.1016688	1/sp|P01024|CO3_HUMAN
2393_ENEGFTVTAEGK_2	ENEGFTVTAEGK	ENEGFTVTAEGK	2	641.3015067	1/sp|P01024|CO3_HUMAN
2442_EPGQDLVVLPLSITTDFIPSFR_3	EPGQDLVVLPLSITTDFIPSFR	EPGQDLVVLPLSITTDFIPSFR	3	815.4405688	1/sp|P01024|CO3_HUMAN
271_AGDFLEANYMNLQR_2	AGDFLEANYMNLQR	AGDFLEANYMNLQR	2	821.3881218	1/sp|P01024|CO3_HUMAN
273_AGDFLEANYM(UniMod:35)NLQR_2	AGDFLEANYMNLQR	AGDFLEANYM(UniMod:35)NLQR	2	829.3855791	1/sp|P01024|CO3_HUMAN
2737_EYVLPSFEVIVEPTEK_2	EYVLPSFEVIVEPTEK	EYVLPSFEVIVEPTEK	2	939.9903999	1/sp|P01024|CO3_HUMAN
2914_FISLGEAC(UniMod:4)K_2	FISLGEACK	FISLGEAC(UniMod:4)K	2	512.7602349	1/sp|P01024|CO3_HUMAN
3216_FYHPEKEDGK_3	FYHPEKEDGK	FYHPEKEDGK	3	417.1997771	1/sp|P01024|CO3_HUMAN
3218_FYHPEKEDGKLNK_4	FYHPEKEDGKLNK	FYHPEKEDGKLNK	4	401.9571406	1/sp|P01024|CO3_HUMAN
3226_FYYIYNEK_2	FYYIYNEK	FYYIYNEK	2	570.2740324	1/sp|P01024|CO3_HUMAN
3292_GDFLEANYMNLQR_2	GDFLEANYMNLQR	GDFLEANYMNLQR	2	785.8695649	1/sp|P01024|CO3_HUMAN
3585_AEDLVGKSLYVSATVILHSGSDMVQAER_4	AEDLVGKSLYVSATVILHSGSDMVQAER	AEDLVGKSLYVSATVILHSGSDMVQAER	4	744.634023	1/sp|P01024|CO3_HUMAN
3623_GLEVTITAR_2	GLEVTITAR	GLEVTITAR	2	480.2796491	1/sp|P01024|CO3_HUMAN
3826_GQGTLSVVTMYHAK_2	GQGTLSVVTMYHAK	GQGTLSVVTMYHAK	2	746.3848508	1/sp|P01024|CO3_HUMAN
4185_HLIVTPSGC(UniMod:4)GEQNMIGMTPTVIAVHYLDETEQWEK_4	HLIVTPSGCGEQNMIGMTPTVIAVHYLDETEQWEK	HLIVTPSGC(UniMod:4)GEQNMIGMTPTVIAVHYLDETEQWEK	4	996.7298627	1/sp|P01024|CO3_HUMAN
4518_IEDGSGEVVLSR_2	IEDGSGEVVLSR	IEDGSGEVVLSR	2	630.825149	1/sp|P01024|CO3_HUMAN
4606_IHWESASLLR_2	IHWESASLLR	IHWESASLLR	2	606.3302046	1/sp|P01024|CO3_HUMAN
4675_ILLQGTPVAQMTEDAVDAER_2	ILLQGTPVAQMTEDAVDAER	ILLQGTPVAQMTEDAVDAER	2	1079.046443	1/sp|P01024|CO3_HUMAN
4678_ILLQGTPVAQMTEDAVDAERLK_3	ILLQGTPVAQMTEDAVDAERLK	ILLQGTPVAQMTEDAVDAERLK	3	800.0930633	1/sp|P01024|CO3_HUMAN
4681_ILLQGTPVAQM(UniMod:35)TEDAVDAER_3	ILLQGTPVAQMTEDAVDAER	ILLQGTPVAQM(UniMod:35)TEDAVDAER	3	725.0316925	1/sp|P01024|CO3_HUMAN
4732_IPIEDGSGEVVLSR_2	IPIEDGSGEVVLSR	IPIEDGSGEVVLSR	2	735.8935629	1/sp|P01024|CO3_HUMAN
4800_ISLPESLK_2	ISLPESLK	ISLPESLK	2	443.7658432	1/sp|P01024|CO3_HUMAN
4801_ISLPESLKR_2	ISLPESLKR	ISLPESLKR	2	521.8163987	1/sp|P01024|CO3_HUMAN
482_ALLALLQLK_2	ALLALLQLK	ALLALLQLK	2	491.8366029	1/sp|P01024|CO3_HUMAN
5197_KHYLMWGLSSDFWGEKPNLSYIIGK_4	KHYLMWGLSSDFWGEKPNLSYIIGK	KHYLMWGLSSDFWGEKPNLSYIIGK	4	743.1309192	1/sp|P01024|CO3_HUMAN
5362_KQELSEAEQATR_2	KQELSEAEQATR	KQELSEAEQATR	2	695.3520623	1/sp|P01024|CO3_HUMAN
5414_KVEGTAFVIFGIQDGEQR_3	KVEGTAFVIFGIQDGEQR	KVEGTAFVIFGIQDGEQR	3	665.3495732	1/sp|P01024|CO3_HUMAN
5427_KVLLDGVQNPR_2	KVLLDGVQNPR	KVLLDGVQNPR	2	619.8644116	1/sp|P01024|CO3_HUMAN
5666_LESEETMVLEAHDAQGDVPVTVTVHDFPGK_4	LESEETMVLEAHDAQGDVPVTVTVHDFPGK	LESEETMVLEAHDAQGDVPVTVTVHDFPGK	4	813.3947698	1/sp|P01024|CO3_HUMAN
5668_LESEETMVLEAHDAQGDVPVTVTVHDFPGKK_4	LESEETMVLEAHDAQGDVPVTVTVHDFPGKK	LESEETMVLEAHDAQGDVPVTVTVHDFPGKK	4	845.4185105	1/sp|P01024|CO3_HUMAN
5884_LKGPLLNK_2	LKGPLLNK	LKGPLLNK	2	441.7921954	1/sp|P01024|CO3_HUMAN
6048_LMNIFLK_2	LMNIFLK	LMNIFLK	2	439.7620493	1/sp|P01024|CO3_HUMAN
6054_LM(UniMod:35)NIFLK_2	LMNIFLK	LM(UniMod:35)NIFLK	2	447.7595066	1/sp|P01024|CO3_HUMAN
6241_LSINTHPSQKPLSITVR_3	LSINTHPSQKPLSITVR	LSINTHPSQKPLSITVR	3	631.0301749	1/sp|P01024|CO3_HUMAN
631_APSTWLTAYVVK_2	APSTWLTAYVVK	APSTWLTAYVVK	2	668.3689954	1/sp|P01024|CO3_HUMAN
69_AAVYHHFISDGVRK_4	AAVYHHFISDGVRK	AAVYHHFISDGVRK	4	400.7152164	1/sp|P01024|CO3_HUMAN
71595_GYTQQLAFRQPSSAFAAFVK_3	GYTQQLAFRQPSSAFAAFVK	GYTQQLAFRQPSSAFAAFVK	3	739.719889	1/sp|P01024|CO3_HUMAN
71596_GYTQQLAFRQPSSAFAAFVKR_4	GYTQQLAFRQPSSAFAAFVKR	GYTQQLAFRQPSSAFAAFVKR	4	594.0670136	1/sp|P01024|CO3_HUMAN
7268_NTMILEIC(UniMod:4)TR_2	NTMILEICTR	NTMILEIC(UniMod:4)TR	2	625.8152155	1/sp|P01024|CO3_HUMAN
7269_NTM(UniMod:35)ILEIC(UniMod:4)TR_2	NTMILEICTR	NTM(UniMod:35)ILEIC(UniMod:4)TR	2	633.8126728	1/sp|P01024|CO3_HUMAN
728_ASHLGLAR_2	ASHLGLAR	ASHLGLAR	2	412.7404941	1/sp|P01024|CO3_HUMAN
74985_HLIVTPSGC(UniMod:4)GEQNMIGM(UniMod:35)TPTVIAVHYLDETEQWEK_4	HLIVTPSGCGEQNMIGMTPTVIAVHYLDETEQWEK	HLIVTPSGC(UniMod:4)GEQNMIGM(UniMod:35)TPTVIAVHYLDETEQWEK	4	1000.728591	1/sp|P01024|CO3_HUMAN
7633_QELSEAEQATR_2	QELSEAEQATR	QELSEAEQATR	2	631.3045807	1/sp|P01024|CO3_HUMAN
7659_QGALELIK_2	QGALELIK	QGALELIK	2	436.2660104	1/sp|P01024|CO3_HUMAN
7732_QKPDGVFQEDAPVIHQEMIGGLR_3	QKPDGVFQEDAPVIHQEMIGGLR	QKPDGVFQEDAPVIHQEMIGGLR	3	855.435712	1/sp|P01024|CO3_HUMAN
7744_QLANGVDR_2	QLANGVDR	QLANGVDR	2	436.7328661	1/sp|P01024|CO3_HUMAN
7819_QPSSAFAAFVK_2	QPSSAFAAFVK	QPSSAFAAFVK	2	576.806031	1/sp|P01024|CO3_HUMAN
8062_RIPIEDGSGEVVLSR_3	RIPIEDGSGEVVLSR	RIPIEDGSGEVVLSR	3	542.9651711	1/sp|P01024|CO3_HUMAN
8198_RQGALELIK_2	RQGALELIK	RQGALELIK	2	514.3165659	1/sp|P01024|CO3_HUMAN
8378_SDDKVTLEER_2	SDDKVTLEER	SDDKVTLEER	2	596.2962244	1/sp|P01024|CO3_HUMAN
8437_SEETKENEGFTVTAEGK_3	SEETKENEGFTVTAEGK	SEETKENEGFTVTAEGK	3	619.2900487	1/sp|P01024|CO3_HUMAN
8438_SEFPESWLWNVEDLKEPPK_3	SEFPESWLWNVEDLKEPPK	SEFPESWLWNVEDLKEPPK	3	777.3828311	1/sp|P01024|CO3_HUMAN
8566_SGIPIVTSPYQIHF_2	SGIPIVTSPYQIHF	SGIPIVTSPYQIHF	2	779.9168411	1/sp|P01024|CO3_HUMAN
8567_SGIPIVTSPYQIHFTK_2	SGIPIVTSPYQIHFTK	SGIPIVTSPYQIHFTK	2	894.4881618	1/sp|P01024|CO3_HUMAN
8589_SGQSEDRQPVPGQQMTLK_3	SGQSEDRQPVPGQQMTLK	SGQSEDRQPVPGQQMTLK	3	662.6618225	1/sp|P01024|CO3_HUMAN
8592_SGSDEVQVGQQR_2	SGSDEVQVGQQR	SGSDEVQVGQQR	2	645.3076548	1/sp|P01024|CO3_HUMAN
86923_IPIEDGSGEVVLSRK_3	IPIEDGSGEVVLSRK	IPIEDGSGEVVLSRK	3	533.6297885	1/sp|P01024|CO3_HUMAN
8709_SITTDFIPSFR_2	SITTDFIPSFR	SITTDFIPSFR	2	642.3351526	1/sp|P01024|CO3_HUMAN
88286_IRYYTYLIMNK_3	IRYYTYLIMNK	IRYYTYLIMNK	3	493.2672454	1/sp|P01024|CO3_HUMAN
884_AVLYNYR_2	AVLYNYR	AVLYNYR	2	449.7427025	1/sp|P01024|CO3_HUMAN
8916_SLYVSATVILHSGSDMVQAER_3	SLYVSATVILHSGSDMVQAER	SLYVSATVILHSGSDMVQAER	3	755.051087	1/sp|P01024|CO3_HUMAN
8946_SNLDEDIIAEENIVSR_2	SNLDEDIIAEENIVSR	SNLDEDIIAEENIVSR	2	908.9497947	1/sp|P01024|CO3_HUMAN
8995_SPMYSIITPNILR_2	SPMYSIITPNILR	SPMYSIITPNILR	2	752.9132441	1/sp|P01024|CO3_HUMAN
9075_SSAFAAFVK_2	SSAFAAFVK	SSAFAAFVK	2	464.2503603	1/sp|P01024|CO3_HUMAN
9103_SSLSVPYVIVPLK_2	SSLSVPYVIVPLK	SSLSVPYVIVPLK	2	701.4212279	1/sp|P01024|CO3_HUMAN
9201_STVGNSNNYLHLSVLR_3	STVGNSNNYLHLSVLR	STVGNSNNYLHLSVLR	3	591.9795917	1/sp|P01024|CO3_HUMAN
9254_SVQLTEK_2	SVQLTEK	SVQLTEK	2	402.7267181	1/sp|P01024|CO3_HUMAN
9340_SYTVAIAGYALAQMGR_2	SYTVAIAGYALAQMGR	SYTVAIAGYALAQMGR	2	836.4297897	1/sp|P01024|CO3_HUMAN
9343_SYTVAIAGYALAQM(UniMod:35)GR_2	SYTVAIAGYALAQMGR	SYTVAIAGYALAQM(UniMod:35)GR	2	844.427247	1/sp|P01024|CO3_HUMAN
94365_KGYTQQLAFRQPSSAFAAFVK_4	KGYTQQLAFRQPSSAFAAFVK	KGYTQQLAFRQPSSAFAAFVK	4	587.0654766	1/sp|P01024|CO3_HUMAN
9491_TELRPGETLNVNFLLR_3	TELRPGETLNVNFLLR	TELRPGETLNVNFLLR	3	624.6827752	1/sp|P01024|CO3_HUMAN
953_AYYENSPQQVFSTEFEVK_2	AYYENSPQQVFSTEFEVK	AYYENSPQQVFSTEFEVK	2	1083.504934	1/sp|P01024|CO3_HUMAN
9532_TFISPIK_2	TFISPIK	TFISPIK	2	403.2445467	1/sp|P01024|CO3_HUMAN
9614_TGLQEVEVK_2	TGLQEVEVK	TGLQEVEVK	2	501.7769392	1/sp|P01024|CO3_HUMAN
968_C(UniMod:4)AEENC(UniMod:4)FIQK_2	CAEENCFIQK	C(UniMod:4)AEENC(UniMod:4)FIQK	2	649.77883	1/sp|P01024|CO3_HUMAN
9803_TMQALPYSTVGNSNNYLHLSVLR_3	TMQALPYSTVGNSNNYLHLSVLR	TMQALPYSTVGNSNNYLHLSVLR	3	860.1075953	1/sp|P01024|CO3_HUMAN
9823_TM(UniMod:35)QALPYSTVGNSNNYLHLSVLR_3	TMQALPYSTVGNSNNYLHLSVLR	TM(UniMod:35)QALPYSTVGNSNNYLHLSVLR	3	865.4392335	1/sp|P01024|CO3_HUMAN
10243_VC(UniMod:4)EGAAC(UniMod:4)K_2	VCEGAACK	VC(UniMod:4)EGAAC(UniMod:4)K	2	447.6940377	1/sp|P01031|CO5_HUMAN
10843_VSITSITVENVFVK_2	VSITSITVENVFVK	VSITSITVENVFVK	2	768.4376063	1/sp|P01031|CO5_HUMAN
11478_YGMWTIK_2	YGMWTIK	YGMWTIK	2	449.7282065	1/sp|P01031|CO5_HUMAN
11546_YIYPLDSLTWIEYWPR_2	YIYPLDSLTWIEYWPR	YIYPLDSLTWIEYWPR	2	1058.032933	1/sp|P01031|CO5_HUMAN
11635_YPLDSLTWIEYWPR_2	YPLDSLTWIEYWPR	YPLDSLTWIEYWPR	2	919.9592372	1/sp|P01031|CO5_HUMAN
1522_DINYVNPVIK_2	DINYVNPVIK	DINYVNPVIK	2	587.8269634	1/sp|P01031|CO5_HUMAN
1773_DSLDQLVGGVPVTLNAQTIDVNQETSDLDPSK_3	DSLDQLVGGVPVTLNAQTIDVNQETSDLDPSK	DSLDQLVGGVPVTLNAQTIDVNQETSDLDPSK	3	1123.561639	1/sp|P01031|CO5_HUMAN
1789_DSSVPNTGTAR_2	DSSVPNTGTAR	DSSVPNTGTAR	2	552.7676341	1/sp|P01031|CO5_HUMAN
2181_EGMLSIMSYR_2	EGMLSIMSYR	EGMLSIMSYR	2	593.783384	1/sp|P01031|CO5_HUMAN
2183_EGM(UniMod:35)LSIMSYR_2	EGMLSIMSYR	EGM(UniMod:35)LSIMSYR	2	601.7808414	1/sp|P01031|CO5_HUMAN
2280_EKFSDASYQSINIPVTQNMVPSSR_3	EKFSDASYQSINIPVTQNMVPSSR	EKFSDASYQSINIPVTQNMVPSSR	3	900.1095531	1/sp|P01031|CO5_HUMAN
2567_ESYSGVTLDPR_2	ESYSGVTLDPR	ESYSGVTLDPR	2	612.2987671	1/sp|P01031|CO5_HUMAN
3043_FQNSAILTIQPK_2	FQNSAILTIQPK	FQNSAILTIQPK	2	680.3851768	1/sp|P01031|CO5_HUMAN
3076_FSDASYQSINIPVTQNMVPSSR_3	FSDASYQSINIPVTQNMVPSSR	FSDASYQSINIPVTQNMVPSSR	3	814.3970344	1/sp|P01031|CO5_HUMAN
3597_GIYGTISR_2	GIYGTISR	GIYGTISR	2	433.7401598	1/sp|P01031|CO5_HUMAN
3861_GSAEAELMSVVPVFYVFH_2	GSAEAELMSVVPVFYVFH	GSAEAELMSVVPVFYVFH	2	991.4900442	1/sp|P01031|CO5_HUMAN
4505_IDTQDIEASHYR_2	IDTQDIEASHYR	IDTQDIEASHYR	2	724.3442372	1/sp|P01031|CO5_HUMAN
4736_IPLDLVPK_2	IPLDLVPK	IPLDLVPK	2	447.7865787	1/sp|P01031|CO5_HUMAN
534_ALVEGVDQLFTDYQIK_2	ALVEGVDQLFTDYQIK	ALVEGVDQLFTDYQIK	2	919.9803666	1/sp|P01031|CO5_HUMAN
5878_LKEGMLSIMSYR_3	LKEGMLSIMSYR	LKEGMLSIMSYR	3	476.5843572	1/sp|P01031|CO5_HUMAN
6255_LSMDIDVSYK_2	LSMDIDVSYK	LSMDIDVSYK	2	585.7891893	1/sp|P01031|CO5_HUMAN
6722_MVETTAYALLTSLNLK_2	MVETTAYALLTSLNLK	MVETTAYALLTSLNLK	2	884.4816878	1/sp|P01031|CO5_HUMAN
6858_NADYSYSVWK_2	NADYSYSVWK	NADYSYSVWK	2	616.7827529	1/sp|P01031|CO5_HUMAN
7775_QLPGGQNPVSYVYLEVVSK_3	QLPGGQNPVSYVYLEVVSK	QLPGGQNPVSYVYLEVVSK	3	693.0369952	1/sp|P01031|CO5_HUMAN
8710_SIVSALKR_2	SIVSALKR	SIVSALKR	2	437.2794521	1/sp|P01031|CO5_HUMAN
9429_TDAPDLPEENQAR_2	TDAPDLPEENQAR	TDAPDLPEENQAR	2	728.3391518	1/sp|P01031|CO5_HUMAN
9585_TGEAVAEKDSEITFIKK_4	TGEAVAEKDSEITFIKK	TGEAVAEKDSEITFIKK	4	467.2518286	1/sp|P01031|CO5_HUMAN
9741_TLLPVSKPEIR_3	TLLPVSKPEIR	TLLPVSKPEIR	3	418.2589673	1/sp|P01031|CO5_HUMAN
116678_LQDGLLHITTC(UniMod:4)SFVAPWNSLSLAQR_3	LQDGLLHITTCSFVAPWNSLSLAQR	LQDGLLHITTC(UniMod:4)SFVAPWNSLSLAQR	3	943.1568376	1/sp|P01033|TIMP1_HUMAN
432_ALDFAVGEYNK_2	ALDFAVGEYNK	ALDFAVGEYNK	2	613.806228	1/sp|P01034|CYTC_HUMAN
165850_SLPGQNEDLVLTGYQVDK_2	SLPGQNEDLVLTGYQVDK	SLPGQNEDLVLTGYQVDK	2	988.5021944	1/sp|P01040|CYTA_HUMAN
10081_TVGSDTFYSFK_2	TVGSDTFYSFK	TVGSDTFYSFK	2	626.2982358	1/sp|P01042|KNG1_HUMAN
10120_TWQDC(UniMod:4)EYK_2	TWQDCEYK	TWQDC(UniMod:4)EYK	2	565.2345813	1/sp|P01042|KNG1_HUMAN
10122_TWQDC(UniMod:4)EYKDAAK_3	TWQDCEYKDAAK	TWQDC(UniMod:4)EYKDAAK	3	505.5575242	1/sp|P01042|KNG1_HUMAN
11410_YEIKEGDC(UniMod:4)PVQSGK_3	YEIKEGDCPVQSGK	YEIKEGDC(UniMod:4)PVQSGK	3	537.2557338	1/sp|P01042|KNG1_HUMAN
11444_YFIDFVAR_2	YFIDFVAR	YFIDFVAR	2	515.7714599	1/sp|P01042|KNG1_HUMAN
11626_YNSQNQSNNQFVLYR_2	YNSQNQSNNQFVLYR	YNSQNQSNNQFVLYR	2	937.9426384	1/sp|P01042|KNG1_HUMAN
1190_C(UniMod:4)QPLGMISLMK_2	CQPLGMISLMK	C(UniMod:4)QPLGMISLMK	2	639.3243618	1/sp|P01042|KNG1_HUMAN
1438_DFVQPPTK_2	DFVQPPTK	DFVQPPTK	2	466.2478176	1/sp|P01042|KNG1_HUMAN
1535_DIPTNSPELEETLTHTITK_2	DIPTNSPELEETLTHTITK	DIPTNSPELEETLTHTITK	2	1070.044423	1/sp|P01042|KNG1_HUMAN
2397_ENFLFLTPDC(UniMod:4)K_2	ENFLFLTPDCK	ENFLFLTPDC(UniMod:4)K	2	692.3342953	1/sp|P01042|KNG1_HUMAN
2922_FKLDDDLEHQGGHVLDHGHK_4	FKLDDDLEHQGGHVLDHGHK	FKLDDDLEHQGGHVLDHGHK	4	575.0318995	1/sp|P01042|KNG1_HUMAN
4465_IASFSQNC(UniMod:4)DIYPGKDFVQPPTK_3	IASFSQNCDIYPGKDFVQPPTK	IASFSQNC(UniMod:4)DIYPGKDFVQPPTK	3	838.0774132	1/sp|P01042|KNG1_HUMAN
4482_IC(UniMod:4)VGC(UniMod:4)PR_2	ICVGCPR	IC(UniMod:4)VGC(UniMod:4)PR	2	431.2071153	1/sp|P01042|KNG1_HUMAN
4958_IYPTVNC(UniMod:4)QPLGM_2	IYPTVNCQPLGM	IYPTVNC(UniMod:4)QPLGM	2	696.8361479	1/sp|P01042|KNG1_HUMAN
4960_IYPTVNC(UniMod:4)QPLGMISLM_2	IYPTVNCQPLGMISLM	IYPTVNC(UniMod:4)QPLGMISLM	2	918.9564684	1/sp|P01042|KNG1_HUMAN
4961_IYPTVNC(UniMod:4)QPLGMISLMK_2	IYPTVNCQPLGMISLMK	IYPTVNC(UniMod:4)QPLGMISLMK	2	983.0039499	1/sp|P01042|KNG1_HUMAN
4963_IYPTVNC(UniMod:4)QPLGMISLM(UniMod:35)_2	IYPTVNCQPLGMISLM	IYPTVNC(UniMod:4)QPLGMISLM(UniMod:35)	2	926.9539257	1/sp|P01042|KNG1_HUMAN
4967_IYPTVNC(UniMod:4)QPLGM(UniMod:35)ISLM_2	IYPTVNCQPLGMISLM	IYPTVNC(UniMod:4)QPLGM(UniMod:35)ISLM	2	926.9539257	1/sp|P01042|KNG1_HUMAN
5221_KIYPTVNC(UniMod:4)QPLGMISL_2	KIYPTVNCQPLGMISL	KIYPTVNC(UniMod:4)QPLGMISL	2	917.4837076	1/sp|P01042|KNG1_HUMAN
5225_KIYPTVNC(UniMod:4)QPLGMISLMK_3	KIYPTVNCQPLGMISLMK	KIYPTVNC(UniMod:4)QPLGMISLMK	3	698.3700464	1/sp|P01042|KNG1_HUMAN
5255_KLGQSLDC(UniMod:4)NAEVYVVPWEK_3	KLGQSLDCNAEVYVVPWEK	KLGQSLDC(UniMod:4)NAEVYVVPWEK	3	745.7086612	1/sp|P01042|KNG1_HUMAN
5462_KYFIDFVAR_2	KYFIDFVAR	KYFIDFVAR	2	579.8189414	1/sp|P01042|KNG1_HUMAN
5467_KYNSQNQSNNQFVLYR_3	KYNSQNQSNNQFVLYR	KYNSQNQSNNQFVLYR	3	668.3291721	1/sp|P01042|KNG1_HUMAN
5775_LGQSLDC(UniMod:4)NAEVYVVPWEK_3	LGQSLDCNAEVYVVPWEK	LGQSLDC(UniMod:4)NAEVYVVPWEK	3	703.0103402	1/sp|P01042|KNG1_HUMAN
5776_LGQSLDC(UniMod:4)NAEVYVVPWEKK_3	LGQSLDCNAEVYVVPWEKK	LGQSLDC(UniMod:4)NAEVYVVPWEKK	3	745.7086612	1/sp|P01042|KNG1_HUMAN
58_AATGEC(UniMod:4)TATVGKR_2	AATGECTATVGKR	AATGEC(UniMod:4)TATVGKR	2	661.3300756	1/sp|P01042|KNG1_HUMAN
7862_QSNNQFVLYR_2	QSNNQFVLYR	QSNNQFVLYR	2	634.8227437	1/sp|P01042|KNG1_HUMAN
7932_QVVAGLNFR_2	QVVAGLNFR	QVVAGLNFR	2	502.2878085	1/sp|P01042|KNG1_HUMAN
829_AVDAALKK_2	AVDAALKK	AVDAALKK	2	408.252903	1/sp|P01042|KNG1_HUMAN
96061_KLGQSLDC(UniMod:4)NAEVYVVPWEKK_4	KLGQSLDCNAEVYVVPWEKK	KLGQSLDC(UniMod:4)NAEVYVVPWEKK	4	591.5570558	1/sp|P01042|KNG1_HUMAN
191077_VFWTDIINEAIFSANR_2	VFWTDIINEAIFSANR	VFWTDIINEAIFSANR	2	948.4861504	1/sp|P01130|LDLR_HUMAN
194194_VLALYNQHNPGASAAPC(UniMod:4)C(UniMod:4)VPQALEPLPIVYYVGR_4	VLALYNQHNPGASAAPCCVPQALEPLPIVYYVGR	VLALYNQHNPGASAAPC(UniMod:4)C(UniMod:4)VPQALEPLPIVYYVGR	4	935.2287246	1/sp|P01137|TGFB1_HUMAN
946_AYRPSETLC(UniMod:4)GGELVDTLQFVC(UniMod:4)GDR_3	AYRPSETLCGGELVDTLQFVCGDR	AYRPSETLC(UniMod:4)GGELVDTLQFVC(UniMod:4)GDR	3	915.0986596	1/sp|P01344|IGF2_HUMAN
1291_C(UniMod:4)YTAVVPLVYGGETK_2	CYTAVVPLVYGGETK	C(UniMod:4)YTAVVPLVYGGETK	2	828.9187234	1/sp|P01591|IGJ_HUMAN
4638_IIVPLNNR_2	IIVPLNNR	IIVPLNNR	2	469.7927267	1/sp|P01591|IGJ_HUMAN
4908_IVLVDNK_2	IVLVDNK	IVLVDNK	2	400.7474535	1/sp|P01591|IGJ_HUMAN
9085_SSEDPNEDIVER_2	SSEDPNEDIVER	SSEDPNEDIVER	2	695.31006	1/sp|P01591|IGJ_HUMAN
4667_ILIYDASNLETGVPSR_2	ILIYDASNLETGVPSR	ILIYDASNLETGVPSR	2	874.4648837	1/sp|P01593|KV101_HUMAN
736_ASNLESGVPSR_2	ASNLESGVPSR	ASNLESGVPSR	2	558.7858269	1/sp|P01594|KV102_HUMAN
5862_LIYAASSLQSGVPSR_2	LIYAASSLQSGVPSR	LIYAASSLQSGVPSR	2	774.9226547	1/sp|P01601|KV109_HUMAN
5956_LLIYDASSLESGVPSR_2	LLIYDASSLESGVPSR	LLIYDASSLESGVPSR	2	853.9516091	1/sp|P01602|KV110_HUMAN
1544_DIQMTQSPSSVSASVGDR_3	DIQMTQSPSSVSASVGDR	DIQMTQSPSSVSASVGDR	3	622.2950282	1/sp|P01611|KV119_HUMAN
1543_DIQMTQSPSSLSATVGDR_2	DIQMTQSPSSLSATVGDR	DIQMTQSPSSLSATVGDR	2	946.9545541	1/sp|P01613|KV121_HUMAN
746_ASQSVSNSYLAWYQQKPGQAPR_3	ASQSVSNSYLAWYQQKPGQAPR	ASQSVSNSYLAWYQQKPGQAPR	3	822.7435334	1/sp|P01620|KV302_HUMAN
112326_LLIYGATSR_2	LLIYGATSR	LLIYGATSR	2	497.2900168	1/sp|P01621|KV303_HUMAN
55290_FSGSASGTDFTLTISR_2	FSGSASGTDFTLTISR	FSGSASGTDFTLTISR	2	823.9046589	1/sp|P01621|KV303_HUMAN
8451_SELTQDPAVSVALGQTVR_2	SELTQDPAVSVALGQTVR	SELTQDPAVSVALGQTVR	2	935.9970793	1/sp|P01714|LV301_HUMAN
9304_SYELTQPPSVSVSPGQTAR_2	SYELTQPPSVSVSPGQTAR	SYELTQPPSVSVSPGQTAR	2	1002.505268	1/sp|P01717|LV403_HUMAN
7229_NSLYLQMSSLR_2	NSLYLQMSSLR	NSLYLQMSSLR	2	656.339912	1/sp|P01763|HV302_HUMAN
7266_NTLYLQMNSLR_2	NTLYLQMNSLR	NTLYLQMNSLR	2	676.8531866	1/sp|P01764|HV303_HUMAN
2659_EVQLVETGGGLIQPGGSLR_2	EVQLVETGGGLIQPGGSLR	EVQLVETGGGLIQPGGSLR	2	955.5207215	1/sp|P01767|HV306_HUMAN
9468_TEDTAVYYC(UniMod:4)AR_2	TEDTAVYYCAR	TEDTAVYYC(UniMod:4)AR	2	674.7955343	1/sp|P01771|HV310_HUMAN
1888_DVQLVESGGGLVKPGGSLR_2	DVQLVESGGGLVKPGGSLR	DVQLVESGGGLVKPGGSLR	2	934.5154392	1/sp|P01780|HV319_HUMAN
3624_GLEWVANIK_2	GLEWVANIK	GLEWVANIK	2	515.2900168	1/sp|P01781|HV320_HUMAN
7227_NSLYLQMNSLR_2	NSLYLQMNSLR	NSLYLQMNSLR	2	669.8453615	1/sp|P01781|HV320_HUMAN
118964_LSDAGQYLC(UniMod:4)QAGDDSNSNK_2	LSDAGQYLCQAGDDSNSNK	LSDAGQYLC(UniMod:4)QAGDDSNSNK	2	1021.939632	1/sp|P01833|PIGR_HUMAN
123002_LVSLTLNLVTR_2	LVSLTLNLVTR	LVSLTLNLVTR	2	614.8848127	1/sp|P01833|PIGR_HUMAN
129763_NADLQVLKPEPELVYEDLR_3	NADLQVLKPEPELVYEDLR	NADLQVLKPEPELVYEDLR	3	747.7302308	1/sp|P01833|PIGR_HUMAN
203546_VYTVDLGR_2	VYTVDLGR	VYTVDLGR	2	461.7532672	1/sp|P01833|PIGR_HUMAN
10062_TVAAPSVFIFPPSDEQLK_2	TVAAPSVFIFPPSDEQLK	TVAAPSVFIFPPSDEQLK	2	973.5171162	1/sp|P01834|IGKC_HUMAN
10289_VDNALQSGNSQESVTEQDSK_2	VDNALQSGNSQESVTEQDSK	VDNALQSGNSQESVTEQDSK	2	1068.488001	1/sp|P01834|IGKC_HUMAN
10292_VDNALQSGNSQESVTEQDSKDSTYSLSSTLTLSK_4	VDNALQSGNSQESVTEQDSKDSTYSLSSTLTLSK	VDNALQSGNSQESVTEQDSKDSTYSLSSTLTLSK	4	905.6827897	1/sp|P01834|IGKC_HUMAN
11088_VYAC(UniMod:4)EVTHQGLSSPVTK_2	VYACEVTHQGLSSPVTK	VYAC(UniMod:4)EVTHQGLSSPVTK	2	938.4671004	1/sp|P01834|IGKC_HUMAN
1793_DSTYSLSSTLTLSK_2	DSTYSLSSTLTLSK	DSTYSLSSTLTLSK	2	751.8828608	1/sp|P01834|IGKC_HUMAN
4162_HKVYAC(UniMod:4)EVTHQGLSSPVTK_4	HKVYACEVTHQGLSSPVTK	HKVYAC(UniMod:4)EVTHQGLSSPVTK	4	536.0256572	1/sp|P01834|IGKC_HUMAN
5986_LLNNFYPR_2	LLNNFYPR	LLNNFYPR	2	518.782359	1/sp|P01834|IGKC_HUMAN
8598_SGTASVVC(UniMod:4)LLNNFYPR_2	SGTASVVCLLNNFYPR	SGTASVVC(UniMod:4)LLNNFYPR	2	899.4512534	1/sp|P01834|IGKC_HUMAN
10049_TTPPVLDSDGSFFLYSK_2	TTPPVLDSDGSFFLYSK	TTPPVLDSDGSFFLYSK	2	937.4645493	1/sp|P01857|IGHG1_HUMAN
11074_VVVDVSHEDPEVK_3	VVVDVSHEDPEVK	VVVDVSHEDPEVK	3	484.5840677	1/sp|P01857|IGHG1_HUMAN
3797_GPSVFPLAPSSK_2	GPSVFPLAPSSK	GPSVFPLAPSSK	2	593.8269634	1/sp|P01857|IGHG1_HUMAN
7472_PPC(UniMod:4)PAPELLGGPSVFLFPPKPK_3	PPCPAPELLGGPSVFLFPPKPK	PPC(UniMod:4)PAPELLGGPSVFLFPPKPK	3	782.4290586	1/sp|P01857|IGHG1_HUMAN
8334_SC(UniMod:4)DKTHTC(UniMod:4)PPC(UniMod:4)PAPELLGGPSVFLFPPKPK_5	SCDKTHTCPPCPAPELLGGPSVFLFPPKPK	SC(UniMod:4)DKTHTC(UniMod:4)PPC(UniMod:4)PAPELLGGPSVFLFPPKPK	5	667.7342457	1/sp|P01857|IGHG1_HUMAN
9220_SVFPLAPSSK_2	SVFPLAPSSK	SVFPLAPSSK	2	516.7898496	1/sp|P01857|IGHG1_HUMAN
9644_THTC(UniMod:4)PPC(UniMod:4)PAPELLGGPSVFLFPPKPK_4	THTCPPCPAPELLGGPSVFLFPPKPK	THTC(UniMod:4)PPC(UniMod:4)PAPELLGGPSVFLFPPKPK	4	711.8698423	1/sp|P01857|IGHG1_HUMAN
9883_TPEVTC(UniMod:4)VVVDVSHEDPEVK_3	TPEVTCVVVDVSHEDPEVK	TPEVTC(UniMod:4)VVVDVSHEDPEVK	3	713.6806597	1/sp|P01857|IGHG1_HUMAN
11062_VVSVLTVVHQDWLNGK_2	VVSVLTVVHQDWLNGK	VVSVLTVVHQDWLNGK	2	897.4990609	1/sp|P01859|IGHG2_HUMAN
3657_GLPAPIEK_2	GLPAPIEK	GLPAPIEK	2	412.7474535	1/sp|P01859|IGHG2_HUMAN
7358_PAPPVAGPSVFLFPPKPK_3	PAPPVAGPSVFLFPPKPK	PAPPVAGPSVFLFPPKPK	3	616.0257022	1/sp|P01859|IGHG2_HUMAN
11249_WQQGNIFSC(UniMod:4)SVMHEALHNR_4	WQQGNIFSCSVMHEALHNR	WQQGNIFSC(UniMod:4)SVMHEALHNR	4	579.2705611	1/sp|P01860|IGHG3_HUMAN
8340_SC(UniMod:4)DTPPPC(UniMod:4)PR_2	SCDTPPPCPR	SC(UniMod:4)DTPPPC(UniMod:4)PR	2	593.7526152	1/sp|P01860|IGHG3_HUMAN
9885_TPEVTC(UniMod:4)VVVDVSHEDPEVQFK_3	TPEVTCVVVDVSHEDPEVQFK	TPEVTC(UniMod:4)VVVDVSHEDPEVQFK	3	805.3896569	1/sp|P01860|IGHG3_HUMAN
9910_TPLGDTTHTC(UniMod:4)PR_3	TPLGDTTHTCPR	TPLGDTTHTC(UniMod:4)PR	3	452.5505926	1/sp|P01860|IGHG3_HUMAN
10051_TTPPVLDSDGSFFLYSR_2	TTPPVLDSDGSFFLYSR	TTPPVLDSDGSFFLYSR	2	951.4676233	1/sp|P01861|IGHG4_HUMAN
11245_WQEGNVFSC(UniMod:4)SVMHEALHNHYTQK_4	WQEGNVFSCSVMHEALHNHYTQK	WQEGNVFSC(UniMod:4)SVMHEALHNHYTQK	4	701.3182396	1/sp|P01861|IGHG4_HUMAN
11487_YGPPC(UniMod:4)PSC(UniMod:4)PAPEFLGGPSVFLFPPKPK_3	YGPPCPSCPAPEFLGGPSVFLFPPKPK	YGPPC(UniMod:4)PSC(UniMod:4)PAPEFLGGPSVFLFPPKPK	3	981.8239195	1/sp|P01861|IGHG4_HUMAN
2451_EPQVYTLPPSQEEMTK_2	EPQVYTLPPSQEEMTK	EPQVYTLPPSQEEMTK	2	938.9534915	1/sp|P01861|IGHG4_HUMAN
11328_YAATSQVLLPSK_2	YAATSQVLLPSK	YAATSQVLLPSK	2	639.3586277	1/sp|P01871|IGHM_HUMAN
138816_NVPLPVIAELPPKVSVFVPPR_3	NVPLPVIAELPPKVSVFVPPR	NVPLPVIAELPPKVSVFVPPR	3	756.7874632	1/sp|P01871|IGHM_HUMAN
205327_YAATSQVLLPSKDVMQGTDEHVVC(UniMod:4)K_3	YAATSQVLLPSKDVMQGTDEHVVCK	YAATSQVLLPSKDVMQGTDEHVVC(UniMod:4)K	3	926.1263267	1/sp|P01871|IGHM_HUMAN
205328_YAATSQVLLPSKDVM(UniMod:35)QGTDEHVVC(UniMod:4)K_4	YAATSQVLLPSKDVMQGTDEHVVCK	YAATSQVLLPSKDVM(UniMod:35)QGTDEHVVC(UniMod:4)K	4	698.8452928	1/sp|P01871|IGHM_HUMAN
39279_EGKQVGSGVTTDQVQAEAK_3	EGKQVGSGVTTDQVQAEAK	EGKQVGSGVTTDQVQAEAK	3	644.660476	1/sp|P01871|IGHM_HUMAN
7297_NVPLPVIAELPPK_2	NVPLPVIAELPPK	NVPLPVIAELPPK	2	693.9213951	1/sp|P01871|IGHM_HUMAN
7719_QIQVSWLR_2	QIQVSWLR	QIQVSWLR	2	515.2956335	1/sp|P01871|IGHM_HUMAN
7914_QVGSGVTTDQVQAEAK_2	QVGSGVTTDQVQAEAK	QVGSGVTTDQVQAEAK	2	809.4075658	1/sp|P01871|IGHM_HUMAN
10403_VFPLSLC(UniMod:4)STQPDGNVVIAC(UniMod:4)_2	VFPLSLCSTQPDGNVVIAC	VFPLSLC(UniMod:4)STQPDGNVVIAC(UniMod:4)	2	1039.008275	1/sp|P01876|IGHA1_HUMAN
1335_DASGVTFTWTPSSGK_2	DASGVTFTWTPSSGK	DASGVTFTWTPSSGK	2	770.8675451	1/sp|P01876|IGHA1_HUMAN
1583_DLC(UniMod:4)GC(UniMod:4)YSVSSVLPGC(UniMod:4)AEPWNHGK_3	DLCGCYSVSSVLPGCAEPWNHGK	DLC(UniMod:4)GC(UniMod:4)YSVSSVLPGC(UniMod:4)AEPWNHGK	3	865.0471308	1/sp|P01876|IGHA1_HUMAN
6405_LVQGFFPQEPLSVTWSESGQGVTAR_3	LVQGFFPQEPLSVTWSESGQGVTAR	LVQGFFPQEPLSVTWSESGQGVTAR	3	907.4608031	1/sp|P01876|IGHA1_HUMAN
6924_NFPPSQDASGDLYTTSSQLTLPATQC(UniMod:4)LAGK_3	NFPPSQDASGDLYTTSSQLTLPATQCLAGK	NFPPSQDASGDLYTTSSQLTLPATQC(UniMod:4)LAGK	3	1056.843313	1/sp|P01876|IGHA1_HUMAN
9548_TFTC(UniMod:4)TAAYPESK_2	TFTCTAAYPESK	TFTC(UniMod:4)TAAYPESK	2	688.3135599	1/sp|P01876|IGHA1_HUMAN
9912_TPLTATLSK_2	TPLTATLSK	TPLTATLSK	2	466.2765751	1/sp|P01876|IGHA1_HUMAN
1333_DASGATFTWTPSSGK_2	DASGATFTWTPSSGK	DASGATFTWTPSSGK	2	756.8518951	1/sp|P01877|IGHA2_HUMAN
6926_NFPPSQDASGDLYTTSSQLTLPATQC(UniMod:4)PDGK_3	NFPPSQDASGDLYTTSSQLTLPATQCPDGK	NFPPSQDASGDLYTTSSQLTLPATQC(UniMod:4)PDGK	3	1066.162822	1/sp|P01877|IGHA2_HUMAN
10753_VPTGGVEEGLLER_2	VPTGGVEEGLLER	VPTGGVEEGLLER	2	678.3618987	1/sp|P01880|IGHD_HUMAN
607_APDVFPIISGC(UniMod:4)R_2	APDVFPIISGCR	APDVFPIISGC(UniMod:4)R	2	666.3424547	1/sp|P01880|IGHD_HUMAN
8783_SLEVSYVTDHGPM_2	SLEVSYVTDHGPM	SLEVSYVTDHGPM	2	717.8321168	1/sp|P01880|IGHD_HUMAN
49696_FASFEAQGALANIAVDK_2	FASFEAQGALANIAVDK	FASFEAQGALANIAVDK	2	876.4517763	1/sp|P01903|DRA_HUMAN
10685_VNVDAVGGEALGR_2	VNVDAVGGEALGR	VNVDAVGGEALGR	2	628.8333084	1/sp|P02042|HBD_HUMAN
112018_LLGNVLVC(UniMod:4)VLAR_2	LLGNVLVCVLAR	LLGNVLVC(UniMod:4)VLAR	2	663.8999398	1/sp|P02042|HBD_HUMAN
113778_LLVVYPWTQRFFESFGDLSSPDAVM(UniMod:35)GNPK_4	LLVVYPWTQRFFESFGDLSSPDAVMGNPK	LLVVYPWTQRFFESFGDLSSPDAVM(UniMod:35)GNPK	4	829.9141354	1/sp|P02042|HBD_HUMAN
174688_TAVNALWGK_2	TAVNALWGK	TAVNALWGK	2	480.2690844	1/sp|P02042|HBD_HUMAN
174690_TAVNALWGKVNVDAVGGEALGR_4	TAVNALWGKVNVDAVGGEALGR	TAVNALWGKVNVDAVGGEALGR	4	550.0485552	1/sp|P02042|HBD_HUMAN
192404_VHLTPEEKTAVNALWGKVNVDAVGGEALGR_4	VHLTPEEKTAVNALWGKVNVDAVGGEALGR	VHLTPEEKTAVNALWGKVNVDAVGGEALGR	4	783.4215506	1/sp|P02042|HBD_HUMAN
38743_EFTPQMQAAYQK_2	EFTPQMQAAYQK	EFTPQMQAAYQK	2	721.3426517	1/sp|P02042|HBD_HUMAN
50888_FFESFGDLSSPDAVMGNPK_2	FFESFGDLSSPDAVMGNPK	FFESFGDLSSPDAVMGNPK	2	1022.969673	1/sp|P02042|HBD_HUMAN
50892_FFESFGDLSSPDAVM(UniMod:35)GNPK_3	FFESFGDLSSPDAVMGNPK	FFESFGDLSSPDAVM(UniMod:35)GNPK	3	687.647179	1/sp|P02042|HBD_HUMAN
56215_FTYSVTVDGC(UniMod:4)TSHTGAWGK_2	FTYSVTVDGCTSHTGAWGK	FTYSVTVDGC(UniMod:4)TSHTGAWGK	2	1037.470371	1/sp|P02452|CO1A1_HUMAN
178351_TIEDLRNKILTATVDNANVLLQIDNAR_3	TIEDLRNKILTATVDNANVLLQIDNAR	TIEDLRNKILTATVDNANVLLQIDNAR	3	1008.554314	1/sp|P02533|K1C14_HUMAN
23840_DAEEWFFTKTEELNREVATNSELVQSGK_4	DAEEWFFTKTEELNREVATNSELVQSGK	DAEEWFFTKTEELNREVATNSELVQSGK	4	815.1453805	1/sp|P02533|K1C14_HUMAN
85580_ILTATVDNANVLLQIDNAR_2	ILTATVDNANVLLQIDNAR	ILTATVDNANVLLQIDNAR	2	1027.56566	1/sp|P02533|K1C14_HUMAN
119247_LSEVASLWEELLEATK_2	LSEVASLWEELLEATK	LSEVASLWEELLEATK	2	909.4801994	1/sp|P02549|SPTA1_HUMAN
100648_LAARLEALKENGGAR_3	LAARLEALKENGGAR	LAARLEALKENGGAR	3	523.6337558	1/sp|P02647|APOA1_HUMAN
101117_LAEYHAKATEHLSTLSEK_3	LAEYHAKATEHLSTLSEK	LAEYHAKATEHLSTLSEK	3	676.684733	1/sp|P02647|APOA1_HUMAN
10544_VKDLATVYVDVLK_2	VKDLATVYVDVLK	VKDLATVYVDVLK	2	731.9294171	1/sp|P02647|APOA1_HUMAN
10791_VQPYLDDFQK_2	VQPYLDDFQK	VQPYLDDFQK	2	626.814053	1/sp|P02647|APOA1_HUMAN
10793_VQPYLDDFQKK_2	VQPYLDDFQKK	VQPYLDDFQKK	2	690.8615345	1/sp|P02647|APOA1_HUMAN
10835_VSFLSALEEYTK_2	VSFLSALEEYTK	VSFLSALEEYTK	2	693.8612002	1/sp|P02647|APOA1_HUMAN
10836_VSFLSALEEYTKK_3	VSFLSALEEYTKK	VSFLSALEEYTKK	3	505.6082133	1/sp|P02647|APOA1_HUMAN
11242_WQEEMELYR_2	WQEEMELYR	WQEEMELYR	2	642.2898878	1/sp|P02647|APOA1_HUMAN
11243_WQEEM(UniMod:35)ELYR_2	WQEEMELYR	WQEEM(UniMod:35)ELYR	2	650.2873451	1/sp|P02647|APOA1_HUMAN
139657_PALEDLR_2	PALEDLR	PALEDLR	2	407.2268852	1/sp|P02647|APOA1_HUMAN
1406_DEPPQSPWDR_2	DEPPQSPWDR	DEPPQSPWDR	2	613.7754592	1/sp|P02647|APOA1_HUMAN
145721_QKVEPLRAELQEGAR_3	QKVEPLRAELQEGAR	QKVEPLRAELQEGAR	3	575.3198369	1/sp|P02647|APOA1_HUMAN
1582_DLATVYVDVLK_2	DLATVYVDVLK	DLATVYVDVLK	2	618.3477286	1/sp|P02647|APOA1_HUMAN
1758_DSGRDYVSQFEGSALGK_2	DSGRDYVSQFEGSALGK	DSGRDYVSQFEGSALGK	2	908.4290295	1/sp|P02647|APOA1_HUMAN
177883_THLAPYSDELRQR_2	THLAPYSDELRQR	THLAPYSDELRQR	2	793.4077032	1/sp|P02647|APOA1_HUMAN
190082_VEPLRAELQEGAR_2	VEPLRAELQEGAR	VEPLRAELQEGAR	2	734.3993468	1/sp|P02647|APOA1_HUMAN
1942_DYVSQFEGSALGK_2	DYVSQFEGSALGK	DYVSQFEGSALGK	2	700.8382564	1/sp|P02647|APOA1_HUMAN
197_AELQEGAR_2	AELQEGAR	AELQEGAR	2	437.2248739	1/sp|P02647|APOA1_HUMAN
198787_VQPYLDDFQKKWQEEMELYR_4	VQPYLDDFQKKWQEEMELYR	VQPYLDDFQKKWQEEMELYR	4	662.07307	1/sp|P02647|APOA1_HUMAN
2484_EQLGPVTQEFWDNLEKETEGLRQEMSK_4	EQLGPVTQEFWDNLEKETEGLRQEMSK	EQLGPVTQEFWDNLEKETEGLRQEMSK	4	806.1409408	1/sp|P02647|APOA1_HUMAN
28728_DLATVYVDVLKDSGRDYVSQFEGSALGK_4	DLATVYVDVLKDSGRDYVSQFEGSALGK	DLATVYVDVLKDSGRDYVSQFEGSALGK	4	758.8857379	1/sp|P02647|APOA1_HUMAN
3651_GLLPVLESFK_2	GLLPVLESFK	GLLPVLESFK	2	551.8289748	1/sp|P02647|APOA1_HUMAN
418_AKPALEDLR_2	AKPALEDLR	AKPALEDLR	2	506.7929236	1/sp|P02647|APOA1_HUMAN
5454_KWQEEMELYR_2	KWQEEMELYR	KWQEEMELYR	2	706.3373693	1/sp|P02647|APOA1_HUMAN
5457_KWQEEM(UniMod:35)ELYR_3	KWQEEMELYR	KWQEEM(UniMod:35)ELYR	3	476.5589766	1/sp|P02647|APOA1_HUMAN
5923_LLDNWDSVTSTFSK_2	LLDNWDSVTSTFSK	LLDNWDSVTSTFSK	2	806.8963026	1/sp|P02647|APOA1_HUMAN
6195_LREQLGPVTQEFWDNLEK_3	LREQLGPVTQEFWDNLEK	LREQLGPVTQEFWDNLEK	3	734.7111706	1/sp|P02647|APOA1_HUMAN
6196_LREQLGPVTQEFWDNLEKETEGLR_4	LREQLGPVTQEFWDNLEKETEGLR	LREQLGPVTQEFWDNLEKETEGLR	4	722.6200729	1/sp|P02647|APOA1_HUMAN
6268_LSPLGEEMR_2	LSPLGEEMR	LSPLGEEMR	2	516.2631417	1/sp|P02647|APOA1_HUMAN
6269_LSPLGEEM(UniMod:35)R_2	LSPLGEEMR	LSPLGEEM(UniMod:35)R	2	524.260599	1/sp|P02647|APOA1_HUMAN
7334_AHVDALRTHLAPYSDELR_3	AHVDALRTHLAPYSDELR	AHVDALRTHLAPYSDELR	3	688.6922219	1/sp|P02647|APOA1_HUMAN
7337_AHVDALRTHLAPYSDELRQR_4	AHVDALRTHLAPYSDELRQR	AHVDALRTHLAPYSDELRQR	4	587.8109077	1/sp|P02647|APOA1_HUMAN
7678_QGLLPVLESFK_2	QGLLPVLESFK	QGLLPVLESFK	2	615.8582635	1/sp|P02647|APOA1_HUMAN
771_ATEHLSTLSEK_2	ATEHLSTLSEK	ATEHLSTLSEK	2	608.3144171	1/sp|P02647|APOA1_HUMAN
7738_QKVEPLR_2	QKVEPLR	QKVEPLR	2	435.2638021	1/sp|P02647|APOA1_HUMAN
8941_AKPALEDLRQGLLPVLESFK_3	AKPALEDLRQGLLPVLESFK	AKPALEDLRQGLLPVLESFK	3	742.0948444	1/sp|P02647|APOA1_HUMAN
9631_THLAPYSDELR_2	THLAPYSDELR	THLAPYSDELR	2	651.3278589	1/sp|P02647|APOA1_HUMAN
10082_TVGSLAGQPLQER_2	TVGSLAGQPLQER	TVGSLAGQPLQER	2	678.3675154	1/sp|P02649|APOE_HUMAN
10760_VQAAVGTSAAPVPSDNH_2	VQAAVGTSAAPVPSDNH	VQAAVGTSAAPVPSDNH	2	810.9024506	1/sp|P02649|APOE_HUMAN
11156_WELALGR_2	WELALGR	WELALGR	2	422.7374201	1/sp|P02649|APOE_HUMAN
11302_WVQTLSEQVQEELLSSQVTQELR_3	WVQTLSEQVQEELLSSQVTQELR	WVQTLSEQVQEELLSSQVTQELR	3	910.803006	1/sp|P02649|APOE_HUMAN
119512_LSKELQAAQAR_3	LSKELQAAQAR	LSKELQAAQAR	3	405.5665714	1/sp|P02649|APOE_HUMAN
1728_DRLDEVKEQVAEVR_3	DRLDEVKEQVAEVR	DRLDEVKEQVAEVR	3	562.6320806	1/sp|P02649|APOE_HUMAN
3391_GEVQAMLGQSTEELR_2	GEVQAMLGQSTEELR	GEVQAMLGQSTEELR	2	824.4039688	1/sp|P02649|APOE_HUMAN
3394_GEVQAM(UniMod:35)LGQSTEELR_3	GEVQAMLGQSTEELR	GEVQAM(UniMod:35)LGQSTEELR	3	555.2700429	1/sp|P02649|APOE_HUMAN
413_AKLEEQAQQIR_2	AKLEEQAQQIR	AKLEEQAQQIR	2	657.362233	1/sp|P02649|APOE_HUMAN
493_ALMDETMK_2	ALMDETMK	ALMDETMK	2	469.7197211	1/sp|P02649|APOE_HUMAN
5415_KVEQAVETEPEPELR_2	KVEQAVETEPEPELR	KVEQAVETEPEPELR	2	877.4519733	1/sp|P02649|APOE_HUMAN
5548_LAVYQAGAR_2	LAVYQAGAR	LAVYQAGAR	2	474.7667089	1/sp|P02649|APOE_HUMAN
5587_LDEVKEQVAEVR_2	LDEVKEQVAEVR	LDEVKEQVAEVR	2	707.8804556	1/sp|P02649|APOE_HUMAN
5637_LEEQAQQIR_2	LEEQAQQIR	LEEQAQQIR	2	557.7961946	1/sp|P02649|APOE_HUMAN
5715_LGADMEDVC(UniMod:4)GR_2	LGADMEDVCGR	LGADMEDVC(UniMod:4)GR	2	611.7631799	1/sp|P02649|APOE_HUMAN
5772_LGPLVEQGR_2	LGPLVEQGR	LGPLVEQGR	2	484.7798163	1/sp|P02649|APOE_HUMAN
60_AATVGSLAGQPLQER_2	AATVGSLAGQPLQER	AATVGSLAGQPLQER	2	749.4046291	1/sp|P02649|APOE_HUMAN
60028_GEVQAMLGQSTEELRVR_3	GEVQAMLGQSTEELRVR	GEVQAMLGQSTEELRVR	3	634.994913	1/sp|P02649|APOE_HUMAN
653_AQAWGER_2	AQAWGER	AQAWGER	2	409.2012018	1/sp|P02649|APOE_HUMAN
7835_QQTEWQSGQR_2	QQTEWQSGQR	QQTEWQSGQR	2	624.2918077	1/sp|P02649|APOE_HUMAN
815_ATVGSLAGQPLQER_2	ATVGSLAGQPLQER	ATVGSLAGQPLQER	2	713.8860723	1/sp|P02649|APOE_HUMAN
8450_SELEEQLTPVAEETR_2	SELEEQLTPVAEETR	SELEEQLTPVAEETR	2	865.9257883	1/sp|P02649|APOE_HUMAN
938_AYKSELEEQLTPVAEETR_3	AYKSELEEQLTPVAEETR	AYKSELEEQLTPVAEETR	3	698.3514195	1/sp|P02649|APOE_HUMAN
10359_VESLVSQYFQTVTDYGK_2	VESLVSQYFQTVTDYGK	VESLVSQYFQTVTDYGK	2	982.486013	1/sp|P02652|APOA2_HUMAN
10555_VKSPELQAEAK_2	VKSPELQAEAK	VKSPELQAEAK	2	600.3351526	1/sp|P02652|APOA2_HUMAN
1269_C(UniMod:4)VESLVSQYFQTVTDYGK_2	CVESLVSQYFQTVTDYGK	C(UniMod:4)VESLVSQYFQTVTDYGK	2	1062.501337	1/sp|P02652|APOA2_HUMAN
2430_EPC(UniMod:4)VESLVSQYFQTVTDYGK_2	EPCVESLVSQYFQTVTDYGK	EPC(UniMod:4)VESLVSQYFQTVTDYGK	2	1175.549016	1/sp|P02652|APOA2_HUMAN
2432_EPC(UniMod:4)VESLVSQYFQTVTDYGKDLMEK_3	EPCVESLVSQYFQTVTDYGKDLMEK	EPC(UniMod:4)VESLVSQYFQTVTDYGKDLMEK	3	989.4647852	1/sp|P02652|APOA2_HUMAN
2495_EQLTPLIK_2	EQLTPLIK	EQLTPLIK	2	471.2869428	1/sp|P02652|APOA2_HUMAN
3175_FVELGTQPATQ_2	FVELGTQPATQ	FVELGTQPATQ	2	595.806228	1/sp|P02652|APOA2_HUMAN
8726_SKEQLTPLIK_2	SKEQLTPLIK	SKEQLTPLIK	2	578.8504385	1/sp|P02652|APOA2_HUMAN
8978_SPELQAEAK_2	SPELQAEAK	SPELQAEAK	2	486.7534641	1/sp|P02652|APOA2_HUMAN
2120_EFGNTLEDK_2	EFGNTLEDK	EFGNTLEDK	2	526.7483787	1/sp|P02654|APOC1_HUMAN
2697_EWFSETFQK_2	EWFSETFQK	EWFSETFQK	2	601.279846	1/sp|P02654|APOC1_HUMAN
4645_IKQSELSAK_2	IKQSELSAK	IKQSELSAK	2	502.2927565	1/sp|P02654|APOC1_HUMAN
5876_LKEFGNTLEDK_3	LKEFGNTLEDK	LKEFGNTLEDK	3	431.8943537	1/sp|P02654|APOC1_HUMAN
6683_MREWFSETFQK_3	MREWFSETFQK	MREWFSETFQK	3	496.9028547	1/sp|P02654|APOC1_HUMAN
9865_TPDVSSALDK_2	TPDVSSALDK	TPDVSSALDK	2	516.7640288	1/sp|P02654|APOC1_HUMAN
10150_TYLPAVDEK_2	TYLPAVDEK	TYLPAVDEK	2	518.2714897	1/sp|P02655|APOC2_HUMAN
1404_DEMPSPTFLTQVK_2	DEMPSPTFLTQVK	DEMPSPTFLTQVK	2	746.8712419	1/sp|P02655|APOC2_HUMAN
171205_STAAMSTYTGIFTDQVLSVLKGEE_3	STAAMSTYTGIFTDQVLSVLKGEE	STAAMSTYTGIFTDQVLSVLKGEE	3	850.087755	1/sp|P02655|APOC2_HUMAN
2550_ESLSSYWESAK_2	ESLSSYWESAK	ESLSSYWESAK	2	643.7985999	1/sp|P02655|APOC2_HUMAN
9152_STAAMSTYTGIFTDQVLSVLK_3	STAAMSTYTGIFTDQVLSVLK	STAAMSTYTGIFTDQVLSVLK	3	745.052205	1/sp|P02655|APOC2_HUMAN
9352_TAAQNLYEK_2	TAAQNLYEK	TAAQNLYEK	2	519.2667387	1/sp|P02655|APOC2_HUMAN
9934_TQQPQQDEMPSPTFLTQVK_2	TQQPQQDEMPSPTFLTQVK	TQQPQQDEMPSPTFLTQVK	2	1102.038618	1/sp|P02655|APOC2_HUMAN
1318_DALSSVQESQVAQQAR_2	DALSSVQESQVAQQAR	DALSSVQESQVAQQAR	2	858.9291967	1/sp|P02656|APOC3_HUMAN
174198_TAKDALSSVQESQVAQQAR_3	TAKDALSSVQESQVAQQAR	TAKDALSSVQESQVAQQAR	3	673.0151417	1/sp|P02656|APOC3_HUMAN
1944_DYWSTVK_2	DYWSTVK	DYWSTVK	2	449.718893	1/sp|P02656|APOC3_HUMAN
4026_GWVTDGFSSLK_2	GWVTDGFSSLK	GWVTDGFSSLK	2	598.8009456	1/sp|P02656|APOC3_HUMAN
8418_SEAEDASLLSFMQGYMK_2	SEAEDASLLSFMQGYMK	SEAEDASLLSFMQGYMK	2	953.9317018	1/sp|P02656|APOC3_HUMAN
10084_TVIGPDGHK_2	TVIGPDGHK	TVIGPDGHK	2	462.2508916	1/sp|P02671|FIBA_HUMAN
10774_VQHIQLLQK_2	VQHIQLLQK	VQHIQLLQK	2	553.8376655	1/sp|P02671|FIBA_HUMAN
123142_LVTSKGDKELR_2	LVTSKGDKELR	LVTSKGDKELR	2	623.3617017	1/sp|P02671|FIBA_HUMAN
126_ADSGEGDFLAEGGGVR_2	ADSGEGDFLAEGGGVR	ADSGEGDFLAEGGGVR	2	768.8498837	1/sp|P02671|FIBA_HUMAN
128377_M(UniMod:35)ADEAGSEADHEGTHSTKR_4	MADEAGSEADHEGTHSTKR	M(UniMod:35)ADEAGSEADHEGTHSTKR	4	511.9710789	1/sp|P02671|FIBA_HUMAN
1385_DEAAFFDTASTGK_2	DEAAFFDTASTGK	DEAAFFDTASTGK	2	680.3067891	1/sp|P02671|FIBA_HUMAN
141894_PVPDLVPGNFK_2	PVPDLVPGNFK	PVPDLVPGNFK	2	591.8295061	1/sp|P02671|FIBA_HUMAN
144872_QHLPLIK_2	QHLPLIK	QHLPLIK	2	424.7712629	1/sp|P02671|FIBA_HUMAN
1607_DLGTLSGIGTLDGFR_2	DLGTLSGIGTLDGFR	DLGTLSGIGTLDGFR	2	761.3990124	1/sp|P02671|FIBA_HUMAN
1744_DSDWPFC(UniMod:4)SDEDWNYK_2	DSDWPFCSDEDWNYK	DSDWPFC(UniMod:4)SDEDWNYK	2	982.3756053	1/sp|P02671|FIBA_HUMAN
1755_DSGEGDFLAEGGGVR_2	DSGEGDFLAEGGGVR	DSGEGDFLAEGGGVR	2	733.3313268	1/sp|P02671|FIBA_HUMAN
1763_DSHSLTTNIMEILR_2	DSHSLTTNIMEILR	DSHSLTTNIMEILR	2	815.4168792	1/sp|P02671|FIBA_HUMAN
1766_DSHSLTTNIM(UniMod:35)EILR_2	DSHSLTTNIMEILR	DSHSLTTNIM(UniMod:35)EILR	2	823.4143366	1/sp|P02671|FIBA_HUMAN
185493_TVIGPDGHKEVTK_3	TVIGPDGHKEVTK	TVIGPDGHKEVTK	3	460.9209028	1/sp|P02671|FIBA_HUMAN
2295_EKVTSGSTTTTR_3	EKVTSGSTTTTR	EKVTSGSTTTTR	3	423.2211294	1/sp|P02671|FIBA_HUMAN
2311_ELERPGGNEITR_3	ELERPGGNEITR	ELERPGGNEITR	3	457.5722736	1/sp|P02671|FIBA_HUMAN
2561_ESSSHHPGIAEFPSR_3	ESSSHHPGIAEFPSR	ESSSHHPGIAEFPSR	3	546.5937373	1/sp|P02671|FIBA_HUMAN
2612_EVDLKDYEDQQK_2	EVDLKDYEDQQK	EVDLKDYEDQQK	2	755.3570102	1/sp|P02671|FIBA_HUMAN
2688_EVVTSEDGSDC(UniMod:4)PEAMDLGTLSGIGTLDGFR_3	EVVTSEDGSDCPEAMDLGTLSGIGTLDGFR	EVVTSEDGSDC(UniMod:4)PEAMDLGTLSGIGTLDGFR	3	1043.472668	1/sp|P02671|FIBA_HUMAN
2690_EVVTSEDGSDC(UniMod:4)PEAM(UniMod:35)DLGTLSGIGTLDGFR_3	EVVTSEDGSDCPEAMDLGTLSGIGTLDGFR	EVVTSEDGSDC(UniMod:4)PEAM(UniMod:35)DLGTLSGIGTLDGFR	3	1048.804306	1/sp|P02671|FIBA_HUMAN
3121_FSPMLGEFVSETESR_2	FSPMLGEFVSETESR	FSPMLGEFVSETESR	2	858.4008948	1/sp|P02671|FIBA_HUMAN
3294_GDFSSANNR_2	GDFSSANNR	GDFSSANNR	2	484.2150375	1/sp|P02671|FIBA_HUMAN
3510_GGSTSYGTGSETESPR_2	GGSTSYGTGSETESPR	GGSTSYGTGSETESPR	2	786.8422556	1/sp|P02671|FIBA_HUMAN
3512_GGSTSYGTGSETESPRN_2	GGSTSYGTGSETESPRN	GGSTSYGTGSETESPRN	2	843.8637194	1/sp|P02671|FIBA_HUMAN
3641_GLIDEVNQDFTNR_2	GLIDEVNQDFTNR	GLIDEVNQDFTNR	2	760.8706192	1/sp|P02671|FIBA_HUMAN
3864_GSAGHWTSESSVSGSTGQWHSESGSFRPDSPGSGN_4	GSAGHWTSESSVSGSTGQWHSESGSFRPDSPGSGN	GSAGHWTSESSVSGSTGQWHSESGSFRPDSPGSGN	4	877.3770626	1/sp|P02671|FIBA_HUMAN
3865_GSAGHWTSESSVSGSTGQWHSESGSFRPDSPGSGNAR_4	GSAGHWTSESSVSGSTGQWHSESGSFRPDSPGSGNAR	GSAGHWTSESSVSGSTGQWHSESGSFRPDSPGSGNAR	4	934.1616188	1/sp|P02671|FIBA_HUMAN
3874_GSESGIFTNTK_2	GSESGIFTNTK	GSESGIFTNTK	2	570.7802102	1/sp|P02671|FIBA_HUMAN
4231_HPDEAAFFDTASTGK_2	HPDEAAFFDTASTGK	HPDEAAFFDTASTGK	2	797.3626269	1/sp|P02671|FIBA_HUMAN
4301_HRHPDEAAFFDTASTGK_3	HRHPDEAAFFDTASTGK	HRHPDEAAFFDTASTGK	3	629.6308511	1/sp|P02671|FIBA_HUMAN
47760_EVDLKDYEDQQKQLEQVIAK_3	EVDLKDYEDQQKQLEQVIAK	EVDLKDYEDQQKQLEQVIAK	3	807.0832213	1/sp|P02671|FIBA_HUMAN
527_ALTDMPQMR_2	ALTDMPQMR	ALTDMPQMR	2	531.7571693	1/sp|P02671|FIBA_HUMAN
528_ALTDMPQM(UniMod:35)R_2	ALTDMPQMR	ALTDMPQM(UniMod:35)R	2	539.7546266	1/sp|P02671|FIBA_HUMAN
529_ALTDM(UniMod:35)PQMR_2	ALTDMPQMR	ALTDM(UniMod:35)PQMR	2	539.7546266	1/sp|P02671|FIBA_HUMAN
5358_KPVPDLVPGNFK_2	KPVPDLVPGNFK	KPVPDLVPGNFK	2	655.8769876	1/sp|P02671|FIBA_HUMAN
5722_LGEFVSETESR_2	LGEFVSETESR	LGEFVSETESR	2	627.3040494	1/sp|P02671|FIBA_HUMAN
58827_GDFSSANNRDNTYNR_2	GDFSSANNRDNTYNR	GDFSSANNRDNTYNR	2	865.8774955	1/sp|P02671|FIBA_HUMAN
5894_LKNSLFEYQK_2	LKNSLFEYQK	LKNSLFEYQK	2	635.3455203	1/sp|P02671|FIBA_HUMAN
61690_GGSTSYGTGSETESPRNPSSAGSWNSGSSGPGSTGNR_3	GGSTSYGTGSETESPRNPSSAGSWNSGSSGPGSTGNR	GGSTSYGTGSETESPRNPSSAGSWNSGSSGPGSTGNR	3	1173.174277	1/sp|P02671|FIBA_HUMAN
6296_LTDMPQMR_2	LTDMPQMR	LTDMPQMR	2	496.2386124	1/sp|P02671|FIBA_HUMAN
64422_GLIDEVNQDFTNRINK_2	GLIDEVNQDFTNRINK	GLIDEVNQDFTNRINK	2	938.4815964	1/sp|P02671|FIBA_HUMAN
64424_GLIDEVNQDFTNRINKLK_4	GLIDEVNQDFTNRINKLK	GLIDEVNQDFTNRINKLK	4	530.0391932	1/sp|P02671|FIBA_HUMAN
6512_MADEAGSEADHEGTHSTK_3	MADEAGSEADHEGTHSTK	MADEAGSEADHEGTHSTK	3	624.9270045	1/sp|P02671|FIBA_HUMAN
6515_MADEAGSEADHEGTHSTKR_4	MADEAGSEADHEGTHSTKR	MADEAGSEADHEGTHSTKR	4	507.9723503	1/sp|P02671|FIBA_HUMAN
6564_MELERPGGNEITR_3	MELERPGGNEITR	MELERPGGNEITR	3	501.2524351	1/sp|P02671|FIBA_HUMAN
6627_MKPVPDLVPGNFK_2	MKPVPDLVPGNFK	MKPVPDLVPGNFK	2	721.3972299	1/sp|P02671|FIBA_HUMAN
663_AQLVDMK_2	AQLVDMK	AQLVDMK	2	402.7178388	1/sp|P02671|FIBA_HUMAN
6759_M(UniMod:35)ADEAGSEADHEGTHSTK_3	MADEAGSEADHEGTHSTK	M(UniMod:35)ADEAGSEADHEGTHSTK	3	630.2586427	1/sp|P02671|FIBA_HUMAN
6780_M(UniMod:35)ELERPGGNEITR_3	MELERPGGNEITR	M(UniMod:35)ELERPGGNEITR	3	506.5840733	1/sp|P02671|FIBA_HUMAN
6806_M(UniMod:35)KPVPDLVPGNFK_3	MKPVPDLVPGNFK	M(UniMod:35)KPVPDLVPGNFK	3	486.5988837	1/sp|P02671|FIBA_HUMAN
698_ARPNNPDWGTFEEVSGNVSPGTR_3	ARPNNPDWGTFEEVSGNVSPGTR	ARPNNPDWGTFEEVSGNVSPGTR	3	829.726431	1/sp|P02671|FIBA_HUMAN
7108_NNKDSHSLTTNIMEILR_3	NNKDSHSLTTNIMEILR	NNKDSHSLTTNIMEILR	3	662.673951	1/sp|P02671|FIBA_HUMAN
7174_NPGSSGTGGTATWKPGSSGPGSTGSWNSGSSGTGSTGNQNPGSPR_4	NPGSSGTGGTATWKPGSSGPGSTGSWNSGSSGTGSTGNQNPGSPR	NPGSSGTGGTATWKPGSSGPGSTGSWNSGSSGTGSTGNQNPGSPR	4	1030.960751	1/sp|P02671|FIBA_HUMAN
7188_NPSSAGSWNSGSSGPGSTGNR_2	NPSSAGSWNSGSSGPGSTGNR	NPSSAGSWNSGSSGPGSTGNR	2	982.4280808	1/sp|P02671|FIBA_HUMAN
7221_NSLFEYQK_2	NSLFEYQK	NSLFEYQK	2	514.7560068	1/sp|P02671|FIBA_HUMAN
7380_PDWGTFEEVSGNVSPGTR_3	PDWGTFEEVSGNVSPGTR	PDWGTFEEVSGNVSPGTR	3	645.6341498	1/sp|P02671|FIBA_HUMAN
7411_PGGNEITR_2	PGGNEITR	PGGNEITR	2	422.2195915	1/sp|P02671|FIBA_HUMAN
7418_PGSTGTWNPGSSER_2	PGSTGTWNPGSSER	PGSTGTWNPGSSER	2	716.8262116	1/sp|P02671|FIBA_HUMAN
7465_PNNPDWGTFEEVSGNVSPGTR_2	PNNPDWGTFEEVSGNVSPGTR	PNNPDWGTFEEVSGNVSPGTR	2	1130.516896	1/sp|P02671|FIBA_HUMAN
7656_QFTSSTSYNR_2	QFTSSTSYNR	QFTSSTSYNR	2	595.7754592	1/sp|P02671|FIBA_HUMAN
7657_QFTSSTSYNRGDSTFESK_3	QFTSSTSYNRGDSTFESK	QFTSSTSYNRGDSTFESK	3	681.3081023	1/sp|P02671|FIBA_HUMAN
76653_HQSAC(UniMod:4)KDSDWPFC(UniMod:4)SDEDWNYK_4	HQSACKDSDWPFCSDEDWNYK	HQSAC(UniMod:4)KDSDWPFC(UniMod:4)SDEDWNYK	4	669.5195016	1/sp|P02671|FIBA_HUMAN
7703_QHIQLLQK_2	QHIQLLQK	QHIQLLQK	2	504.3034585	1/sp|P02671|FIBA_HUMAN
7749_QLEQVIAK_2	QLEQVIAK	QLEQVIAK	2	464.7767423	1/sp|P02671|FIBA_HUMAN
8541_SGEGDFLAEGGGVR_2	SGEGDFLAEGGGVR	SGEGDFLAEGGGVR	2	675.8178553	1/sp|P02671|FIBA_HUMAN
8897_SLTTNIMEILR_2	SLTTNIMEILR	SLTTNIMEILR	2	645.8579376	1/sp|P02671|FIBA_HUMAN
9077_SSAGSWNSGSSGPGSTGNR_2	SSAGSWNSGSSGPGSTGNR	SSAGSWNSGSSGPGSTGNR	2	876.8802351	1/sp|P02671|FIBA_HUMAN
9194_STSYGTGSETESPR_2	STSYGTGSETESPR	STSYGTGSETESPR	2	729.8207919	1/sp|P02671|FIBA_HUMAN
9537_TFPGFFSPMLGEFVSETESR_2	TFPGFFSPMLGEFVSETESR	TFPGFFSPMLGEFVSETESR	2	1133.030262	1/sp|P02671|FIBA_HUMAN
9540_TFPGFFSPM(UniMod:35)LGEFVSETESR_2	TFPGFFSPMLGEFVSETESR	TFPGFFSPM(UniMod:35)LGEFVSETESR	2	1141.027719	1/sp|P02671|FIBA_HUMAN
99586_KVIEKVQHIQLLQK_3	KVIEKVQHIQLLQK	KVIEKVQHIQLLQK	3	568.6892015	1/sp|P02671|FIBA_HUMAN
10102_TVSC(UniMod:4)NIPVVSGK_2	TVSCNIPVVSGK	TVSC(UniMod:4)NIPVVSGK	2	630.8344625	1/sp|P02675|FIBB_HUMAN
10667_VNDNEEGFFSAR_2	VNDNEEGFFSAR	VNDNEEGFFSAR	2	692.8100303	1/sp|P02675|FIBB_HUMAN
11093_VYC(UniMod:4)DMNTENGGWTVIQNR_2	VYCDMNTENGGWTVIQNR	VYC(UniMod:4)DMNTENGGWTVIQNR	2	1078.978038	1/sp|P02675|FIBB_HUMAN
11095_VYC(UniMod:4)DM(UniMod:35)NTENGGWTVIQNR_2	VYCDMNTENGGWTVIQNR	VYC(UniMod:4)DM(UniMod:35)NTENGGWTVIQNR	2	1086.975495	1/sp|P02675|FIBB_HUMAN
11182_WGGQYTWDMAK_2	WGGQYTWDMAK	WGGQYTWDMAK	2	671.79788	1/sp|P02675|FIBB_HUMAN
11355_YC(UniMod:4)GLPGEYWLGNDK_2	YCGLPGEYWLGNDK	YC(UniMod:4)GLPGEYWLGNDK	2	836.3772228	1/sp|P02675|FIBB_HUMAN
11655_YQISVNK_2	YQISVNK	YQISVNK	2	426.2347103	1/sp|P02675|FIBB_HUMAN
11793_YWGGQYTWDMAK_2	YWGGQYTWDMAK	YWGGQYTWDMAK	2	753.3295443	1/sp|P02675|FIBB_HUMAN
11841_YYWGGQYTWDMAK_2	YYWGGQYTWDMAK	YYWGGQYTWDMAK	2	834.8612086	1/sp|P02675|FIBB_HUMAN
11842_YYWGGQYTWDM(UniMod:35)AK_2	YYWGGQYTWDMAK	YYWGGQYTWDM(UniMod:35)AK	2	842.8586659	1/sp|P02675|FIBB_HUMAN
125526_MGPTELLIEMEDWKGDKVK_4	MGPTELLIEMEDWKGDKVK	MGPTELLIEMEDWKGDKVK	4	555.5326207	1/sp|P02675|FIBB_HUMAN
1260_C(UniMod:4)TVSC(UniMod:4)NIPVVSGK_2	CTVSCNIPVVSGK	C(UniMod:4)TVSC(UniMod:4)NIPVVSGK	2	710.8497866	1/sp|P02675|FIBB_HUMAN
12977_APDAGGC(UniMod:4)LHADPDLGVLC(UniMod:4)PTGC(UniMod:4)QLQEALLQQER_4	APDAGGCLHADPDLGVLCPTGCQLQEALLQQER	APDAGGC(UniMod:4)LHADPDLGVLC(UniMod:4)PTGC(UniMod:4)QLQEALLQQER	4	898.1762604	1/sp|P02675|FIBB_HUMAN
139218_NYC(UniMod:4)GLPGEYWLGNDKISQLTR_3	NYCGLPGEYWLGNDKISQLTR	NYC(UniMod:4)GLPGEYWLGNDKISQLTR	3	828.737391	1/sp|P02675|FIBB_HUMAN
142998_QC(UniMod:4)SKEDGGGWWYNR_3	QCSKEDGGGWWYNR	QC(UniMod:4)SKEDGGGWWYNR	3	581.5828439	1/sp|P02675|FIBB_HUMAN
143109_QDGSVDFGRK_2	QDGSVDFGRK	QDGSVDFGRK	2	554.7727195	1/sp|P02675|FIBB_HUMAN
1662_DNDGWLTSDPR_2	DNDGWLTSDPR	DNDGWLTSDPR	2	638.2836483	1/sp|P02675|FIBB_HUMAN
1668_DNEEGFFSAR_2	DNEEGFFSAR	DNEEGFFSAR	2	586.2543596	1/sp|P02675|FIBB_HUMAN
1671_DNENVVNEYSSELEK_2	DNENVVNEYSSELEK	DNENVVNEYSSELEK	2	884.8972278	1/sp|P02675|FIBB_HUMAN
2003_EC(UniMod:4)EEIIRK_2	ECEEIIRK	EC(UniMod:4)EEIIRK	2	538.7738736	1/sp|P02675|FIBB_HUMAN
203824_WDPYKQGFGNVATNTDGK_3	WDPYKQGFGNVATNTDGK	WDPYKQGFGNVATNTDGK	3	666.6499113	1/sp|P02675|FIBB_HUMAN
2072_EEAPSLRPAPPPISGGGYR_3	EEAPSLRPAPPPISGGGYR	EEAPSLRPAPPPISGGGYR	3	651.0059179	1/sp|P02675|FIBB_HUMAN
30601_DNDGWLTSDPRK_3	DNDGWLTSDPRK	DNDGWLTSDPRK	3	468.5565121	1/sp|P02675|FIBB_HUMAN
30634_DNENVVNEYSSELEKHQLYIDETVNSNIPTNLR_4	DNENVVNEYSSELEKHQLYIDETVNSNIPTNLR	DNENVVNEYSSELEKHQLYIDETVNSNIPTNLR	4	969.9685188	1/sp|P02675|FIBB_HUMAN
344_AHYGGFTVQNEANK_2	AHYGGFTVQNEANK	AHYGGFTVQNEANK	2	768.365504	1/sp|P02675|FIBB_HUMAN
346_AHYGGFTVQNEANKYQISVNK_4	AHYGGFTVQNEANKYQISVNK	AHYGGFTVQNEANKYQISVNK	4	592.797466	1/sp|P02675|FIBB_HUMAN
3468_GGETSEMYLIQPDSSVK_2	GGETSEMYLIQPDSSVK	GGETSEMYLIQPDSSVK	2	920.9352987	1/sp|P02675|FIBB_HUMAN
3469_GGETSEMYLIQPDSSVKPYR_2	GGETSEMYLIQPDSSVKPYR	GGETSEMYLIQPDSSVKPYR	2	1129.0439	1/sp|P02675|FIBB_HUMAN
3472_GGETSEM(UniMod:35)YLIQPDSSVKPYR_3	GGETSEMYLIQPDSSVKPYR	GGETSEM(UniMod:35)YLIQPDSSVKPYR	3	758.3633307	1/sp|P02675|FIBB_HUMAN
3925_GSWYSMR_2	GSWYSMR	GSWYSMR	2	443.6974377	1/sp|P02675|FIBB_HUMAN
4130_HGTDDGVVWMNWK_2	HGTDDGVVWMNWK	HGTDDGVVWMNWK	2	772.8511752	1/sp|P02675|FIBB_HUMAN
4276_HQLYIDETVNSNIPTNLR_2	HQLYIDETVNSNIPTNLR	HQLYIDETVNSNIPTNLR	2	1064.045092	1/sp|P02675|FIBB_HUMAN
4759_IQKLESDVSAQMEYC(UniMod:4)R_3	IQKLESDVSAQMEYCR	IQKLESDVSAQMEYC(UniMod:4)R	3	652.9766421	1/sp|P02675|FIBB_HUMAN
4776_IRPFFPQQ_2	IRPFFPQQ	IRPFFPQQ	2	516.7849016	1/sp|P02675|FIBB_HUMAN
5019_KAPDAGGC(UniMod:4)LHADPDLGVLC(UniMod:4)PTGC(UniMod:4)QLQEALLQQER_4	KAPDAGGCLHADPDLGVLCPTGCQLQEALLQQER	KAPDAGGC(UniMod:4)LHADPDLGVLC(UniMod:4)PTGC(UniMod:4)QLQEALLQQER	4	930.2000011	1/sp|P02675|FIBB_HUMAN
5020_KAPDAGGC(UniMod:4)LHADPDLGVLC(UniMod:4)PTGC(UniMod:4)QLQEALLQQERPIR_4	KAPDAGGCLHADPDLGVLCPTGCQLQEALLQQERPIR	KAPDAGGC(UniMod:4)LHADPDLGVLC(UniMod:4)PTGC(UniMod:4)QLQEALLQQERPIR	4	1021.759486	1/sp|P02675|FIBB_HUMAN
5163_KGGETSEMYLIQPDSSVK_3	KGGETSEMYLIQPDSSVK	KGGETSEMYLIQPDSSVK	3	656.9909457	1/sp|P02675|FIBB_HUMAN
5164_KGGETSEMYLIQPDSSVKPYR_3	KGGETSEMYLIQPDSSVKPYR	KGGETSEMYLIQPDSSVKPYR	3	795.7300135	1/sp|P02675|FIBB_HUMAN
5167_KGGETSEM(UniMod:35)YLIQPDSSVKPYR_3	KGGETSEMYLIQPDSSVKPYR	KGGETSEM(UniMod:35)YLIQPDSSVKPYR	3	801.0616517	1/sp|P02675|FIBB_HUMAN
5375_KREEAPSLRPAPPPISGGGYR_4	KREEAPSLRPAPPPISGGGYR	KREEAPSLRPAPPPISGGGYR	4	559.5552761	1/sp|P02675|FIBB_HUMAN
5663_LESDVSAQMEYC(UniMod:4)R_2	LESDVSAQMEYCR	LESDVSAQMEYC(UniMod:4)R	2	794.3425227	1/sp|P02675|FIBB_HUMAN
5665_LESDVSAQM(UniMod:35)EYC(UniMod:4)R_2	LESDVSAQMEYCR	LESDVSAQM(UniMod:35)EYC(UniMod:4)R	2	802.33998	1/sp|P02675|FIBB_HUMAN
604_APDAGGC(UniMod:4)LHADPDLGVLC(UniMod:4)PTGC(UniMod:4)QLQEALLQQERPIR_4	APDAGGCLHADPDLGVLCPTGCQLQEALLQQERPIR	APDAGGC(UniMod:4)LHADPDLGVLC(UniMod:4)PTGC(UniMod:4)QLQEALLQQERPIR	4	989.7357451	1/sp|P02675|FIBB_HUMAN
6598_MGPTELLIEMEDWK_2	MGPTELLIEMEDWK	MGPTELLIEMEDWK	2	846.4045916	1/sp|P02675|FIBB_HUMAN
6599_MGPTELLIEMEDWKGDK_3	MGPTELLIEMEDWKGDK	MGPTELLIEMEDWKGDK	3	664.6532765	1/sp|P02675|FIBB_HUMAN
6792_M(UniMod:35)GPTELLIEMEDWK_2	MGPTELLIEMEDWK	M(UniMod:35)GPTELLIEMEDWK	2	854.4020489	1/sp|P02675|FIBB_HUMAN
6895_NDNEEGFFSAR_2	NDNEEGFFSAR	NDNEEGFFSAR	2	643.2758233	1/sp|P02675|FIBB_HUMAN
7236_NSVDELNNNVEAVSQTSSSSFQYMYLLK_3	NSVDELNNNVEAVSQTSSSSFQYMYLLK	NSVDELNNNVEAVSQTSSSSFQYMYLLK	3	1056.499434	1/sp|P02675|FIBB_HUMAN
7329_NYC(UniMod:4)GLPGEYWLGNDK_2	NYCGLPGEYWLGNDK	NYC(UniMod:4)GLPGEYWLGNDK	2	893.3986865	1/sp|P02675|FIBB_HUMAN
7357_PAPPPISGGGYR_2	PAPPPISGGGYR	PAPPPISGGGYR	2	584.809105	1/sp|P02675|FIBB_HUMAN
73685_HGTDDGVVWM(UniMod:35)NWK_2	HGTDDGVVWMNWK	HGTDDGVVWM(UniMod:35)NWK	2	780.8486325	1/sp|P02675|FIBB_HUMAN
7417_AHYGGFTVQNEANKYQISVNKYR_4	AHYGGFTVQNEANKYQISVNKYR	AHYGGFTVQNEANKYQISVNKYR	4	672.5885759	1/sp|P02675|FIBB_HUMAN
7668_QGFGNVATNTDGK_2	QGFGNVATNTDGK	QGFGNVATNTDGK	2	654.812573	1/sp|P02675|FIBB_HUMAN
7692_QGVNDNEEGFFSAR_2	QGVNDNEEGFFSAR	QGVNDNEEGFFSAR	2	785.3500509	1/sp|P02675|FIBB_HUMAN
7918_QVKDNENVVNEYSSELEK_3	QVKDNENVVNEYSSELEK	QVKDNENVVNEYSSELEK	3	708.6745622	1/sp|P02675|FIBB_HUMAN
8008_REEAPSLRPAPPPISGGGYR_3	REEAPSLRPAPPPISGGGYR	REEAPSLRPAPPPISGGGYR	3	703.0396216	1/sp|P02675|FIBB_HUMAN
9209_STYDRDNDGWLTSDPR_3	STYDRDNDGWLTSDPR	STYDRDNDGWLTSDPR	3	633.2818876	1/sp|P02675|FIBB_HUMAN
98047_KQC(UniMod:4)SKEDGGGWWYNR_3	KQCSKEDGGGWWYNR	KQC(UniMod:4)SKEDGGGWWYNR	3	624.2811649	1/sp|P02675|FIBB_HUMAN
9817_TMTIHNGMFF_2	TMTIHNGMFF	TMTIHNGMFF	2	599.7728194	1/sp|P02675|FIBB_HUMAN
9818_TMTIHNGMFFSTYDR_3	TMTIHNGMFFSTYDR	TMTIHNGMFFSTYDR	3	607.6080016	1/sp|P02675|FIBB_HUMAN
9819_TMTIHNGMFFSTYDRDNDGWLTSDPR_4	TMTIHNGMFFSTYDRDNDGWLTSDPR	TMTIHNGMFFSTYDRDNDGWLTSDPR	4	770.0933651	1/sp|P02675|FIBB_HUMAN
9830_TM(UniMod:35)TIHNGMFFSTYDR_3	TMTIHNGMFFSTYDR	TM(UniMod:35)TIHNGMFFSTYDR	3	612.9396398	1/sp|P02675|FIBB_HUMAN
9860_TPC(UniMod:4)TVSC(UniMod:4)NIPVVSGK_2	TPCTVSCNIPVVSGK	TPC(UniMod:4)TVSC(UniMod:4)NIPVVSGK	2	809.9000078	1/sp|P02675|FIBB_HUMAN
9862_TPC(UniMod:4)TVSC(UniMod:4)NIPVVSGKEC(UniMod:4)EEIIR_3	TPCTVSCNIPVVSGKECEEIIR	TPC(UniMod:4)TVSC(UniMod:4)NIPVVSGKEC(UniMod:4)EEIIR	3	850.0783195	1/sp|P02675|FIBB_HUMAN
99998_KWDPYKQGFGNVATNTDGK_3	KWDPYKQGFGNVATNTDGK	KWDPYKQGFGNVATNTDGK	3	709.3482323	1/sp|P02675|FIBB_HUMAN
10001_TSTADYAMFK_2	TSTADYAMFK	TSTADYAMFK	2	567.7604319	1/sp|P02679|FIBG_HUMAN
10002_TSTADYAM(UniMod:35)FK_2	TSTADYAMFK	TSTADYAM(UniMod:35)FK	2	575.7578892	1/sp|P02679|FIBG_HUMAN
10220_VAQLEAQC(UniMod:4)QEPC(UniMod:4)K_2	VAQLEAQCQEPCK	VAQLEAQC(UniMod:4)QEPC(UniMod:4)K	2	780.8608826	1/sp|P02679|FIBG_HUMAN
10221_VAQLEAQC(UniMod:4)QEPC(UniMod:4)KDTVQIHDITGK_3	VAQLEAQCQEPCKDTVQIHDITGK	VAQLEAQC(UniMod:4)QEPC(UniMod:4)KDTVQIHDITGK	3	923.4495809	1/sp|P02679|FIBG_HUMAN
10224_VAQLEAQC(UniMod:4)QEPC(UniMod:4)KDTVQIHDITGKDC(UniMod:4)QDIANK_5	VAQLEAQCQEPCKDTVQIHDITGKDCQDIANK	VAQLEAQC(UniMod:4)QEPC(UniMod:4)KDTVQIHDITGKDC(UniMod:4)QDIANK	5	743.3530952	1/sp|P02679|FIBG_HUMAN
10345_VELEDWNGR_2	VELEDWNGR	VELEDWNGR	2	559.26727	1/sp|P02679|FIBG_HUMAN
10451_VGPEADKYR_2	VGPEADKYR	VGPEADKYR	2	517.7669059	1/sp|P02679|FIBG_HUMAN
1080_C(UniMod:4)HAGHLNGVYYQGGTYSK_3	CHAGHLNGVYYQGGTYSK	C(UniMod:4)HAGHLNGVYYQGGTYSK	3	671.3074911	1/sp|P02679|FIBG_HUMAN
11396_YEASILTHDSSIR_2	YEASILTHDSSIR	YEASILTHDSSIR	2	746.3755374	1/sp|P02679|FIBG_HUMAN
11591_YLQEIYNSNNQK_2	YLQEIYNSNNQK	YLQEIYNSNNQK	2	757.3677123	1/sp|P02679|FIBG_HUMAN
121768_LTYAYFAGGDAGDAFDGFDFGDDPSDK_3	LTYAYFAGGDAGDAFDGFDFGDDPSDK	LTYAYFAGGDAGDAFDGFDFGDDPSDK	3	945.3961932	1/sp|P02679|FIBG_HUMAN
126229_MLEEIMKYEASILTHDSSIR_3	MLEEIMKYEASILTHDSSIR	MLEEIMKYEASILTHDSSIR	3	789.3958659	1/sp|P02679|FIBG_HUMAN
126231_MLEEIM(UniMod:35)KYEASILTHDSSIR_4	MLEEIMKYEASILTHDSSIR	MLEEIM(UniMod:35)KYEASILTHDSSIR	4	596.2974472	1/sp|P02679|FIBG_HUMAN
129001_M(UniMod:35)LEEIMKYEASILTHDSSIR_4	MLEEIMKYEASILTHDSSIR	M(UniMod:35)LEEIMKYEASILTHDSSIR	4	596.2974472	1/sp|P02679|FIBG_HUMAN
129002_M(UniMod:35)LEEIM(UniMod:35)KYEASILTHDSSIR_4	MLEEIMKYEASILTHDSSIR	M(UniMod:35)LEEIM(UniMod:35)KYEASILTHDSSIR	4	600.2961758	1/sp|P02679|FIBG_HUMAN
1660_DNC(UniMod:4)C(UniMod:4)ILDER_2	DNCCILDER	DNC(UniMod:4)C(UniMod:4)ILDER	2	597.7475299	1/sp|P02679|FIBG_HUMAN
1845_DTVQIHDITGK_2	DTVQIHDITGK	DTVQIHDITGK	2	613.8224094	1/sp|P02679|FIBG_HUMAN
2172_EGFGHLSPTGTTEF_2	EGFGHLSPTGTTEF	EGFGHLSPTGTTEF	2	740.3411632	1/sp|P02679|FIBG_HUMAN
2174_EGFGHLSPTGTTEFWLGNEK_3	EGFGHLSPTGTTEFWLGNEK	EGFGHLSPTGTTEFWLGNEK	3	736.3516424	1/sp|P02679|FIBG_HUMAN
2293_EKVAQLEAQC(UniMod:4)QEPC(UniMod:4)KDTVQIHDITGK_4	EKVAQLEAQCQEPCKDTVQIHDITGK	EKVAQLEAQC(UniMod:4)QEPC(UniMod:4)KDTVQIHDITGK	4	757.1233938	1/sp|P02679|FIBG_HUMAN
2886_FGSYC(UniMod:4)PTTC(UniMod:4)GIADFLSTYQTK_3	FGSYCPTTCGIADFLSTYQTK	FGSYC(UniMod:4)PTTC(UniMod:4)GIADFLSTYQTK	3	806.3644543	1/sp|P02679|FIBG_HUMAN
30589_DNC(UniMod:4)C(UniMod:4)ILDERFGSYC(UniMod:4)PTTC(UniMod:4)GIADFLSTYQTK_3	DNCCILDERFGSYCPTTCGIADFLSTYQTK	DNC(UniMod:4)C(UniMod:4)ILDERFGSYC(UniMod:4)PTTC(UniMod:4)GIADFLSTYQTK	3	1198.187768	1/sp|P02679|FIBG_HUMAN
33549_DTVQIHDITGKDC(UniMod:4)QDIANK_3	DTVQIHDITGKDCQDIANK	DTVQIHDITGKDC(UniMod:4)QDIANK	3	724.3514251	1/sp|P02679|FIBG_HUMAN
3362_GEGQQHHLGGAK_2	GEGQQHHLGGAK	GEGQQHHLGGAK	2	609.8023426	1/sp|P02679|FIBG_HUMAN
3551_GIADFLSTYQTK_2	GIADFLSTYQTK	GIADFLSTYQTK	2	672.3457173	1/sp|P02679|FIBG_HUMAN
388_AIQLTYNPDESSKPN_2	AIQLTYNPDESSKPN	AIQLTYNPDESSKPN	2	838.9099413	1/sp|P02679|FIBG_HUMAN
389_AIQLTYNPDESSKPNMIDAATLK_3	AIQLTYNPDESSKPNMIDAATLK	AIQLTYNPDESSKPNMIDAATLK	3	840.7598612	1/sp|P02679|FIBG_HUMAN
391_AIQLTYNPDESSKPNM(UniMod:35)IDAATLK_3	AIQLTYNPDESSKPNMIDAATLK	AIQLTYNPDESSKPNM(UniMod:35)IDAATLK	3	846.0914994	1/sp|P02679|FIBG_HUMAN
4016_GVYYQGGTYSK_2	GVYYQGGTYSK	GVYYQGGTYSK	2	611.7905779	1/sp|P02679|FIBG_HUMAN
4595_IHLISTQSAIPY_2	IHLISTQSAIPY	IHLISTQSAIPY	2	671.8719022	1/sp|P02679|FIBG_HUMAN
4598_IHLISTQSAIPYALR_3	IHLISTQSAIPYALR	IHLISTQSAIPYALR	3	561.6577899	1/sp|P02679|FIBG_HUMAN
5318_KNWIQYK_2	KNWIQYK	KNWIQYK	2	490.2716271	1/sp|P02679|FIBG_HUMAN
5593_LDGSVDFK_2	LDGSVDFK	LDGSVDFK	2	440.7241754	1/sp|P02679|FIBG_HUMAN
5594_LDGSVDFKK_2	LDGSVDFKK	LDGSVDFKK	2	504.7716569	1/sp|P02679|FIBG_HUMAN
584_ANQQFLVYC(UniMod:4)EIDGSGNGWTVFQK_3	ANQQFLVYCEIDGSGNGWTVFQK	ANQQFLVYC(UniMod:4)EIDGSGNGWTVFQK	3	887.7515887	1/sp|P02679|FIBG_HUMAN
6304_LTIGEGQQHHLGGAK_2	LTIGEGQQHHLGGAK	LTIGEGQQHHLGGAK	2	773.4102458	1/sp|P02679|FIBG_HUMAN
6615_MIDAATLK_2	MIDAATLK	MIDAATLK	2	431.7387712	1/sp|P02679|FIBG_HUMAN
755_ASTPNGYDNGIIWATWK_2	ASTPNGYDNGIIWATWK	ASTPNGYDNGIIWATWK	2	947.4601327	1/sp|P02679|FIBG_HUMAN
7854_QSGLYFIK_2	QSGLYFIK	QSGLYFIK	2	478.2660104	1/sp|P02679|FIBG_HUMAN
7855_QSGLYFIKPLK_2	QSGLYFIKPLK	QSGLYFIKPLK	2	647.3819058	1/sp|P02679|FIBG_HUMAN
8072_RLDGSVDFK_2	RLDGSVDFK	RLDGSVDFK	2	518.7747309	1/sp|P02679|FIBG_HUMAN
8073_RLDGSVDFKK_2	RLDGSVDFKK	RLDGSVDFKK	2	582.8222124	1/sp|P02679|FIBG_HUMAN
82835_IHLISTQSAIPYALRVELEDWNGR_4	IHLISTQSAIPYALRVELEDWNGR	IHLISTQSAIPYALRVELEDWNGR	4	696.1225171	1/sp|P02679|FIBG_HUMAN
96940_KMLEEIMK_2	KMLEEIMK	KMLEEIMK	2	511.2746636	1/sp|P02679|FIBG_HUMAN
96941_KMLEEIMKYEASILTHDSSIR_4	KMLEEIMKYEASILTHDSSIR	KMLEEIMKYEASILTHDSSIR	4	624.3224593	1/sp|P02679|FIBG_HUMAN
116757_LQEAAELEAVELPVPIR_2	LQEAAELEAVELPVPIR	LQEAAELEAVELPVPIR	2	939.0225657	1/sp|P02730|B3AT_HUMAN
2713_ADFLEQPVLGFVR_2	ADFLEQPVLGFVR	ADFLEQPVLGFVR	2	745.9037337	1/sp|P02730|B3AT_HUMAN
63985_GLDLNGGPDDPLQQTGQLFGGLVR_3	GLDLNGGPDDPLQQTGQLFGGLVR	GLDLNGGPDDPLQQTGQLFGGLVR	3	823.0907102	1/sp|P02730|B3AT_HUMAN
2530_ESDTSYVSLK_2	ESDTSYVSLK	ESDTSYVSLK	2	564.7745935	1/sp|P02741|CRP_HUMAN
4041_GYSIFSYATK_2	GYSIFSYATK	GYSIFSYATK	2	568.7847642	1/sp|P02741|CRP_HUMAN
4999_KAFVFPK_2	KAFVFPK	KAFVFPK	2	418.7550816	1/sp|P02741|CRP_HUMAN
8192_RQDNEILIFWSK_3	RQDNEILIFWSK	RQDNEILIFWSK	3	516.9438189	1/sp|P02741|CRP_HUMAN
10435_VGEYSLYIGR_2	VGEYSLYIGR	VGEYSLYIGR	2	578.8034883	1/sp|P02743|SAMP_HUMAN
4904_IVLGQEQDSYGGK_2	IVLGQEQDSYGGK	IVLGQEQDSYGGK	2	697.3515309	1/sp|P02743|SAMP_HUMAN
4906_IVLGQEQDSYGGKFDR_3	IVLGQEQDSYGGKFDR	IVLGQEQDSYGGKFDR	3	604.6356021	1/sp|P02743|SAMP_HUMAN
7696_QGYFVEAQPK_2	QGYFVEAQPK	QGYFVEAQPK	2	583.7956633	1/sp|P02743|SAMP_HUMAN
948_AYSLFSYNTQGR_2	AYSLFSYNTQGR	AYSLFSYNTQGR	2	703.8385907	1/sp|P02743|SAMP_HUMAN
135974_NPPMGGNVVIFDTVITNQEEPYQNHSGR_3	NPPMGGNVVIFDTVITNQEEPYQNHSGR	NPPMGGNVVIFDTVITNQEEPYQNHSGR	3	1038.496359	1/sp|P02745|C1QA_HUMAN
8804_SLGFC(UniMod:4)DTTNK_2	SLGFCDTTNK	SLGFC(UniMod:4)DTTNK	2	571.7609632	1/sp|P02745|C1QA_HUMAN
10722_VPGLYYFTYHASSR_3	VPGLYYFTYHASSR	VPGLYYFTYHASSR	3	554.2754571	1/sp|P02746|C1QB_HUMAN
2798_FDHVITNMNNNYEPR_3	FDHVITNMNNNYEPR	FDHVITNMNNNYEPR	3	621.9529368	1/sp|P02746|C1QB_HUMAN
31804_DQTIRFDHVITNMNNNYEPR_4	DQTIRFDHVITNMNNNYEPR	DQTIRFDHVITNMNNNYEPR	4	620.0461152	1/sp|P02746|C1QB_HUMAN
3683_GLYYFTYHASSR_3	GLYYFTYHASSR	GLYYFTYHASSR	3	488.9017311	1/sp|P02746|C1QB_HUMAN
3735_GNLC(UniMod:4)VNLMR_2	GNLCVNLMR	GNLC(UniMod:4)VNLMR	2	538.770611	1/sp|P02746|C1QB_HUMAN
55836_FTC(UniMod:4)KVPGLYYFTYHASSR_4	FTCKVPGLYYFTYHASSR	FTC(UniMod:4)KVPGLYYFTYHASSR	4	550.0188378	1/sp|P02746|C1QB_HUMAN
5660_LEQGENVFLQATDK_2	LEQGENVFLQATDK	LEQGENVFLQATDK	2	796.4017521	1/sp|P02746|C1QB_HUMAN
7035_NLC(UniMod:4)VNLMR_2	NLCVNLMR	NLC(UniMod:4)VNLMR	2	510.2598792	1/sp|P02746|C1QB_HUMAN
9686_TINVPLR_2	TINVPLR	TINVPLR	2	406.7530702	1/sp|P02746|C1QB_HUMAN
2985_FNAVLTNPQGDYDTSTGK_2	FNAVLTNPQGDYDTSTGK	FNAVLTNPQGDYDTSTGK	2	964.4552442	1/sp|P02747|C1QC_HUMAN
3049_FQSVFTVTR_2	FQSVFTVTR	FQSVFTVTR	2	542.7929236	1/sp|P02747|C1QC_HUMAN
7886_QTHQPPAPNSLIR_3	QTHQPPAPNSLIR	QTHQPPAPNSLIR	3	486.9319133	1/sp|P02747|C1QC_HUMAN
9842_TNQVNSGGVLLR_2	TNQVNSGGVLLR	TNQVNSGGVLLR	2	629.3491256	1/sp|P02747|C1QC_HUMAN
11238_WNVASLIYETK_2	WNVASLIYETK	WNVASLIYETK	2	662.3508027	1/sp|P02748|CO9_HUMAN
163307_SIEVFGQFNGKR_3	SIEVFGQFNGKR	SIEVFGQFNGKR	3	461.2456093	1/sp|P02748|CO9_HUMAN
1726_DRDGNTLTYYR_3	DRDGNTLTYYR	DRDGNTLTYYR	3	458.5529905	1/sp|P02748|CO9_HUMAN
1734_DRVVEESELAR_3	DRVVEESELAR	DRVVEESELAR	3	434.8931242	1/sp|P02748|CO9_HUMAN
1899_DVVLTTTFVDDIK_2	DVVLTTTFVDDIK	DVVLTTTFVDDIK	2	733.3928644	1/sp|P02748|CO9_HUMAN
2825_FEGIAC(UniMod:4)EISK_2	FEGIACEISK	FEGIAC(UniMod:4)EISK	2	577.2815315	1/sp|P02748|CO9_HUMAN
3156_FTPTETNK_2	FTPTETNK	FTPTETNK	2	469.2349072	1/sp|P02748|CO9_HUMAN
3969_GTVIDVTDFVNWASSINDAPVLISQK_3	GTVIDVTDFVNWASSINDAPVLISQK	GTVIDVTDFVNWASSINDAPVLISQK	3	930.4833848	1/sp|P02748|CO9_HUMAN
4791_ISEGLPALEFPNE_2	ISEGLPALEFPNE	ISEGLPALEFPNE	2	708.356282	1/sp|P02748|CO9_HUMAN
508_ALPTTYEK_2	ALPTTYEK	ALPTTYEK	2	461.7476505	1/sp|P02748|CO9_HUMAN
6267_LSPIYNLVPVK_2	LSPIYNLVPVK	LSPIYNLVPVK	2	621.8764563	1/sp|P02748|CO9_HUMAN
7205_NRDVVLTTTFVDDIK_3	NRDVVLTTTFVDDIK	NRDVVLTTTFVDDIK	3	579.312348	1/sp|P02748|CO9_HUMAN
7388_PELTESSGSASHIDC(UniMod:4)R_3	PELTESSGSASHIDCR	PELTESSGSASHIDC(UniMod:4)R	3	582.5968187	1/sp|P02748|CO9_HUMAN
7630_AIEDYINEFSVRK_3	AIEDYINEFSVRK	AIEDYINEFSVRK	3	528.6069838	1/sp|P02748|CO9_HUMAN
8181_RPWNVASLIYETK_2	RPWNVASLIYETK	RPWNVASLIYETK	2	788.9277401	1/sp|P02748|CO9_HUMAN
8667_SIEVFGQFNGK_2	SIEVFGQFNGK	SIEVFGQFNGK	2	613.3142202	1/sp|P02748|CO9_HUMAN
9370_TAGYGINILGMDPLSTPFDNEFYNGLC(UniMod:4)NR_3	TAGYGINILGMDPLSTPFDNEFYNGLCNR	TAGYGINILGMDPLSTPFDNEFYNGLC(UniMod:4)NR	3	1083.837505	1/sp|P02748|CO9_HUMAN
9484_TEHYEEQIEAFK_2	TEHYEEQIEAFK	TEHYEEQIEAFK	2	762.3542706	1/sp|P02748|CO9_HUMAN
9986_TSNFNAAISLK_2	TSNFNAAISLK	TSNFNAAISLK	2	583.3142202	1/sp|P02748|CO9_HUMAN
10249_VC(UniMod:4)PFAGILENGAVR_2	VCPFAGILENGAVR	VC(UniMod:4)PFAGILENGAVR	2	751.892843	1/sp|P02749|APOH_HUMAN
11270_WSPELPVC(UniMod:4)APIIC(UniMod:4)PPPSIPTFATLR_3	WSPELPVCAPIICPPPSIPTFATLR	WSPELPVC(UniMod:4)APIIC(UniMod:4)PPPSIPTFATLR	3	940.4922813	1/sp|P02749|APOH_HUMAN
1161_C(UniMod:4)PFPSRPDNGFVNYPAKPTLYYK_3	CPFPSRPDNGFVNYPAKPTLYYK	C(UniMod:4)PFPSRPDNGFVNYPAKPTLYYK	3	911.1160908	1/sp|P02749|APOH_HUMAN
1230_C(UniMod:4)SYTEDAQC(UniMod:4)IDGTIEVPK_3	CSYTEDAQCIDGTIEVPK	C(UniMod:4)SYTEDAQC(UniMod:4)IDGTIEVPK	3	695.9749668	1/sp|P02749|APOH_HUMAN
1246_C(UniMod:4)TEEGKWSPELPVC(UniMod:4)APIIC(UniMod:4)PPPSIPTFATLR_4	CTEEGKWSPELPVCAPIICPPPSIPTFATLR	C(UniMod:4)TEEGKWSPELPVC(UniMod:4)APIIC(UniMod:4)PPPSIPTFATLR	4	881.691015	1/sp|P02749|APOH_HUMAN
2898_FIC(UniMod:4)PLTGLWPINTLK_2	FICPLTGLWPINTLK	FIC(UniMod:4)PLTGLWPINTLK	2	886.9920258	1/sp|P02749|APOH_HUMAN
300_AGILENGAVR_2	AGILENGAVR	AGILENGAVR	2	500.2827231	1/sp|P02749|APOH_HUMAN
3860_GRTC(UniMod:4)PKPDDLPFSTVVPLK_4	GRTCPKPDDLPFSTVVPLK	GRTC(UniMod:4)PKPDDLPFSTVVPLK	4	532.5371291	1/sp|P02749|APOH_HUMAN
4042_GYSLDGPEEIEC(UniMod:4)TK_2	GYSLDGPEEIECTK	GYSLDGPEEIEC(UniMod:4)TK	2	799.356153	1/sp|P02749|APOH_HUMAN
5029_KATVVYQGER_2	KATVVYQGER	KATVVYQGER	2	575.8143874	1/sp|P02749|APOH_HUMAN
5053_KC(UniMod:4)SYTEDAQC(UniMod:4)IDGTIEVPK_3	KCSYTEDAQCIDGTIEVPK	KC(UniMod:4)SYTEDAQC(UniMod:4)IDGTIEVPK	3	738.6732879	1/sp|P02749|APOH_HUMAN
5138_KFIC(UniMod:4)PLTGLWPINTLK_2	KFICPLTGLWPINTLK	KFIC(UniMod:4)PLTGLWPINTLK	2	951.0395073	1/sp|P02749|APOH_HUMAN
7369_PDDLPFSTVVPLK_2	PDDLPFSTVVPLK	PDDLPFSTVVPLK	2	714.3926675	1/sp|P02749|APOH_HUMAN
778_ATFGC(UniMod:4)HDGYSLDGPEEIEC(UniMod:4)TK_3	ATFGCHDGYSLDGPEEIECTK	ATFGC(UniMod:4)HDGYSLDGPEEIEC(UniMod:4)TK	3	796.0035851	1/sp|P02749|APOH_HUMAN
818_ATVVYQGER_2	ATVVYQGER	ATVVYQGER	2	511.7669059	1/sp|P02749|APOH_HUMAN
9411_TC(UniMod:4)PKPDDLPFSTVVPLK_3	TCPKPDDLPFSTVVPLK	TC(UniMod:4)PKPDDLPFSTVVPLK	3	638.6728883	1/sp|P02749|APOH_HUMAN
9564_TFYEPGEEITYSC(UniMod:4)KPGYVSR_3	TFYEPGEEITYSCKPGYVSR	TFYEPGEEITYSC(UniMod:4)KPGYVSR	3	795.035214	1/sp|P02749|APOH_HUMAN
9567_TFYEPGEEITYSC(UniMod:4)KPGYVSRG_3	TFYEPGEEITYSCKPGYVSRG	TFYEPGEEITYSC(UniMod:4)KPGYVSRG	3	814.0423686	1/sp|P02749|APOH_HUMAN
10175_VAAGAFQGLR_2	VAAGAFQGLR	VAAGAFQGLR	2	495.2799834	1/sp|P02750|A2GL_HUMAN
11578_YLFLNGNK_2	YLFLNGNK	YLFLNGNK	2	484.7636349	1/sp|P02750|A2GL_HUMAN
1621_DLLLPQPDLR_2	DLLLPQPDLR	DLLLPQPDLR	2	590.340238	1/sp|P02750|A2GL_HUMAN
179490_TLDLGENQLETLPPDLLRGPLQLER_3	TLDLGENQLETLPPDLLRGPLQLER	TLDLGENQLETLPPDLLRGPLQLER	3	944.1818173	1/sp|P02750|A2GL_HUMAN
2411_ENQLEVLEVSWLHGLK_2	ENQLEVLEVSWLHGLK	ENQLEVLEVSWLHGLK	2	947.5070828	1/sp|P02750|A2GL_HUMAN
265_AGAFQGLR_2	AGAFQGLR	AGAFQGLR	2	410.2272196	1/sp|P02750|A2GL_HUMAN
3786_GPLQLER_2	GPLQLER	GPLQLER	2	406.7348774	1/sp|P02750|A2GL_HUMAN
3847_GQTLLAVAK_2	GQTLLAVAK	GQTLLAVAK	2	450.7792849	1/sp|P02750|A2GL_HUMAN
469_ALGHLDLSGNR_2	ALGHLDLSGNR	ALGHLDLSGNR	2	576.8096363	1/sp|P02750|A2GL_HUMAN
5805_LHLEGNK_2	LHLEGNK	LHLEGNK	2	405.7270524	1/sp|P02750|A2GL_HUMAN
6161_LQELHLSSNGLESLSPEFLRPVPQLR_4	LQELHLSSNGLESLSPEFLRPVPQLR	LQELHLSSNGLESLSPEFLRPVPQLR	4	740.6554528	1/sp|P02750|A2GL_HUMAN
6869_NALTGLPPGLFQASATLDTLVLK_3	NALTGLPPGLFQASATLDTLVLK	NALTGLPPGLFQASATLDTLVLK	3	780.7772924	1/sp|P02750|A2GL_HUMAN
9722_TLDLGENQLETLPPDLLR_2	TLDLGENQLETLPPDLLR	TLDLGENQLETLPPDLLR	2	1019.046769	1/sp|P02750|A2GL_HUMAN
10144_TYHVGEQWQK_2	TYHVGEQWQK	TYHVGEQWQK	2	638.3094692	1/sp|P02751|FINC_HUMAN
10147_TYLGNALVC(UniMod:4)TC(UniMod:4)YGGSR_2	TYLGNALVCTCYGGSR	TYLGNALVC(UniMod:4)TC(UniMod:4)YGGSR	2	896.4112709	1/sp|P02751|FINC_HUMAN
10306_VDVIPVNLPGEHGQR_3	VDVIPVNLPGEHGQR	VDVIPVNLPGEHGQR	3	543.961761	1/sp|P02751|FINC_HUMAN
10380_VFAVSHGR_2	VFAVSHGR	VFAVSHGR	2	436.7404941	1/sp|P02751|FINC_HUMAN
10432_VGDTYERPK_2	VGDTYERPK	VGDTYERPK	2	532.7721882	1/sp|P02751|FINC_HUMAN
1051_C(UniMod:4)FDHAAGTSYVVGETWEKPYQGWMMVDC(UniMod:4)TC(UniMod:4)LGEGSGR_4	CFDHAAGTSYVVGETWEKPYQGWMMVDCTCLGEGSGR	C(UniMod:4)FDHAAGTSYVVGETWEKPYQGWMMVDC(UniMod:4)TC(UniMod:4)LGEGSGR	4	1061.203421	1/sp|P02751|FINC_HUMAN
10726_VPGTSTSATLTGLTR_2	VPGTSTSATLTGLTR	VPGTSTSATLTGLTR	2	731.3990124	1/sp|P02751|FINC_HUMAN
10896_VTDATETTITISWR_2	VTDATETTITISWR	VTDATETTITISWR	2	797.4095771	1/sp|P02751|FINC_HUMAN
10918_VTIMWTPPESAVTGYR_2	VTIMWTPPESAVTGYR	VTIMWTPPESAVTGYR	2	904.4560044	1/sp|P02751|FINC_HUMAN
10967_VTWAPPPSIDLTNFLVR_2	VTWAPPPSIDLTNFLVR	VTWAPPPSIDLTNFLVR	2	963.5278183	1/sp|P02751|FINC_HUMAN
11070_VVTPLSPPTNLHLEANPDTGVLTVSWER_3	VVTPLSPPTNLHLEANPDTGVLTVSWER	VVTPLSPPTNLHLEANPDTGVLTVSWER	3	1014.86801	1/sp|P02751|FINC_HUMAN
11137_WC(UniMod:4)GTTQNYDADQK_2	WCGTTQNYDADQK	WC(UniMod:4)GTTQNYDADQK	2	793.8306367	1/sp|P02751|FINC_HUMAN
11139_WC(UniMod:4)HDNGVNYK_3	WCHDNGVNYK	WC(UniMod:4)HDNGVNYK	3	431.5207448	1/sp|P02751|FINC_HUMAN
11210_WLPSSSPVTGYR_2	WLPSSSPVTGYR	WLPSSSPVTGYR	2	675.3460516	1/sp|P02751|FINC_HUMAN
11273_WSRPQAPITGYR_3	WSRPQAPITGYR	WSRPQAPITGYR	3	477.9212371	1/sp|P02751|FINC_HUMAN
11417_YEKPGSPPR_2	YEKPGSPPR	YEKPGSPPR	2	515.7694485	1/sp|P02751|FINC_HUMAN
11430_YEVSVYALK_2	YEVSVYALK	YEVSVYALK	2	536.2896824	1/sp|P02751|FINC_HUMAN
11647_YQC(UniMod:4)YC(UniMod:4)YGR_2	YQCYCYGR	YQC(UniMod:4)YC(UniMod:4)YGR	2	585.228776	1/sp|P02751|FINC_HUMAN
11686_YSFC(UniMod:4)TDHTVLVQTR_2	YSFCTDHTVLVQTR	YSFC(UniMod:4)TDHTVLVQTR	2	863.9145037	1/sp|P02751|FINC_HUMAN
1366_DDKESVPISDTIIPAVPPPTDLR_3	DDKESVPISDTIIPAVPPPTDLR	DDKESVPISDTIIPAVPPPTDLR	3	825.7707547	1/sp|P02751|FINC_HUMAN
1600_DLEVVAATPTSLLISWDAPAVTVR_3	DLEVVAATPTSLLISWDAPAVTVR	DLEVVAATPTSLLISWDAPAVTVR	3	842.1267614	1/sp|P02751|FINC_HUMAN
1628_DLQFVEVTDVK_2	DLQFVEVTDVK	DLQFVEVTDVK	2	646.8402678	1/sp|P02751|FINC_HUMAN
1829_DTLTSRPAQGVVTTLENVSPPR_3	DTLTSRPAQGVVTTLENVSPPR	DTLTSRPAQGVVTTLENVSPPR	3	780.0835556	1/sp|P02751|FINC_HUMAN
1987_EATIPGHLNSYTIK_3	EATIPGHLNSYTIK	EATIPGHLNSYTIK	3	515.2753456	1/sp|P02751|FINC_HUMAN
2107_EESPLLIGQQSTVSDVPR_2	EESPLLIGQQSTVSDVPR	EESPLLIGQQSTVSDVPR	2	978.0076439	1/sp|P02751|FINC_HUMAN
2249_EINLAPDSSSVVVSGLMVATK_2	EINLAPDSSSVVVSGLMVATK	EINLAPDSSSVVVSGLMVATK	2	1059.061562	1/sp|P02751|FINC_HUMAN
2545_ESKPLTAQQTTK_2	ESKPLTAQQTTK	ESKPLTAQQTTK	2	666.3618987	1/sp|P02751|FINC_HUMAN
2701_EWTC(UniMod:4)IAYSQLR_2	EWTCIAYSQLR	EWTC(UniMod:4)IAYSQLR	2	713.8428188	1/sp|P02751|FINC_HUMAN
2722_EYLGAIC(UniMod:4)SC(UniMod:4)TC(UniMod:4)FGGQR_2	EYLGAICSCTCFGGQR	EYLGAIC(UniMod:4)SC(UniMod:4)TC(UniMod:4)FGGQR	2	939.9002131	1/sp|P02751|FINC_HUMAN
2862_FGFC(UniMod:4)PMAAHEEIC(UniMod:4)TTNEGVMYR_3	FGFCPMAAHEEICTTNEGVMYR	FGFC(UniMod:4)PMAAHEEIC(UniMod:4)TTNEGVMYR	3	874.0410999	1/sp|P02751|FINC_HUMAN
2865_FGFC(UniMod:4)PM(UniMod:35)AAHEEIC(UniMod:4)TTNEGVMYR_3	FGFCPMAAHEEICTTNEGVMYR	FGFC(UniMod:4)PM(UniMod:35)AAHEEIC(UniMod:4)TTNEGVMYR	3	879.3727381	1/sp|P02751|FINC_HUMAN
2927_FLATTPNSLLVSWQPPR_2	FLATTPNSLLVSWQPPR	FLATTPNSLLVSWQPPR	2	964.0254428	1/sp|P02751|FINC_HUMAN
3154_FTNIGPDTMR_2	FTNIGPDTMR	FTNIGPDTMR	2	576.2793231	1/sp|P02751|FINC_HUMAN
3160_FTQVTPTSLSAQWTPPNVQLTGYR_3	FTQVTPTSLSAQWTPPNVQLTGYR	FTQVTPTSLSAQWTPPNVQLTGYR	3	898.1291649	1/sp|P02751|FINC_HUMAN
3322_GDSPASSKPISINYR_3	GDSPASSKPISINYR	GDSPASSKPISINYR	3	531.2740047	1/sp|P02751|FINC_HUMAN
3398_GEWTC(UniMod:4)IAYSQLR_2	GEWTCIAYSQLR	GEWTC(UniMod:4)IAYSQLR	2	742.3535507	1/sp|P02751|FINC_HUMAN
3401_GEWTC(UniMod:4)KPIAEK_3	GEWTCKPIAEK	GEWTC(UniMod:4)KPIAEK	3	440.2201838	1/sp|P02751|FINC_HUMAN
3427_GFNC(UniMod:4)ESKPEAEETC(UniMod:4)FDKYTGNTYR_4	GFNCESKPEAEETCFDKYTGNTYR	GFNC(UniMod:4)ESKPEAEETC(UniMod:4)FDKYTGNTYR	4	726.5616321	1/sp|P02751|FINC_HUMAN
3464_GGEPSPEGTTGQSYNQYSQR_2	GGEPSPEGTTGQSYNQYSQR	GGEPSPEGTTGQSYNQYSQR	2	1071.969778	1/sp|P02751|FINC_HUMAN
3646_GLKPGVVYEGQLISIQQYGHQEVTR_4	GLKPGVVYEGQLISIQQYGHQEVTR	GLKPGVVYEGQLISIQQYGHQEVTR	4	700.6251583	1/sp|P02751|FINC_HUMAN
4357_HTSVQTTSSGSGPFTDVR_2	HTSVQTTSSGSGPFTDVR	HTSVQTTSSGSGPFTDVR	2	932.4452109	1/sp|P02751|FINC_HUMAN
4404_HYQINQQWER_2	HYQINQQWER	HYQINQQWER	2	701.3365496	1/sp|P02751|FINC_HUMAN
4565_IGDQWDK_2	IGDQWDK	IGDQWDK	2	431.2086925	1/sp|P02751|FINC_HUMAN
4566_IGDQWDKQHDMGHMMR_4	IGDQWDKQHDMGHMMR	IGDQWDKQHDMGHMMR	4	496.9698277	1/sp|P02751|FINC_HUMAN
4568_IGDTWSK_2	IGDTWSK	IGDTWSK	2	403.7057856	1/sp|P02751|FINC_HUMAN
4782_ISC(UniMod:4)TIANR_2	ISCTIANR	ISC(UniMod:4)TIANR	2	467.7423765	1/sp|P02751|FINC_HUMAN
4839_ITGYIIK_2	ITGYIIK	ITGYIIK	2	404.2523717	1/sp|P02751|FINC_HUMAN
4873_ITYGETGGNSPVQEFTVPGSK_2	ITYGETGGNSPVQEFTVPGSK	ITYGETGGNSPVQEFTVPGSK	2	1084.528941	1/sp|P02751|FINC_HUMAN
4950_IYLYTLNDNAR_2	IYLYTLNDNAR	IYLYTLNDNAR	2	678.351334	1/sp|P02751|FINC_HUMAN
5243_KKTDELPQLVTLPHPNLHGPEILDVPSTVQK_5	KKTDELPQLVTLPHPNLHGPEILDVPSTVQK	KKTDELPQLVTLPHPNLHGPEILDVPSTVQK	5	689.5837574	1/sp|P02751|FINC_HUMAN
5570_LC(UniMod:4)QC(UniMod:4)LGFGSGHFR_3	LCQCLGFGSGHFR	LC(UniMod:4)QC(UniMod:4)LGFGSGHFR	3	513.5712221	1/sp|P02751|FINC_HUMAN
5787_LGVRPSQGGEAPR_2	LGVRPSQGGEAPR	LGVRPSQGGEAPR	2	662.3600247	1/sp|P02751|FINC_HUMAN
5919_LLC(UniMod:4)QC(UniMod:4)LGFGSGHFR_3	LLCQCLGFGSGHFR	LLC(UniMod:4)QC(UniMod:4)LGFGSGHFR	3	551.2659101	1/sp|P02751|FINC_HUMAN
70_AAVYQPQPHPQPPPYGHC(UniMod:4)VTDSGVVYSVGMQWLK_4	AAVYQPQPHPQPPPYGHCVTDSGVVYSVGMQWLK	AAVYQPQPHPQPPPYGHC(UniMod:4)VTDSGVVYSVGMQWLK	4	949.2118032	1/sp|P02751|FINC_HUMAN
7066_NLQPASEYTVSLVAIK_2	NLQPASEYTVSLVAIK	NLQPASEYTVSLVAIK	2	866.9776269	1/sp|P02751|FINC_HUMAN
7069_NLQPASEYTVSLVAIKGNQESPK_3	NLQPASEYTVSLVAIKGNQESPK	NLQPASEYTVSLVAIKGNQESPK	3	825.1026158	1/sp|P02751|FINC_HUMAN
7215_NSITLTNLTPGTEYVVSIVALNGR_3	NSITLTNLTPGTEYVVSIVALNGR	NSITLTNLTPGTEYVVSIVALNGR	3	844.7937822	1/sp|P02751|FINC_HUMAN
7216_NSITLTNLTPGTEYVVSIVALNGREESPLLIGQQSTVSDVPR_4	NSITLTNLTPGTEYVVSIVALNGREESPLLIGQQSTVSDVPR	NSITLTNLTPGTEYVVSIVALNGREESPLLIGQQSTVSDVPR	4	1117.844698	1/sp|P02751|FINC_HUMAN
7249_NTFAEVTGLSPGVTYYFK_2	NTFAEVTGLSPGVTYYFK	NTFAEVTGLSPGVTYYFK	2	997.4989235	1/sp|P02751|FINC_HUMAN
7495_PRPGVTEATITGLEPGTEYTIYVIALK_3	PRPGVTEATITGLEPGTEYTIYVIALK	PRPGVTEATITGLEPGTEYTIYVIALK	3	963.8584517	1/sp|P02751|FINC_HUMAN
7603_QDGHLWC(UniMod:4)STTSNYEQDQK_3	QDGHLWCSTTSNYEQDQK	QDGHLWC(UniMod:4)STTSNYEQDQK	3	732.9798798	1/sp|P02751|FINC_HUMAN
7737_QKTGLDSPTGIDFSDITANSFTVHWIAPR_4	QKTGLDSPTGIDFSDITANSFTVHWIAPR	QKTGLDSPTGIDFSDITANSFTVHWIAPR	4	794.4018208	1/sp|P02751|FINC_HUMAN
7950_QYNVGPSVSK_2	QYNVGPSVSK	QYNVGPSVSK	2	539.7800132	1/sp|P02751|FINC_HUMAN
7951_QYNVGPSVSKYPLR_3	QYNVGPSVSKYPLR	QYNVGPSVSKYPLR	3	536.6228568	1/sp|P02751|FINC_HUMAN
8152_RPGGEPSPEGTTGQSYNQYSQR_3	RPGGEPSPEGTTGQSYNQYSQR	RPGGEPSPEGTTGQSYNQYSQR	3	799.3669027	1/sp|P02751|FINC_HUMAN
8403_SDTVPSPR_2	SDTVPSPR	SDTVPSPR	2	429.7194243	1/sp|P02751|FINC_HUMAN
9122_SSPVVIDASTAIDAPSNLR_2	SSPVVIDASTAIDAPSNLR	SSPVVIDASTAIDAPSNLR	2	957.0023616	1/sp|P02751|FINC_HUMAN
9158_STATISGLKPGVDYTITVYAVTGR_3	STATISGLKPGVDYTITVYAVTGR	STATISGLKPGVDYTITVYAVTGR	3	824.1111113	1/sp|P02751|FINC_HUMAN
9197_STTPDITGYR_2	STTPDITGYR	STTPDITGYR	2	555.7749278	1/sp|P02751|FINC_HUMAN
9333_SYTITGLQPGTDYK_2	SYTITGLQPGTDYK	SYTITGLQPGTDYK	2	772.3855707	1/sp|P02751|FINC_HUMAN
9486_TEIDKPSQMQVTDVQDNSISVK_3	TEIDKPSQMQVTDVQDNSISVK	TEIDKPSQMQVTDVQDNSISVK	3	821.4074876	1/sp|P02751|FINC_HUMAN
9488_TEIDKPSQM(UniMod:35)QVTDVQDNSISVK_3	TEIDKPSQMQVTDVQDNSISVK	TEIDKPSQM(UniMod:35)QVTDVQDNSISVK	3	826.7391258	1/sp|P02751|FINC_HUMAN
9503_TETITGFQVDAVPANGQTPIQR_3	TETITGFQVDAVPANGQTPIQR	TETITGFQVDAVPANGQTPIQR	3	781.7361559	1/sp|P02751|FINC_HUMAN
9569_TFYSC(UniMod:4)TTEGR_2	TFYSCTTEGR	TFYSC(UniMod:4)TTEGR	2	611.26387	1/sp|P02751|FINC_HUMAN
9607_TGLDSPTGIDFSDITANSFTVHWIAPR_3	TGLDSPTGIDFSDITANSFTVHWIAPR	TGLDSPTGIDFSDITANSFTVHWIAPR	3	973.4821554	1/sp|P02751|FINC_HUMAN
9669_TIKPDVR_2	TIKPDVR	TIKPDVR	2	414.7505275	1/sp|P02751|FINC_HUMAN
9707_TKTETITGFQVDAVPANGQTPIQR_3	TKTETITGFQVDAVPANGQTPIQR	TKTETITGFQVDAVPANGQTPIQR	3	858.1170364	1/sp|P02751|FINC_HUMAN
9891_TPFVTHPGYDTGNGIQLPGTSGQQPSVGQQMIFEEHGFR_4	TPFVTHPGYDTGNGIQLPGTSGQQPSVGQQMIFEEHGFR	TPFVTHPGYDTGNGIQLPGTSGQQPSVGQQMIFEEHGFR	4	1054.505174	1/sp|P02751|FINC_HUMAN
112732_LLNNWDVC(UniMod:4)ADMVGTFTDTEDPAKFK_3	LLNNWDVCADMVGTFTDTEDPAKFK	LLNNWDVC(UniMod:4)ADMVGTFTDTEDPAKFK	3	963.1140868	1/sp|P02753|RET4_HUMAN
11795_YWGVASFLQK_2	YWGVASFLQK	YWGVASFLQK	2	599.8163987	1/sp|P02753|RET4_HUMAN
1696_DPNGLPPEAQK_2	DPNGLPPEAQK	DPNGLPPEAQK	2	583.2960274	1/sp|P02753|RET4_HUMAN
3102_FSGTWYAMAK_2	FSGTWYAMAK	FSGTWYAMAK	2	581.2735095	1/sp|P02753|RET4_HUMAN
3724_GNDDHWIVDTDYDTYAVQYSC(UniMod:4)R_3	GNDDHWIVDTDYDTYAVQYSCR	GNDDHWIVDTDYDTYAVQYSC(UniMod:4)R	3	898.3784796	1/sp|P02753|RET4_HUMAN
5859_LIVHNGYC(UniMod:4)DGR_3	LIVHNGYCDGR	LIVHNGYC(UniMod:4)DGR	3	435.2119112	1/sp|P02753|RET4_HUMAN
5984_LLNLDGTC(UniMod:4)ADSYSFVFSR_2	LLNLDGTCADSYSFVFSR	LLNLDGTC(UniMod:4)ADSYSFVFSR	2	1032.988397	1/sp|P02753|RET4_HUMAN
6630_MKYWGVASFLQK_3	MKYWGVASFLQK	MKYWGVASFLQK	3	486.5918405	1/sp|P02753|RET4_HUMAN
7848_QRQEELC(UniMod:4)LAR_3	QRQEELCLAR	QRQEELC(UniMod:4)LAR	3	434.8909492	1/sp|P02753|RET4_HUMAN
10060_TVAAC(UniMod:4)NLPIVR_2	TVAACNLPIVR	TVAAC(UniMod:4)NLPIVR	2	607.339715	1/sp|P02760|AMBP_HUMAN
10980_VVAQGVGIPEDSIFTMADR_2	VVAQGVGIPEDSIFTMADR	VVAQGVGIPEDSIFTMADR	2	1003.00659	1/sp|P02760|AMBP_HUMAN
11314_WYNLAIGSTC(UniMod:4)PWLK_2	WYNLAIGSTCPWLK	WYNLAIGSTC(UniMod:4)PWLK	2	854.9294255	1/sp|P02760|AMBP_HUMAN
201607_VVAQGVGIPEDSIFTMADRGEC(UniMod:4)VPGEQEPEPILIPR_4	VVAQGVGIPEDSIFTMADRGECVPGEQEPEPILIPR	VVAQGVGIPEDSIFTMADRGEC(UniMod:4)VPGEQEPEPILIPR	4	977.2407576	1/sp|P02760|AMBP_HUMAN
2055_EDSC(UniMod:4)QLGYSAGPC(UniMod:4)MGMTSR_3	EDSCQLGYSAGPCMGMTSR	EDSC(UniMod:4)QLGYSAGPC(UniMod:4)MGMTSR	3	702.9497698	1/sp|P02760|AMBP_HUMAN
228_AFIQLWAFDAVK_2	AFIQLWAFDAVK	AFIQLWAFDAVK	2	704.8848127	1/sp|P02760|AMBP_HUMAN
2589_ETLLQDFR_2	ETLLQDFR	ETLLQDFR	2	511.2692814	1/sp|P02760|AMBP_HUMAN
2712_EYC(UniMod:4)GVPGDGDEELLR_2	EYCGVPGDGDEELLR	EYC(UniMod:4)GVPGDGDEELLR	2	854.8777839	1/sp|P02760|AMBP_HUMAN
4921_AFIQLWAFDAVKGK_3	AFIQLWAFDAVKGK	AFIQLWAFDAVKGK	3	531.9644429	1/sp|P02760|AMBP_HUMAN
5104_KEDSC(UniMod:4)QLGYSAGPC(UniMod:4)MGMTSR_2	KEDSCQLGYSAGPCMGMTSR	KEDSC(UniMod:4)QLGYSAGPC(UniMod:4)MGMTSR	2	1117.968498	1/sp|P02760|AMBP_HUMAN
10151_TYMLAFDVNDEK_2	TYMLAFDVNDEK	TYMLAFDVNDEK	2	723.3344923	1/sp|P02763|A1AG1_HUMAN
10152_TYMLAFDVNDEKNWGLSVYADKPETTK_3	TYMLAFDVNDEKNWGLSVYADKPETTK	TYMLAFDVNDEKNWGLSVYADKPETTK	3	1045.837499	1/sp|P02763|A1AG1_HUMAN
10154_TYM(UniMod:35)LAFDVNDEK_2	TYMLAFDVNDEK	TYM(UniMod:35)LAFDVNDEK	2	731.3319496	1/sp|P02763|A1AG1_HUMAN
11759_YVGGQEHFAHLLILR_3	YVGGQEHFAHLLILR	YVGGQEHFAHLLILR	3	584.989651	1/sp|P02763|A1AG1_HUMAN
159895_SDVVYTDWKK_2	SDVVYTDWKK	SDVVYTDWKK	2	620.814053	1/sp|P02763|A1AG1_HUMAN
2477_EQLGEFYEALDC(UniMod:4)LR_2	EQLGEFYEALDCLR	EQLGEFYEALDC(UniMod:4)LR	2	871.9063443	1/sp|P02763|A1AG1_HUMAN
7320_NWGLSVYADKPETTK_3	NWGLSVYADKPETTK	NWGLSVYADKPETTK	3	570.2895433	1/sp|P02763|A1AG1_HUMAN
8410_SDVVYTDWK_2	SDVVYTDWK	SDVVYTDWK	2	556.7665715	1/sp|P02763|A1AG1_HUMAN
10112_TVVQPSVGAAAGPVVPPC(UniMod:4)PGR_2	TVVQPSVGAAAGPVVPPCPGR	TVVQPSVGAAAGPVVPPC(UniMod:4)PGR	2	1008.538391	1/sp|P02765|FETUA_HUMAN
2211_EHAVEGDC(UniMod:4)DFQLLK_3	EHAVEGDCDFQLLK	EHAVEGDC(UniMod:4)DFQLLK	3	554.2593668	1/sp|P02765|FETUA_HUMAN
3134_FSVVYAK_2	FSVVYAK	FSVVYAK	2	407.2288966	1/sp|P02765|FETUA_HUMAN
4012_GVVSLGSPSGEVSHPR_3	GVVSLGSPSGEVSHPR	GVVSLGSPSGEVSHPR	3	522.2741162	1/sp|P02765|FETUA_HUMAN
4123_HGPGLIYR_2	HGPGLIYR	HGPGLIYR	2	456.7561442	1/sp|P02765|FETUA_HUMAN
4344_HTFMGVVSLGSPSGEVSHPR_3	HTFMGVVSLGSPSGEVSHPR	HTFMGVVSLGSPSGEVSHPR	3	694.3459458	1/sp|P02765|FETUA_HUMAN
4347_HTFM(UniMod:35)GVVSLGSPSGEVSHPR_3	HTFMGVVSLGSPSGEVSHPR	HTFM(UniMod:35)GVVSLGSPSGEVSHPR	3	699.677584	1/sp|P02765|FETUA_HUMAN
4353_HTLNQIDEVK_2	HTLNQIDEVK	HTLNQIDEVK	2	598.817127	1/sp|P02765|FETUA_HUMAN
621_APHGPGLIYR_2	APHGPGLIYR	APHGPGLIYR	2	540.801083	1/sp|P02765|FETUA_HUMAN
665_AQLVPLPPSTYVEFTVSGTDC(UniMod:4)VAK_3	AQLVPLPPSTYVEFTVSGTDCVAK	AQLVPLPPSTYVEFTVSGTDC(UniMod:4)VAK	3	860.4402401	1/sp|P02765|FETUA_HUMAN
7367_PDAPPSPPLGAPGLPPAGSPPDSHVLLAAPPGHQLHR_5	PDAPPSPPLGAPGLPPAGSPPDSHVLLAAPPGHQLHR	PDAPPSPPLGAPGLPPAGSPPDSHVLLAAPPGHQLHR	5	724.3853333	1/sp|P02765|FETUA_HUMAN
7390_PETEEAALVAIDYINQNLPWGYK_3	PETEEAALVAIDYINQNLPWGYK	PETEEAALVAIDYINQNLPWGYK	3	878.7743877	1/sp|P02765|FETUA_HUMAN
7764_QLKEHAVEGDC(UniMod:4)DFQLLK_3	QLKEHAVEGDCDFQLLK	QLKEHAVEGDC(UniMod:4)DFQLLK	3	677.3385683	1/sp|P02765|FETUA_HUMAN
7813_QPNC(UniMod:4)DDPETEEAALVAIDYINQNLPWGYK_3	QPNCDDPETEEAALVAIDYINQNLPWGYK	QPNC(UniMod:4)DDPETEEAALVAIDYINQNLPWGYK	3	1121.853989	1/sp|P02765|FETUA_HUMAN
10078_ALGISPFHEHAEVVFTANDSGPRR_4	ALGISPFHEHAEVVFTANDSGPRR	ALGISPFHEHAEVVFTANDSGPRR	4	652.5820222	1/sp|P02766|TTHY_HUMAN
11727_YTIAALLSPYSYSTTAVVTNPK_3	YTIAALLSPYSYSTTAVVTNPK	YTIAALLSPYSYSTTAVVTNPK	3	787.4176528	1/sp|P02766|TTHY_HUMAN
11728_YTIAALLSPYSYSTTAVVTNPKE_3	YTIAALLSPYSYSTTAVVTNPKE	YTIAALLSPYSYSTTAVVTNPKE	3	830.4318505	1/sp|P02766|TTHY_HUMAN
16_AADDTWEPFASGK_2	AADDTWEPFASGK	AADDTWEPFASGK	2	697.8147813	1/sp|P02766|TTHY_HUMAN
194341_VLDAVRGSPAINVAVHVFR_3	VLDAVRGSPAINVAVHVFR	VLDAVRGSPAINVAVHVFR	3	674.0532025	1/sp|P02766|TTHY_HUMAN
3898_GSPAINVAVHVFR_3	GSPAINVAVHVFR	GSPAINVAVHVFR	3	456.2578493	1/sp|P02766|TTHY_HUMAN
471_ALGISPFHEHAEVVFTANDSGPR_3	ALGISPFHEHAEVVFTANDSGPR	ALGISPFHEHAEVVFTANDSGPR	3	817.7399004	1/sp|P02766|TTHY_HUMAN
4982_KAADDTWEPFASGK_3	KAADDTWEPFASGK	KAADDTWEPFASGK	3	508.243934	1/sp|P02766|TTHY_HUMAN
68863_GSPAINVAVHVFRK_2	GSPAINVAVHVFRK	GSPAINVAVHVFRK	2	747.9306172	1/sp|P02766|TTHY_HUMAN
8252_RYTIAALLSPYSYSTTAVVTNPK_3	RYTIAALLSPYSYSTTAVVTNPK	RYTIAALLSPYSYSTTAVVTNPK	3	839.4513564	1/sp|P02766|TTHY_HUMAN
8253_RYTIAALLSPYSYSTTAVVTNPKE_3	RYTIAALLSPYSYSTTAVVTNPKE	RYTIAALLSPYSYSTTAVVTNPKE	3	882.4655541	1/sp|P02766|TTHY_HUMAN
9962_TSESGELHGLTTEEEFVEGIYK_3	TSESGELHGLTTEEEFVEGIYK	TSESGELHGLTTEEEFVEGIYK	3	819.0552198	1/sp|P02766|TTHY_HUMAN
9964_TSESGELHGLTTEEEFVEGIYKVEIDTK_4	TSESGELHGLTTEEEFVEGIYKVEIDTK	TSESGELHGLTTEEEFVEGIYKVEIDTK	4	785.8843979	1/sp|P02766|TTHY_HUMAN
11663_ALVLIAFAQYLQQC(UniMod:4)PFEDHVKLVNEVTEFAK_4	ALVLIAFAQYLQQCPFEDHVKLVNEVTEFAK	ALVLIAFAQYLQQC(UniMod:4)PFEDHVKLVNEVTEFAK	4	905.9759956	1/sp|P02768|ALBU_HUMAN
119974_LSQRFPKAEFAEVSK_3	LSQRFPKAEFAEVSK	LSQRFPKAEFAEVSK	3	579.649183	1/sp|P02768|ALBU_HUMAN
122917_LVRPEVDVM(UniMod:35)C(UniMod:4)TAFHDNEETFLKKYLYEIAR_4	LVRPEVDVMCTAFHDNEETFLKKYLYEIAR	LVRPEVDVM(UniMod:35)C(UniMod:4)TAFHDNEETFLKKYLYEIAR	4	926.4628237	1/sp|P02768|ALBU_HUMAN
123078_LVTDLTKVHTEC(UniMod:4)C(UniMod:4)HGDLLEC(UniMod:4)ADDRADLAK_4	LVTDLTKVHTECCHGDLLECADDRADLAK	LVTDLTKVHTEC(UniMod:4)C(UniMod:4)HGDLLEC(UniMod:4)ADDRADLAK	4	839.6483414	1/sp|P02768|ALBU_HUMAN
126888_MPC(UniMod:4)AEDYLSVVLNQLC(UniMod:4)VLHEKTPVSDR_3	MPCAEDYLSVVLNQLCVLHEKTPVSDR	MPC(UniMod:4)AEDYLSVVLNQLC(UniMod:4)VLHEKTPVSDR	3	1058.519118	1/sp|P02768|ALBU_HUMAN
129207_M(UniMod:35)PC(UniMod:4)AEDYLSVVLNQLC(UniMod:4)VLHEKTPVSDR_4	MPCAEDYLSVVLNQLCVLHEKTPVSDR	M(UniMod:35)PC(UniMod:4)AEDYLSVVLNQLC(UniMod:4)VLHEKTPVSDR	4	798.1398866	1/sp|P02768|ALBU_HUMAN
139199_NYAEAKDVFLGM(UniMod:35)FLYEYAR_3	NYAEAKDVFLGMFLYEYAR	NYAEAKDVFLGM(UniMod:35)FLYEYAR	3	772.7050282	1/sp|P02768|ALBU_HUMAN
155033_RPC(UniMod:4)FSALEVDETYVPKEFNAETFTFHADIC(UniMod:4)TLSEK_4	RPCFSALEVDETYVPKEFNAETFTFHADICTLSEK	RPC(UniMod:4)FSALEVDETYVPKEFNAETFTFHADIC(UniMod:4)TLSEK	4	1038.739585	1/sp|P02768|ALBU_HUMAN
155035_RPC(UniMod:4)FSALEVDETYVPKEFNAETFTFHADIC(UniMod:4)TLSEKER_4	RPCFSALEVDETYVPKEFNAETFTFHADICTLSEKER	RPC(UniMod:4)FSALEVDETYVPKEFNAETFTFHADIC(UniMod:4)TLSEKER	4	1110.025511	1/sp|P02768|ALBU_HUMAN
162664_SHC(UniMod:4)IAEVENDEMPADLPSLAADFVESKDVC(UniMod:4)K_3	SHCIAEVENDEMPADLPSLAADFVESKDVCK	SHC(UniMod:4)IAEVENDEMPADLPSLAADFVESKDVC(UniMod:4)K	3	1159.526667	1/sp|P02768|ALBU_HUMAN
162670_SHC(UniMod:4)IAEVENDEM(UniMod:35)PADLPSLAADFVESKDVC(UniMod:4)K_3	SHCIAEVENDEMPADLPSLAADFVESKDVCK	SHC(UniMod:4)IAEVENDEM(UniMod:35)PADLPSLAADFVESKDVC(UniMod:4)K	3	1164.858305	1/sp|P02768|ALBU_HUMAN
17121_ATKEQLKAVMDDFAAFVEK_2	ATKEQLKAVMDDFAAFVEK	ATKEQLKAVMDDFAAFVEK	2	1071.050997	1/sp|P02768|ALBU_HUMAN
17124_ATKEQLKAVM(UniMod:35)DDFAAFVEK_4	ATKEQLKAVMDDFAAFVEK	ATKEQLKAVM(UniMod:35)DDFAAFVEK	4	540.0278655	1/sp|P02768|ALBU_HUMAN
174958_TC(UniMod:4)VADESAENC(UniMod:4)DKSLHTLFGDK_3	TCVADESAENCDKSLHTLFGDK	TC(UniMod:4)VADESAENC(UniMod:4)DKSLHTLFGDK	3	833.0371774	1/sp|P02768|ALBU_HUMAN
174961_TC(UniMod:4)VADESAENC(UniMod:4)DKSLHTLFGDKLC(UniMod:4)TVATLR_4	TCVADESAENCDKSLHTLFGDKLCTVATLR	TC(UniMod:4)VADESAENC(UniMod:4)DKSLHTLFGDKLC(UniMod:4)TVATLR	4	853.6548951	1/sp|P02768|ALBU_HUMAN
182526_TPVSDRVTK_2	TPVSDRVTK	TPVSDRVTK	2	501.7825559	1/sp|P02768|ALBU_HUMAN
190441_VFDEFKPLVEEPQNLIKQNC(UniMod:4)ELFEQLGEYKFQNALLVR_4	VFDEFKPLVEEPQNLIKQNCELFEQLGEYKFQNALLVR	VFDEFKPLVEEPQNLIKQNC(UniMod:4)ELFEQLGEYKFQNALLVR	4	1157.099173	1/sp|P02768|ALBU_HUMAN
20446_C(UniMod:4)C(UniMod:4)TESLVNRRPC(UniMod:4)FSALEVDETYVPK_4	CCTESLVNRRPCFSALEVDETYVPK	C(UniMod:4)C(UniMod:4)TESLVNRRPC(UniMod:4)FSALEVDETYVPK	4	758.3584044	1/sp|P02768|ALBU_HUMAN
208933_YLYEIAR_2	YLYEIAR	YLYEIAR	2	464.2503603	1/sp|P02768|ALBU_HUMAN
210844_YTKKVPQVSTPTLVEVSR_3	YTKKVPQVSTPTLVEVSR	YTKKVPQVSTPTLVEVSR	3	678.0527567	1/sp|P02768|ALBU_HUMAN
24012_DAHKSEVAHR_2	DAHKSEVAHR	DAHKSEVAHR	2	575.2916108	1/sp|P02768|ALBU_HUMAN
33684_DVC(UniMod:4)KNYAEAK_2	DVCKNYAEAK	DVC(UniMod:4)KNYAEAK	2	599.2820628	1/sp|P02768|ALBU_HUMAN
33685_DVC(UniMod:4)KNYAEAKDVFLGMFLYEYAR_3	DVCKNYAEAKDVFLGMFLYEYAR	DVC(UniMod:4)KNYAEAKDVFLGMFLYEYAR	3	934.7803794	1/sp|P02768|ALBU_HUMAN
45132_EQLKAVM(UniMod:35)DDFAAFVEK_3	EQLKAVMDDFAAFVEK	EQLKAVM(UniMod:35)DDFAAFVEK	3	619.6414767	1/sp|P02768|ALBU_HUMAN
4936_AFKAWAVAR_2	AFKAWAVAR	AFKAWAVAR	2	510.2928939	1/sp|P02768|ALBU_HUMAN
54271_FPKAEFAEVSK_3	FPKAEFAEVSK	FPKAEFAEVSK	3	418.2239227	1/sp|P02768|ALBU_HUMAN
54660_FQNALLVR_2	FQNALLVR	FQNALLVR	2	480.7849016	1/sp|P02768|ALBU_HUMAN
714_AAFTEC(UniMod:4)C(UniMod:4)QAADKAAC(UniMod:4)LLPK_3	AAFTECCQAADKAACLLPK	AAFTEC(UniMod:4)C(UniMod:4)QAADKAAC(UniMod:4)LLPK	3	709.0006818	1/sp|P02768|ALBU_HUMAN
76322_HPYFYAPELLFFAKR_3	HPYFYAPELLFFAKR	HPYFYAPELLFFAKR	3	633.6699184	1/sp|P02768|ALBU_HUMAN
10245_VC(UniMod:4)KEFSHLGKEDFTSLSLVLYSR_4	VCKEFSHLGKEDFTSLSLVLYSR	VC(UniMod:4)KEFSHLGKEDFTSLSLVLYSR	4	679.6007233	1/sp|P02774|VTDB_HUMAN
10252_VC(UniMod:4)SQYAAYGEK_2	VCSQYAAYGEK	VC(UniMod:4)SQYAAYGEK	2	638.2873451	1/sp|P02774|VTDB_HUMAN
10573_VLEPTLK_2	VLEPTLK	VLEPTLK	2	400.249829	1/sp|P02774|VTDB_HUMAN
10647_VMDKYTFELSR_2	VMDKYTFELSR	VMDKYTFELSR	2	694.8475699	1/sp|P02774|VTDB_HUMAN
10656_VM(UniMod:35)DKYTFELSR_3	VMDKYTFELSR	VM(UniMod:35)DKYTFELSR	3	468.8991103	1/sp|P02774|VTDB_HUMAN
10749_VPTADLEDVLPLAEDITN_2	VPTADLEDVLPLAEDITN	VPTADLEDVLPLAEDITN	2	962.9911282	1/sp|P02774|VTDB_HUMAN
11720_YTFELSR_2	YTFELSR	YTFELSR	2	458.2321676	1/sp|P02774|VTDB_HUMAN
1255_C(UniMod:4)TSASPTVC(UniMod:4)FLK_2	CTSASPTVCFLK	C(UniMod:4)TSASPTVC(UniMod:4)FLK	2	685.8257802	1/sp|P02774|VTDB_HUMAN
2030_EDFTSLSLVLYSR_2	EDFTSLSLVLYSR	EDFTSLSLVLYSR	2	765.3959384	1/sp|P02774|VTDB_HUMAN
2147_EFSHLGK_2	EFSHLGK	EFSHLGK	2	409.2137779	1/sp|P02774|VTDB_HUMAN
2150_EFSHLGKEDFTSLSLVLYSR_4	EFSHLGKEDFTSLSLVLYSR	EFSHLGKEDFTSLSLVLYSR	4	582.802217	1/sp|P02774|VTDB_HUMAN
2339_ELPEHTVK_2	ELPEHTVK	ELPEHTVK	2	476.7585495	1/sp|P02774|VTDB_HUMAN
2359_ELSSFIDK_2	ELSSFIDK	ELSSFIDK	2	469.7451078	1/sp|P02774|VTDB_HUMAN
2361_ELSSFIDKGQELC(UniMod:4)ADYSENTFTEYK_3	ELSSFIDKGQELCADYSENTFTEYK	ELSSFIDKGQELC(UniMod:4)ADYSENTFTEYK	3	992.1148095	1/sp|P02774|VTDB_HUMAN
2363_ELSSFIDKGQELC(UniMod:4)ADYSENTFTEYKK_4	ELSSFIDKGQELCADYSENTFTEYKK	ELSSFIDKGQELC(UniMod:4)ADYSENTFTEYKK	4	776.361667	1/sp|P02774|VTDB_HUMAN
2681_EVVSLTEAC(UniMod:4)C(UniMod:4)AEGADPDC(UniMod:4)YDTR_3	EVVSLTEACCAEGADPDCYDTR	EVVSLTEAC(UniMod:4)C(UniMod:4)AEGADPDC(UniMod:4)YDTR	3	840.010411	1/sp|P02774|VTDB_HUMAN
2707_EYANQFMWEYSTNYGQAPLSLLVSYTK_3	EYANQFMWEYSTNYGQAPLSLLVSYTK	EYANQFMWEYSTNYGQAPLSLLVSYTK	3	1068.505861	1/sp|P02774|VTDB_HUMAN
2976_FMPAAQLPELPDVELPTNK_3	FMPAAQLPELPDVELPTNK	FMPAAQLPELPDVELPTNK	3	704.0344858	1/sp|P02774|VTDB_HUMAN
4193_HLPEVFLSK_2	HLPEVFLSK	HLPEVFLSK	2	535.3056669	1/sp|P02774|VTDB_HUMAN
4199_HLSLLTTLSNR_2	HLSLLTTLSNR	HLSLLTTLSNR	2	627.8618689	1/sp|P02774|VTDB_HUMAN
5123_KELSSFIDKGQELC(UniMod:4)ADYSENTFTEYK_4	KELSSFIDKGQELCADYSENTFTEYK	KELSSFIDKGQELC(UniMod:4)ADYSENTFTEYK	4	776.361667	1/sp|P02774|VTDB_HUMAN
5142_KFPSGTFEQVSQLVK_2	KFPSGTFEQVSQLVK	KFPSGTFEQVSQLVK	2	847.9592372	1/sp|P02774|VTDB_HUMAN
5528_LAQKVPTADLEDVLPLAEDITNILSK_3	LAQKVPTADLEDVLPLAEDITNILSK	LAQKVPTADLEDVLPLAEDITNILSK	3	936.1864569	1/sp|P02774|VTDB_HUMAN
8216_RTHLPEVFLSK_2	RTHLPEVFLSK	RTHLPEVFLSK	2	663.8800616	1/sp|P02774|VTDB_HUMAN
8800_SLGEC(UniMod:4)C(UniMod:4)DVEDSTTC(UniMod:4)FNAK_2	SLGECCDVEDSTTCFNAK	SLGEC(UniMod:4)C(UniMod:4)DVEDSTTC(UniMod:4)FNAK	2	1046.916454	1/sp|P02774|VTDB_HUMAN
8842_SLLVSYTK_2	SLLVSYTK	SLLVSYTK	2	455.7658432	1/sp|P02774|VTDB_HUMAN
8917_AKLPDATPKELAK_3	AKLPDATPKELAK	AKLPDATPKELAK	3	461.273165	1/sp|P02774|VTDB_HUMAN
9062_SQYAAYGEK_2	SQYAAYGEK	SQYAAYGEK	2	508.7378141	1/sp|P02774|VTDB_HUMAN
9176_STNYGQAPLSLLVSYTK_2	STNYGQAPLSLLVSYTK	STNYGQAPLSLLVSYTK	2	921.4858161	1/sp|P02774|VTDB_HUMAN
9378_TAM(UniMod:35)DVFVC(UniMod:4)TYFMPAAQLPELPDVELPTNK_4	TAMDVFVCTYFMPAAQLPELPDVELPTNK	TAM(UniMod:35)DVFVC(UniMod:4)TYFMPAAQLPELPDVELPTNK	4	829.1511913	1/sp|P02774|VTDB_HUMAN
9635_THLPEVFLSK_2	THLPEVFLSK	THLPEVFLSK	2	585.8295061	1/sp|P02774|VTDB_HUMAN
3598_GKEESLDSDLYAELR_3	GKEESLDSDLYAELR	GKEESLDSDLYAELR	3	575.6160961	1/sp|P02775|CXCL7_HUMAN
3950_GTHC(UniMod:4)NQVEVIATLK_3	GTHCNQVEVIATLK	GTHC(UniMod:4)NQVEVIATLK	3	523.9399685	1/sp|P02775|CXCL7_HUMAN
7006_NIQSLEVIGK_2	NIQSLEVIGK	NIQSLEVIGK	2	550.8191384	1/sp|P02775|CXCL7_HUMAN
187735_VANAESLNAIGVLIYMDQTK_2	VANAESLNAIGVLIYMDQTK	VANAESLNAIGVLIYMDQTK	2	1075.561729	1/sp|P02786|TFR1_HUMAN
2882_ADIKEMGLSLQWLYSAR_3	ADIKEMGLSLQWLYSAR	ADIKEMGLSLQWLYSAR	3	661.011904	1/sp|P02786|TFR1_HUMAN
10265_VDEYKDC(UniMod:4)HLAQVPSHTVVAR_4	VDEYKDCHLAQVPSHTVVAR	VDEYKDC(UniMod:4)HLAQVPSHTVVAR	4	581.791755	1/sp|P02787|TRFE_HUMAN
102763_LC(UniMod:4)M(UniMod:35)GSGLNLC(UniMod:4)EPNNKEGYYGYTGAFR_3	LCMGSGLNLCEPNNKEGYYGYTGAFR	LC(UniMod:4)M(UniMod:35)GSGLNLC(UniMod:4)EPNNKEGYYGYTGAFR	3	996.442209	1/sp|P02787|TRFE_HUMAN
10326_VEEYANC(UniMod:4)HLAR_3	VEEYANCHLAR	VEEYANC(UniMod:4)HLAR	3	454.547071	1/sp|P02787|TRFE_HUMAN
110090_LKC(UniMod:4)DEWSVNSVGKIEC(UniMod:4)VSAETTEDC(UniMod:4)IAK_4	LKCDEWSVNSVGKIECVSAETTEDCIAK	LKC(UniMod:4)DEWSVNSVGKIEC(UniMod:4)VSAETTEDC(UniMod:4)IAK	4	807.8768926	1/sp|P02787|TRFE_HUMAN
11132_WC(UniMod:4)ALSHHER_2	WCALSHHER	WC(UniMod:4)ALSHHER	2	598.2749065	1/sp|P02787|TRFE_HUMAN
11136_WC(UniMod:4)AVSEHEATK_3	WCAVSEHEATK	WC(UniMod:4)AVSEHEATK	3	439.8679216	1/sp|P02787|TRFE_HUMAN
1124_C(UniMod:4)LKDGAGDVAFVK_2	CLKDGAGDVAFVK	C(UniMod:4)LKDGAGDVAFVK	2	690.3530194	1/sp|P02787|TRFE_HUMAN
11580_YLGEEYVK_2	YLGEEYVK	YLGEEYVK	2	500.7529328	1/sp|P02787|TRFE_HUMAN
1227_C(UniMod:4)STSSLLEAC(UniMod:4)TFR_2	CSTSSLLEACTFR	C(UniMod:4)STSSLLEAC(UniMod:4)TFR	2	766.347608	1/sp|P02787|TRFE_HUMAN
124_ADRDQYELLC(UniMod:4)LDNTR_3	ADRDQYELLCLDNTR	ADRDQYELLC(UniMod:4)LDNTR	3	627.9635015	1/sp|P02787|TRFE_HUMAN
134655_NLREGTC(UniMod:4)PEAPTDEC(UniMod:4)KPVK_3	NLREGTCPEAPTDECKPVK	NLREGTC(UniMod:4)PEAPTDEC(UniMod:4)KPVK	3	734.3490271	1/sp|P02787|TRFE_HUMAN
1352_DC(UniMod:4)HLAQVPSHTVVAR_3	DCHLAQVPSHTVVAR	DC(UniMod:4)HLAQVPSHTVVAR	3	563.9545006	1/sp|P02787|TRFE_HUMAN
1382_DDTVC(UniMod:4)LAK_2	DDTVCLAK	DDTVC(UniMod:4)LAK	2	461.2209426	1/sp|P02787|TRFE_HUMAN
1440_DGAGDVAFVK_2	DGAGDVAFVK	DGAGDVAFVK	2	489.7481818	1/sp|P02787|TRFE_HUMAN
158587_SASDLTWDNLKGK_2	SASDLTWDNLKGK	SASDLTWDNLKGK	2	717.8648055	1/sp|P02787|TRFE_HUMAN
160736_SETKDLLFRDDTVC(UniMod:4)LAK_3	SETKDLLFRDDTVCLAK	SETKDLLFRDDTVC(UniMod:4)LAK	3	671.0103402	1/sp|P02787|TRFE_HUMAN
1619_DLLFRDDTVC(UniMod:4)LAK_3	DLLFRDDTVCLAK	DLLFRDDTVC(UniMod:4)LAK	3	522.6045859	1/sp|P02787|TRFE_HUMAN
164107_SKEFQLFSSPHGKDLLFK_4	SKEFQLFSSPHGKDLLFK	SKEFQLFSSPHGKDLLFK	4	527.7848329	1/sp|P02787|TRFE_HUMAN
166933_SM(UniMod:35)GGKEDLIWELLNQAQEHFGKDK_4	SMGGKEDLIWELLNQAQEHFGKDK	SM(UniMod:35)GGKEDLIWELLNQAQEHFGKDK	4	698.0945337	1/sp|P02787|TRFE_HUMAN
1723_DQYELLC(UniMod:4)LDNTR_2	DQYELLCLDNTR	DQYELLC(UniMod:4)LDNTR	2	770.35903	1/sp|P02787|TRFE_HUMAN
172456_SVIPSDGPSVAC(UniMod:4)VKK_2	SVIPSDGPSVACVKK	SVIPSDGPSVAC(UniMod:4)VKK	2	772.4110656	1/sp|P02787|TRFE_HUMAN
1735_DSAHGFLK_2	DSAHGFLK	DSAHGFLK	2	437.7245097	1/sp|P02787|TRFE_HUMAN
1756_DSGFQMNQLR_2	DSGFQMNQLR	DSGFQMNQLR	2	598.2798544	1/sp|P02787|TRFE_HUMAN
1757_DSGFQM(UniMod:35)NQLR_2	DSGFQMNQLR	DSGFQM(UniMod:35)NQLR	2	606.2773118	1/sp|P02787|TRFE_HUMAN
1918_DYELLC(UniMod:4)LDGTR_2	DYELLCLDGTR	DYELLC(UniMod:4)LDGTR	2	677.8190094	1/sp|P02787|TRFE_HUMAN
2041_EDLIWELLNQAQEHFGK_3	EDLIWELLNQAQEHFGK	EDLIWELLNQAQEHFGK	3	690.6812114	1/sp|P02787|TRFE_HUMAN
2044_EDPQTFYYAVAVVK_2	EDPQTFYYAVAVVK	EDPQTFYYAVAVVK	2	815.4115885	1/sp|P02787|TRFE_HUMAN
2144_EFQLFSSPHGK_2	EFQLFSSPHGK	EFQLFSSPHGK	2	638.8196697	1/sp|P02787|TRFE_HUMAN
2193_EGTC(UniMod:4)PEAPTDEC(UniMod:4)KPVK_3	EGTCPEAPTDECKPVK	EGTC(UniMod:4)PEAPTDEC(UniMod:4)KPVK	3	606.6063263	1/sp|P02787|TRFE_HUMAN
22008_C(UniMod:4)LVEKGDVAFVK_2	CLVEKGDVAFVK	C(UniMod:4)LVEKGDVAFVK	2	682.8657626	1/sp|P02787|TRFE_HUMAN
2205_EGYYGYTGAFR_2	EGYYGYTGAFR	EGYYGYTGAFR	2	642.2882024	1/sp|P02787|TRFE_HUMAN
2788_FDEFFSEGC(UniMod:4)APGSK_2	FDEFFSEGCAPGSK	FDEFFSEGC(UniMod:4)APGSK	2	789.3324809	1/sp|P02787|TRFE_HUMAN
29491_DLLFKDSAHGFLK_3	DLLFKDSAHGFLK	DLLFKDSAHGFLK	3	497.6049146	1/sp|P02787|TRFE_HUMAN
347_AIAANEADAVTLDAGLVYDAYLAPNNLKPVVAEFYGSK_4	AIAANEADAVTLDAGLVYDAYLAPNNLKPVVAEFYGSK	AIAANEADAVTLDAGLVYDAYLAPNNLKPVVAEFYGSK	4	989.2597389	1/sp|P02787|TRFE_HUMAN
37232_EDPQTFYYAVAVVKK_2	EDPQTFYYAVAVVKK	EDPQTFYYAVAVVKK	2	879.45907	1/sp|P02787|TRFE_HUMAN
4165_HLAQVPSHTVVAR_3	HLAQVPSHTVVAR	HLAQVPSHTVVAR	3	472.2686368	1/sp|P02787|TRFE_HUMAN
4294_HQTVPQNTGGK_2	HQTVPQNTGGK	HQTVPQNTGGK	2	583.7992686	1/sp|P02787|TRFE_HUMAN
4329_HSTIFENLANK_2	HSTIFENLANK	HSTIFENLANK	2	637.3304016	1/sp|P02787|TRFE_HUMAN
4514_IEC(UniMod:4)VSAETTEDC(UniMod:4)IAK_2	IECVSAETTEDCIAK	IEC(UniMod:4)VSAETTEDC(UniMod:4)IAK	2	863.3871271	1/sp|P02787|TRFE_HUMAN
4704_IMNGEADAMSLDGGFVYIAGK_2	IMNGEADAMSLDGGFVYIAGK	IMNGEADAMSLDGGFVYIAGK	2	1080.011015	1/sp|P02787|TRFE_HUMAN
4711_IM(UniMod:35)NGEADAMSLDGGFVYIAGK_3	IMNGEADAMSLDGGFVYIAGK	IM(UniMod:35)NGEADAMSLDGGFVYIAGK	3	725.6747402	1/sp|P02787|TRFE_HUMAN
50090_FDEFFSEGC(UniMod:4)APGSKK_2	FDEFFSEGCAPGSKK	FDEFFSEGC(UniMod:4)APGSKK	2	853.3799624	1/sp|P02787|TRFE_HUMAN
5025_KASYLDC(UniMod:4)IR_2	KASYLDCIR	KASYLDC(UniMod:4)IR	2	563.2896908	1/sp|P02787|TRFE_HUMAN
5050_KC(UniMod:4)STSSLLEAC(UniMod:4)TFR_3	KCSTSSLLEACTFR	KC(UniMod:4)STSSLLEAC(UniMod:4)TFR	3	553.9324852	1/sp|P02787|TRFE_HUMAN
5085_KDSGFQMNQLR_3	KDSGFQMNQLR	KDSGFQMNQLR	3	441.8873161	1/sp|P02787|TRFE_HUMAN
5352_KPVDEYKDC(UniMod:4)HLAQVPSHTVVAR_4	KPVDEYKDCHLAQVPSHTVVAR	KPVDEYKDC(UniMod:4)HLAQVPSHTVVAR	4	638.0786867	1/sp|P02787|TRFE_HUMAN
5356_KPVEEYANC(UniMod:4)HLAR_3	KPVEEYANCHLAR	KPVEEYANC(UniMod:4)HLAR	3	529.5963133	1/sp|P02787|TRFE_HUMAN
5377_KSASDLTWDNLK_2	KSASDLTWDNLK	KSASDLTWDNLK	2	689.3540736	1/sp|P02787|TRFE_HUMAN
5562_LC(UniMod:4)MGSGLNLC(UniMod:4)EPNNK_2	LCMGSGLNLCEPNNK	LC(UniMod:4)MGSGLNLC(UniMod:4)EPNNK	2	853.8865744	1/sp|P02787|TRFE_HUMAN
5563_LC(UniMod:4)MGSGLNLC(UniMod:4)EPNNKEGYYGYTGAFR_3	LCMGSGLNLCEPNNKEGYYGYTGAFR	LC(UniMod:4)MGSGLNLC(UniMod:4)EPNNKEGYYGYTGAFR	3	991.1105708	1/sp|P02787|TRFE_HUMAN
5866_LKC(UniMod:4)DEWSVNSVGK_2	LKCDEWSVNSVGK	LKC(UniMod:4)DEWSVNSVGK	2	761.3719404	1/sp|P02787|TRFE_HUMAN
625_APNHAVVTR_2	APNHAVVTR	APNHAVVTR	2	482.7697829	1/sp|P02787|TRFE_HUMAN
6462_LYC(UniMod:4)DLPEPR_2	LYCDLPEPR	LYC(UniMod:4)DLPEPR	2	581.7816986	1/sp|P02787|TRFE_HUMAN
6747_MYLGYEYVTAIR_2	MYLGYEYVTAIR	MYLGYEYVTAIR	2	739.871045	1/sp|P02787|TRFE_HUMAN
6851_M(UniMod:35)YLGYEYVTAIR_2	MYLGYEYVTAIR	M(UniMod:35)YLGYEYVTAIR	2	747.8685023	1/sp|P02787|TRFE_HUMAN
7058_NLNEKDYELLC(UniMod:4)LDGTR_2	NLNEKDYELLCLDGTR	NLNEKDYELLC(UniMod:4)LDGTR	2	976.9727469	1/sp|P02787|TRFE_HUMAN
7060_NLNEKDYELLC(UniMod:4)LDGTRK_3	NLNEKDYELLCLDGTRK	NLNEKDYELLC(UniMod:4)LDGTRK	3	694.3492444	1/sp|P02787|TRFE_HUMAN
7162_NPDPWAK_2	NPDPWAK	NPDPWAK	2	414.2059528	1/sp|P02787|TRFE_HUMAN
759_ASYLDC(UniMod:4)IR_2	ASYLDCIR	ASYLDC(UniMod:4)IR	2	499.2422093	1/sp|P02787|TRFE_HUMAN
76688_HQTVPQNTGGKNPDPWAK_3	HQTVPQNTGGKNPDPWAK	HQTVPQNTGGKNPDPWAK	3	658.9975339	1/sp|P02787|TRFE_HUMAN
77427_HSTIFENLANKADRDQYELLC(UniMod:4)LDNTR_4	HSTIFENLANKADRDQYELLCLDNTR	HSTIFENLANKADRDQYELLC(UniMod:4)LDNTR	4	784.8833666	1/sp|P02787|TRFE_HUMAN
7833_QQQHLFGSNVTDC(UniMod:4)SGNFC(UniMod:4)LFR_3	QQQHLFGSNVTDCSGNFCLFR	QQQHLFGSNVTDC(UniMod:4)SGNFC(UniMod:4)LFR	3	839.0462301	1/sp|P02787|TRFE_HUMAN
8279_SAGWNIPIGLLYC(UniMod:4)DLPEPR_2	SAGWNIPIGLLYCDLPEPR	SAGWNIPIGLLYC(UniMod:4)DLPEPR	2	1086.051332	1/sp|P02787|TRFE_HUMAN
8301_SASDLTWDNLK_2	SASDLTWDNLK	SASDLTWDNLK	2	625.3065921	1/sp|P02787|TRFE_HUMAN
86155_IM(UniMod:35)NGEADAM(UniMod:35)SLDGGFVYIAGK_3	IMNGEADAMSLDGGFVYIAGK	IM(UniMod:35)NGEADAM(UniMod:35)SLDGGFVYIAGK	3	731.0063784	1/sp|P02787|TRFE_HUMAN
8723_SKEFQLFSSPHGK_3	SKEFQLFSSPHGK	SKEFQLFSSPHGK	3	497.9245358	1/sp|P02787|TRFE_HUMAN
8922_SMGGKEDLIWELLNQAQEHFGK_4	SMGGKEDLIWELLNQAQEHFGK	SMGGKEDLIWELLNQAQEHFGK	4	633.3153285	1/sp|P02787|TRFE_HUMAN
8923_SMGGKEDLIWELLNQAQEHFGKDK_4	SMGGKEDLIWELLNQAQEHFGKDK	SMGGKEDLIWELLNQAQEHFGKDK	4	694.0958051	1/sp|P02787|TRFE_HUMAN
8935_SM(UniMod:35)GGKEDLIWELLNQAQEHFGK_4	SMGGKEDLIWELLNQAQEHFGK	SM(UniMod:35)GGKEDLIWELLNQAQEHFGK	4	637.3140572	1/sp|P02787|TRFE_HUMAN
9173_STLNQYFGYSGAFK_2	STLNQYFGYSGAFK	STLNQYFGYSGAFK	2	791.8804556	1/sp|P02787|TRFE_HUMAN
9192_STSSLLEAC(UniMod:4)TFR_2	STSSLLEACTFR	STSSLLEAC(UniMod:4)TFR	2	686.3322839	1/sp|P02787|TRFE_HUMAN
9228_SVIPSDGPSVAC(UniMod:4)VK_2	SVIPSDGPSVACVK	SVIPSDGPSVAC(UniMod:4)VK	2	708.3635841	1/sp|P02787|TRFE_HUMAN
92621_KDSGFQM(UniMod:35)NQLR_3	KDSGFQMNQLR	KDSGFQM(UniMod:35)NQLR	3	447.2189543	1/sp|P02787|TRFE_HUMAN
9367_TAGWNIPMGLLYNK_2	TAGWNIPMGLLYNK	TAGWNIPMGLLYNK	2	789.4108686	1/sp|P02787|TRFE_HUMAN
9369_TAGWNIPM(UniMod:35)GLLYNK_2	TAGWNIPMGLLYNK	TAGWNIPM(UniMod:35)GLLYNK	2	797.4083259	1/sp|P02787|TRFE_HUMAN
174122_TAGWNVPIGTLRPFLNWTGPPEPIEAAVAR_3	TAGWNVPIGTLRPFLNWTGPPEPIEAAVAR	TAGWNVPIGTLRPFLNWTGPPEPIEAAVAR	3	1077.575161	1/sp|P02788|TRFL_HUMAN
32789_DSPIQC(UniMod:4)IQAIAENRADAVTLDGGFIYEAGLAPYK_4	DSPIQCIQAIAENRADAVTLDGGFIYEAGLAPYK	DSPIQC(UniMod:4)IQAIAENRADAVTLDGGFIYEAGLAPYK	4	917.458167	1/sp|P02788|TRFL_HUMAN
46765_ESTVFEDLSDEAERDEYELLC(UniMod:4)PDNTRKPVDK_4	ESTVFEDLSDEAERDEYELLCPDNTRKPVDK	ESTVFEDLSDEAERDEYELLC(UniMod:4)PDNTRKPVDK	4	925.6796214	1/sp|P02788|TRFL_HUMAN
92343_KC(UniMod:4)STSPLLEAC(UniMod:4)EFLR_3	KCSTSPLLEACEFLR	KC(UniMod:4)STSPLLEAC(UniMod:4)EFLR	3	604.2990566	1/sp|P02788|TRFL_HUMAN
10124_TWTELPWPHEK_3	TWTELPWPHEK	TWTELPWPHEK	3	475.2383433	1/sp|P02790|HEMO_HUMAN
10270_VDGALC(UniMod:4)MEK_2	VDGALCMEK	VDGALC(UniMod:4)MEK	2	511.7359025	1/sp|P02790|HEMO_HUMAN
10271_VDGALC(UniMod:4)M(UniMod:35)EK_2	VDGALCMEK	VDGALC(UniMod:4)M(UniMod:35)EK	2	519.7333598	1/sp|P02790|HEMO_HUMAN
11084_VWVYPPEK_2	VWVYPPEK	VWVYPPEK	2	509.2738354	1/sp|P02790|HEMO_HUMAN
11085_VWVYPPEKK_2	VWVYPPEKK	VWVYPPEKK	2	573.3213169	1/sp|P02790|HEMO_HUMAN
11203_WKNFPSPVDAAFR_2	WKNFPSPVDAAFR	WKNFPSPVDAAFR	2	767.8937003	1/sp|P02790|HEMO_HUMAN
11807_YYC(UniMod:4)FQGNQFLR_2	YYCFQGNQFLR	YYC(UniMod:4)FQGNQFLR	2	748.342986	1/sp|P02790|HEMO_HUMAN
1212_C(UniMod:4)SPHLVLSALTSDNHGATY_2	CSPHLVLSALTSDNHGATY	C(UniMod:4)SPHLVLSALTSDNHGATY	2	1021.983646	1/sp|P02790|HEMO_HUMAN
1221_C(UniMod:4)SPHLVLSALTSDNHGATYAFSGTHYWR_4	CSPHLVLSALTSDNHGATYAFSGTHYWR	C(UniMod:4)SPHLVLSALTSDNHGATYAFSGTHYWR	4	787.8728019	1/sp|P02790|HEMO_HUMAN
144345_QGHNSVFLIKGDK_2	QGHNSVFLIKGDK	QGHNSVFLIKGDK	2	721.8911576	1/sp|P02790|HEMO_HUMAN
1483_DGWHSWPIAHQWPQGPSAVDAAFSWEEK_4	DGWHSWPIAHQWPQGPSAVDAAFSWEEK	DGWHSWPIAHQWPQGPSAVDAAFSWEEK	4	805.623147	1/sp|P02790|HEMO_HUMAN
162842_SHKWDRELISER_3	SHKWDRELISER	SHKWDRELISER	3	519.270706	1/sp|P02790|HEMO_HUMAN
1892_DVRDYFMPC(UniMod:4)PGR_3	DVRDYFMPCPGR	DVRDYFMPC(UniMod:4)PGR	3	504.8955943	1/sp|P02790|HEMO_HUMAN
1924_DYFMPC(UniMod:4)PGR_2	DYFMPCPGR	DYFMPC(UniMod:4)PGR	2	571.7415192	1/sp|P02790|HEMO_HUMAN
2631_EVGTPHGIILDSVDAAFIC(UniMod:4)PGSSR_3	EVGTPHGIILDSVDAAFICPGSSR	EVGTPHGIILDSVDAAFIC(UniMod:4)PGSSR	3	833.4163174	1/sp|P02790|HEMO_HUMAN
2698_EWFWDLATGTMK_2	EWFWDLATGTMK	EWFWDLATGTMK	2	742.8475699	1/sp|P02790|HEMO_HUMAN
2808_FDPVRGEVPPR_3	FDPVRGEVPPR	FDPVRGEVPPR	3	423.5630498	1/sp|P02790|HEMO_HUMAN
3302_GDKVWVYPPEK_2	GDKVWVYPPEK	GDKVWVYPPEK	2	659.3455203	1/sp|P02790|HEMO_HUMAN
3304_GDKVWVYPPEKK_3	GDKVWVYPPEKK	GDKVWVYPPEKK	3	482.59776	1/sp|P02790|HEMO_HUMAN
3347_GEC(UniMod:4)QAEGVLFFQGDR_2	GECQAEGVLFFQGDR	GEC(UniMod:4)QAEGVLFFQGDR	2	856.8884859	1/sp|P02790|HEMO_HUMAN
3349_GEC(UniMod:4)QAEGVLFFQGDREWFWDLATGTMK_3	GECQAEGVLFFQGDREWFWDLATGTMK	GEC(UniMod:4)QAEGVLFFQGDREWFWDLATGTMK	3	1060.151423	1/sp|P02790|HEMO_HUMAN
3351_GEC(UniMod:4)QAEGVLFFQGDREWFWDLATGTMKER_4	GECQAEGVLFFQGDREWFWDLATGTMKER	GEC(UniMod:4)QAEGVLFFQGDREWFWDLATGTMKER	4	866.6513128	1/sp|P02790|HEMO_HUMAN
3521_GGYTLVSGYPK_2	GGYTLVSGYPK	GGYTLVSGYPK	2	571.2980388	1/sp|P02790|HEMO_HUMAN
3565_GIILDSVDAAFIC(UniMod:4)PGSSR_2	GIILDSVDAAFICPGSSR	GIILDSVDAAFIC(UniMod:4)PGSSR	2	939.4749254	1/sp|P02790|HEMO_HUMAN
4122_HGNVAEGETKPDPDVTER_4	HGNVAEGETKPDPDVTER	HGNVAEGETKPDPDVTER	4	488.4842508	1/sp|P02790|HEMO_HUMAN
531_ALTSDNHGATYAFSGTHYWR_4	ALTSDNHGATYAFSGTHYWR	ALTSDNHGATYAFSGTHYWR	4	564.5120712	1/sp|P02790|HEMO_HUMAN
6001_LLQDEFPGIPSPLDAAVEC(UniMod:4)HR_2	LLQDEFPGIPSPLDAAVECHR	LLQDEFPGIPSPLDAAVEC(UniMod:4)HR	2	1182.586267	1/sp|P02790|HEMO_HUMAN
6007_LLQDEFPGIPSPLDAAVEC(UniMod:4)HRGEC(UniMod:4)QAEGVLFFQGDR_4	LLQDEFPGIPSPLDAAVECHRGECQAEGVLFFQGDR	LLQDEFPGIPSPLDAAVEC(UniMod:4)HRGEC(UniMod:4)QAEGVLFFQGDR	4	1015.234735	1/sp|P02790|HEMO_HUMAN
6121_LPPTSAHGNVAEGETKPDPDVTER_3	LPPTSAHGNVAEGETKPDPDVTER	LPPTSAHGNVAEGETKPDPDVTER	3	839.7453797	1/sp|P02790|HEMO_HUMAN
6387_LVLSALTSDNHGATYAFSGTHYWR_4	LVLSALTSDNHGATYAFSGTHYWR	LVLSALTSDNHGATYAFSGTHYWR	4	667.5792138	1/sp|P02790|HEMO_HUMAN
6461_LWWLDLK_2	LWWLDLK	LWWLDLK	2	487.2789208	1/sp|P02790|HEMO_HUMAN
6489_LYLVQGTQVYVFLTK_2	LYLVQGTQVYVFLTK	LYLVQGTQVYVFLTK	2	886.5032806	1/sp|P02790|HEMO_HUMAN
6491_LYLVQGTQVYVFLTKG_2	LYLVQGTQVYVFLTKG	LYLVQGTQVYVFLTKG	2	915.0140124	1/sp|P02790|HEMO_HUMAN
6929_NFPSPVDAAFR_2	NFPSPVDAAFR	NFPSPVDAAFR	2	610.8065623	1/sp|P02790|HEMO_HUMAN
7478_PPTSAHGNVAEGETKPDPDVTER_4	PPTSAHGNVAEGETKPDPDVTER	PPTSAHGNVAEGETKPDPDVTER	4	601.7898379	1/sp|P02790|HEMO_HUMAN
7663_QGDREWFWDLATGTMK_3	QGDREWFWDLATGTMK	QGDREWFWDLATGTMK	3	647.6368372	1/sp|P02790|HEMO_HUMAN
7671_QGHNSVFLIK_2	QGHNSVFLIK	QGHNSVFLIK	2	571.8194727	1/sp|P02790|HEMO_HUMAN
8079_RLEKEVGTPHGIILDSVDAAFIC(UniMod:4)PGSSR_4	RLEKEVGTPHGIILDSVDAAFICPGSSR	RLEKEVGTPHGIILDSVDAAFIC(UniMod:4)PGSSR	4	756.89474	1/sp|P02790|HEMO_HUMAN
8098_RLWWLDLK_2	RLWWLDLK	RLWWLDLK	2	565.3294763	1/sp|P02790|HEMO_HUMAN
8291_SALTSDNHGATYAFSGTHYWR_3	SALTSDNHGATYAFSGTHYWR	SALTSDNHGATYAFSGTHYWR	3	781.357679	1/sp|P02790|HEMO_HUMAN
8534_SGAQATWTELPWPHEK_2	SGAQATWTELPWPHEK	SGAQATWTELPWPHEK	2	919.4470253	1/sp|P02790|HEMO_HUMAN
8538_SGAQATWTELPWPHEKVDGALC(UniMod:4)MEK_4	SGAQATWTELPWPHEKVDGALCMEK	SGAQATWTELPWPHEKVDGALC(UniMod:4)MEK	4	711.0888227	1/sp|P02790|HEMO_HUMAN
8818_SLGPNSC(UniMod:4)SANGPGLYLIHGPNLYC(UniMod:4)YSDVEK_3	SLGPNSCSANGPGLYLIHGPNLYCYSDVEK	SLGPNSC(UniMod:4)SANGPGLYLIHGPNLYC(UniMod:4)YSDVEK	3	1094.844659	1/sp|P02790|HEMO_HUMAN
8820_SLGPNSC(UniMod:4)SANGPGLYLIHGPNLYC(UniMod:4)YSDVEKLNAAK_4	SLGPNSCSANGPGLYLIHGPNLYCYSDVEKLNAAK	SLGPNSC(UniMod:4)SANGPGLYLIHGPNLYC(UniMod:4)YSDVEKLNAAK	4	945.709359	1/sp|P02790|HEMO_HUMAN
9911_TPLPPTSAHGNVAEGETKPDPDVTER_4	TPLPPTSAHGNVAEGETKPDPDVTER	TPLPPTSAHGNVAEGETKPDPDVTER	4	679.5859645	1/sp|P02790|HEMO_HUMAN
9949_TSAHGNVAEGETKPDPDVTER_3	TSAHGNVAEGETKPDPDVTER	TSAHGNVAEGETKPDPDVTER	3	737.3488491	1/sp|P02790|HEMO_HUMAN
9955_TSDNHGATYAFSGTHYWR_3	TSDNHGATYAFSGTHYWR	TSDNHGATYAFSGTHYWR	3	690.9732769	1/sp|P02790|HEMO_HUMAN
11046_VVSGFSLK_2	VVSGFSLK	VVSGFSLK	2	418.7474535	1/sp|P03951|FA11_HUMAN
2017_EC(UniMod:4)VTQLLK_2	ECVTQLLK	EC(UniMod:4)VTQLLK	2	495.7680599	1/sp|P03951|FA11_HUMAN
9350_TAAISGYSFK_2	TAAISGYSFK	TAAISGYSFK	2	522.7716569	1/sp|P03951|FA11_HUMAN
10193_VAEYMDWILEK_2	VAEYMDWILEK	VAEYMDWILEK	2	698.8444959	1/sp|P03952|KLKB1_HUMAN
10634_VLTPDAFVC(UniMod:4)R_2	VLTPDAFVCR	VLTPDAFVC(UniMod:4)R	2	589.3053409	1/sp|P03952|KLKB1_HUMAN
10830_VSEGNHDIALIK_3	VSEGNHDIALIK	VSEGNHDIALIK	3	432.5699815	1/sp|P03952|KLKB1_HUMAN
1143_C(UniMod:4)LTQLYENAFFR_2	CLTQLYENAFFR	C(UniMod:4)LTQLYENAFFR	2	781.3770258	1/sp|P03952|KLKB1_HUMAN
11701_YSPGGTPTAIK_2	YSPGGTPTAIK	YSPGGTPTAIK	2	546.2902138	1/sp|P03952|KLKB1_HUMAN
1795_DSVTGTLPK_2	DSVTGTLPK	DSVTGTLPK	2	459.2505573	1/sp|P03952|KLKB1_HUMAN
2283_EKGEIQNILQK_3	EKGEIQNILQK	EKGEIQNILQK	3	433.9137482	1/sp|P03952|KLKB1_HUMAN
2496_EQPGVYTK_2	EQPGVYTK	EQPGVYTK	2	461.2374499	1/sp|P03952|KLKB1_HUMAN
3267_GC(UniMod:4)LTQLYENAFFR_2	GCLTQLYENAFFR	GC(UniMod:4)LTQLYENAFFR	2	809.8877577	1/sp|P03952|KLKB1_HUMAN
3461_GGDVASMYTPNAQYC(UniMod:4)QMR_3	GGDVASMYTPNAQYCQMR	GGDVASMYTPNAQYC(UniMod:4)QMR	3	683.625615	1/sp|P03952|KLKB1_HUMAN
4469_IAYGTQGSSGYSLR_2	IAYGTQGSSGYSLR	IAYGTQGSSGYSLR	2	730.36243	1/sp|P03952|KLKB1_HUMAN
521_ALSEIGC(UniMod:4)HMNIFQHLAFSDVDVAR_4	ALSEIGCHMNIFQHLAFSDVDVAR	ALSEIGC(UniMod:4)HMNIFQHLAFSDVDVAR	4	683.333624	1/sp|P03952|KLKB1_HUMAN
6254_LSMDGSPTR_2	LSMDGSPTR	LSMDGSPTR	2	482.2318416	1/sp|P03952|KLKB1_HUMAN
6374_LVGITSWGEGC(UniMod:4)AR_2	LVGITSWGEGCAR	LVGITSWGEGC(UniMod:4)AR	2	703.3482684	1/sp|P03952|KLKB1_HUMAN
1087_C(UniMod:4)HPGYKPTTDEPTTVIC(UniMod:4)QK_4	CHPGYKPTTDEPTTVICQK	C(UniMod:4)HPGYKPTTDEPTTVIC(UniMod:4)QK	4	558.7660486	1/sp|P04003|C4BPA_HUMAN
11290_WTPYQGC(UniMod:4)EALC(UniMod:4)C(UniMod:4)PEPK_3	WTPYQGCEALCCPEPK	WTPYQGC(UniMod:4)EALC(UniMod:4)C(UniMod:4)PEPK	3	665.9514395	1/sp|P04003|C4BPA_HUMAN
11711_YTC(UniMod:4)LPGYVR_2	YTCLPGYVR	YTC(UniMod:4)LPGYVR	2	564.778959	1/sp|P04003|C4BPA_HUMAN
1894_DVSHGEMVSGFGPIYNYK_3	DVSHGEMVSGFGPIYNYK	DVSHGEMVSGFGPIYNYK	3	667.3121306	1/sp|P04003|C4BPA_HUMAN
1895_DVSHGEM(UniMod:35)VSGFGPIYNYK_3	DVSHGEMVSGFGPIYNYK	DVSHGEM(UniMod:35)VSGFGPIYNYK	3	672.6437689	1/sp|P04003|C4BPA_HUMAN
2065_EDVYVVGTVLR_2	EDVYVVGTVLR	EDVYVVGTVLR	2	625.3429776	1/sp|P04003|C4BPA_HUMAN
3061_FSAIC(UniMod:4)QGDGTWSPR_2	FSAICQGDGTWSPR	FSAIC(UniMod:4)QGDGTWSPR	2	791.3593644	1/sp|P04003|C4BPA_HUMAN
3988_GVGWSHPLPQC(UniMod:4)EIVK_2	GVGWSHPLPQCEIVK	GVGWSHPLPQC(UniMod:4)EIVK	2	853.9377819	1/sp|P04003|C4BPA_HUMAN
4036_GYILVGQAK_2	GYILVGQAK	GYILVGQAK	2	474.7792849	1/sp|P04003|C4BPA_HUMAN
4316_HSGEENFYAYGFSVTYSC(UniMod:4)DPR_3	HSGEENFYAYGFSVTYSCDPR	HSGEENFYAYGFSVTYSC(UniMod:4)DPR	3	829.3499727	1/sp|P04003|C4BPA_HUMAN
5328_KPDVSHGEMVSGFGPIYNYK_3	KPDVSHGEMVSGFGPIYNYK	KPDVSHGEMVSGFGPIYNYK	3	742.3613729	1/sp|P04003|C4BPA_HUMAN
6049_LMQC(UniMod:4)LPNPEDVK_2	LMQCLPNPEDVK	LMQC(UniMod:4)LPNPEDVK	2	722.3521621	1/sp|P04003|C4BPA_HUMAN
6089_LNNGEITQHR_2	LNNGEITQHR	LNNGEITQHR	2	591.3047181	1/sp|P04003|C4BPA_HUMAN
6245_LSLEIEQLELQR_2	LSLEIEQLELQR	LSLEIEQLELQR	2	735.9117557	1/sp|P04003|C4BPA_HUMAN
6520_MALEVYK_2	MALEVYK	MALEVYK	2	427.2280393	1/sp|P04003|C4BPA_HUMAN
6879_NC(UniMod:4)GPPPTLSFAAPMDITLTETR_2	NCGPPPTLSFAAPMDITLTETR	NC(UniMod:4)GPPPTLSFAAPMDITLTETR	2	1195.07996	1/sp|P04003|C4BPA_HUMAN
7520_PTTDEPTTVIC(UniMod:4)QK_2	PTTDEPTTVICQK	PTTDEPTTVIC(UniMod:4)QK	2	745.363781	1/sp|P04003|C4BPA_HUMAN
8650_SHSTQTLTC(UniMod:4)NSDGEWVYNTF_3	SHSTQTLTCNSDGEWVYNTF	SHSTQTLTC(UniMod:4)NSDGEWVYNTF	3	783.002573	1/sp|P04003|C4BPA_HUMAN
10304_VDTVDPPYPR_2	VDTVDPPYPR	VDTVDPPYPR	2	579.7931206	1/sp|P04004|VTNC_HUMAN
109790_LIRDVWGIEGPIDAAFTR_3	LIRDVWGIEGPIDAAFTR	LIRDVWGIEGPIDAAFTR	3	677.0336965	1/sp|P04004|VTNC_HUMAN
1248_C(UniMod:4)TEGFNVDKK_2	CTEGFNVDKK	C(UniMod:4)TEGFNVDKK	2	599.2820628	1/sp|P04004|VTNC_HUMAN
183381_TSAGTRQPQFISR_3	TSAGTRQPQFISR	TSAGTRQPQFISR	3	483.5916681	1/sp|P04004|VTNC_HUMAN
1909_DWHGVPGQVDAAMAGR_2	DWHGVPGQVDAAMAGR	DWHGVPGQVDAAMAGR	2	833.891363	1/sp|P04004|VTNC_HUMAN
1911_DWHGVPGQVDAAM(UniMod:35)AGR_3	DWHGVPGQVDAAMAGR	DWHGVPGQVDAAM(UniMod:35)AGR	3	561.5949724	1/sp|P04004|VTNC_HUMAN
2818_FEDGVLDPDYPR_2	FEDGVLDPDYPR	FEDGVLDPDYPR	2	711.8304314	1/sp|P04004|VTNC_HUMAN
3850_GQYC(UniMod:4)YELDEK_2	GQYCYELDEK	GQYC(UniMod:4)YELDEK	2	652.7768102	1/sp|P04004|VTNC_HUMAN
4946_IYISGMAPR_2	IYISGMAPR	IYISGMAPR	2	504.2707698	1/sp|P04004|VTNC_HUMAN
4947_IYISGMAPRPSLAK_3	IYISGMAPRPSLAK	IYISGMAPRPSLAK	3	501.9499164	1/sp|P04004|VTNC_HUMAN
7944_QYC(UniMod:4)YELDEK_2	QYCYELDEK	QYC(UniMod:4)YELDEK	2	624.2660784	1/sp|P04004|VTNC_HUMAN
8236_RVDTVDPPYPR_2	RVDTVDPPYPR	RVDTVDPPYPR	2	657.8436761	1/sp|P04004|VTNC_HUMAN
8659_SIAQYWLGC(UniMod:4)PAPGHL_2	SIAQYWLGCPAPGHL	SIAQYWLGC(UniMod:4)PAPGHL	2	835.4113999	1/sp|P04004|VTNC_HUMAN
134751_NLSVEDAAR_2	NLSVEDAAR	NLSVEDAAR	2	487.7487131	1/sp|P04040|CATA_HUMAN
136118_NPVNYFAEVEQIAFDPSNM(UniMod:35)PPGIEASPDK_3	NPVNYFAEVEQIAFDPSNMPPGIEASPDK	NPVNYFAEVEQIAFDPSNM(UniMod:35)PPGIEASPDK	3	1064.832525	1/sp|P04040|CATA_HUMAN
3316_ADVLTTGAGNPVGDK_2	ADVLTTGAGNPVGDK	ADVLTTGAGNPVGDK	2	707.8622628	1/sp|P04040|CATA_HUMAN
5369_AFYVNVLNEEQR_2	AFYVNVLNEEQR	AFYVNVLNEEQR	2	741.3727977	1/sp|P04040|CATA_HUMAN
57507_GAGAFGYFEVTHDITK_3	GAGAFGYFEVTHDITK	GAGAFGYFEVTHDITK	3	571.6141384	1/sp|P04040|CATA_HUMAN
66678_GPLLVQDVVFTDEMAHFDR_3	GPLLVQDVVFTDEMAHFDR	GPLLVQDVVFTDEMAHFDR	3	730.3613729	1/sp|P04040|CATA_HUMAN
68332_GSAVYAIFLHWPENGVLNLESPITTSTTK_3	GSAVYAIFLHWPENGVLNLESPITTSTTK	GSAVYAIFLHWPENGVLNLESPITTSTTK	3	1049.211665	1/sp|P04066|FUCO_HUMAN
9196_STTDNDIALLHLAQPATLSQTIVPIC(UniMod:4)LPDSGLAER_4	STTDNDIALLHLAQPATLSQTIVPICLPDSGLAER	STTDNDIALLHLAQPATLSQTIVPIC(UniMod:4)LPDSGLAER	4	933.4884615	1/sp|P04070|PROC_HUMAN
189055_VDKGVVPLAGTNGETTTQGLDGLSER_4	VDKGVVPLAGTNGETTTQGLDGLSER	VDKGVVPLAGTNGETTTQGLDGLSER	4	654.3384236	1/sp|P04075|ALDOA_HUMAN
4570_IGEHTPSALAIMENANVLAR_3	IGEHTPSALAIMENANVLAR	IGEHTPSALAIMENANVLAR	3	703.0370008	1/sp|P04075|ALDOA_HUMAN
9226_ALANSLAC(UniMod:4)QGKYTPSGQAGAAASESLFVSNHAY_4	ALANSLACQGKYTPSGQAGAAASESLFVSNHAY	ALANSLAC(UniMod:4)QGKYTPSGQAGAAASESLFVSNHAY	4	836.1518399	1/sp|P04075|ALDOA_HUMAN
141002_PLTLSNYQTNK_2	PLTLSNYQTNK	PLTLSNYQTNK	2	639.8380594	1/sp|P04080|CYTB_HUMAN
10320_VEDIPLAR_2	VEDIPLAR	VEDIPLAR	2	456.7610922	1/sp|P04114|APOB_HUMAN
10518_VIGNMGQTMEQLTPELK_2	VIGNMGQTMEQLTPELK	VIGNMGQTMEQLTPELK	2	944.9789864	1/sp|P04114|APOB_HUMAN
10521_VIGNM(UniMod:35)GQTMEQLTPELK_2	VIGNMGQTMEQLTPELK	VIGNM(UniMod:35)GQTMEQLTPELK	2	952.9764437	1/sp|P04114|APOB_HUMAN
10559_VLADKFIIPGLK_3	VLADKFIIPGLK	VLADKFIIPGLK	3	438.6112295	1/sp|P04114|APOB_HUMAN
10742_VPQTDMTFR_2	VPQTDMTFR	VPQTDMTFR	2	547.7685913	1/sp|P04114|APOB_HUMAN
10746_VPSYTLILPSLELPVLHVPR_3	VPSYTLILPSLELPVLHVPR	VPSYTLILPSLELPVLHVPR	3	748.443585	1/sp|P04114|APOB_HUMAN
10816_VRESDEETQIK_3	VRESDEETQIK	VRESDEETQIK	3	445.224651	1/sp|P04114|APOB_HUMAN
10824_VSALLTPAEQTGTWK_2	VSALLTPAEQTGTWK	VSALLTPAEQTGTWK	2	801.4303126	1/sp|P04114|APOB_HUMAN
10873_VSTAFVYTK_2	VSTAFVYTK	VSTAFVYTK	2	508.2765751	1/sp|P04114|APOB_HUMAN
1120_AALGKLPQQANDYLNSFNWER_3	AALGKLPQQANDYLNSFNWER	AALGKLPQQANDYLNSFNWER	3	812.4082622	1/sp|P04114|APOB_HUMAN
11225_WNFYYSPQSSPDK_2	WNFYYSPQSSPDK	WNFYYSPQSSPDK	2	809.8622628	1/sp|P04114|APOB_HUMAN
11476_YGMVAQVTQTLK_2	YGMVAQVTQTLK	YGMVAQVTQTLK	2	669.8579376	1/sp|P04114|APOB_HUMAN
11515_YHWEHTGLTLR_2	YHWEHTGLTLR	YHWEHTGLTLR	2	706.8571179	1/sp|P04114|APOB_HUMAN
11750_YTYNYEAESSSGVPGTADSR_2	YTYNYEAESSSGVPGTADSR	YTYNYEAESSSGVPGTADSR	2	1077.466537	1/sp|P04114|APOB_HUMAN
119569_LSLESLTSYFSIESSTK_2	LSLESLTSYFSIESSTK	LSLESLTSYFSIESSTK	2	946.4803963	1/sp|P04114|APOB_HUMAN
1370_DDKHEQDMVNGIMLSVEK_3	DDKHEQDMVNGIMLSVEK	DDKHEQDMVNGIMLSVEK	3	696.6627232	1/sp|P04114|APOB_HUMAN
1433_DFSAEYEEDGKYEGLQEWEGK_3	DFSAEYEEDGKYEGLQEWEGK	DFSAEYEEDGKYEGLQEWEGK	3	837.0274412	1/sp|P04114|APOB_HUMAN
149405_QTVNLQLQPYSLVTTLNSDLK_3	QTVNLQLQPYSLVTTLNSDLK	QTVNLQLQPYSLVTTLNSDLK	3	792.4320734	1/sp|P04114|APOB_HUMAN
1559_DKDQEVLLQTFLDDASPGDKR_3	DKDQEVLLQTFLDDASPGDKR	DKDQEVLLQTFLDDASPGDKR	3	797.3993209	1/sp|P04114|APOB_HUMAN
1616_DLKVEDIPLAR_2	DLKVEDIPLAR	DLKVEDIPLAR	2	634.8640772	1/sp|P04114|APOB_HUMAN
184066_TSSFALNLPTLPEVKFPEVDVLTK_3	TSSFALNLPTLPEVKFPEVDVLTK	TSSFALNLPTLPEVKFPEVDVLTK	3	882.4860667	1/sp|P04114|APOB_HUMAN
1966_EALKESQLPTVMDFR_3	EALKESQLPTVMDFR	EALKESQLPTVMDFR	3	588.6380666	1/sp|P04114|APOB_HUMAN
2075_EEEMLENVSLVC(UniMod:4)PK_2	EEEMLENVSLVCPK	EEEMLENVSLVC(UniMod:4)PK	2	838.8971307	1/sp|P04114|APOB_HUMAN
2077_EEEM(UniMod:35)LENVSLVC(UniMod:4)PK_2	EEEMLENVSLVCPK	EEEM(UniMod:35)LENVSLVC(UniMod:4)PK	2	846.894588	1/sp|P04114|APOB_HUMAN
2146_EFQVPTFTIPK_2	EFQVPTFTIPK	EFQVPTFTIPK	2	653.8557209	1/sp|P04114|APOB_HUMAN
2235_EIFNMAR_2	EIFNMAR	EIFNMAR	2	440.7209128	1/sp|P04114|APOB_HUMAN
2312_ELEVPQLC(UniMod:4)SFILK_2	ELEVPQLCSFILK	ELEVPQLC(UniMod:4)SFILK	2	788.4261843	1/sp|P04114|APOB_HUMAN
2394_ENFAGEATLQR_2	ENFAGEATLQR	ENFAGEATLQR	2	618.3043838	1/sp|P04114|APOB_HUMAN
251_AFTDLHLR_2	AFTDLHLR	AFTDLHLR	2	486.7667089	1/sp|P04114|APOB_HUMAN
2586_ETLEDTR_2	ETLEDTR	ETLEDTR	2	432.2088894	1/sp|P04114|APOB_HUMAN
2691_EVYGFNPEGK_2	EVYGFNPEGK	EVYGFNPEGK	2	570.272021	1/sp|P04114|APOB_HUMAN
2728_EYSGTIASEANTYLNSK_2	EYSGTIASEANTYLNSK	EYSGTIASEANTYLNSK	2	924.4365202	1/sp|P04114|APOB_HUMAN
2908_FIIPSPK_2	FIIPSPK	FIIPSPK	2	401.2470894	1/sp|P04114|APOB_HUMAN
3014_FPEVDVLTK_2	FPEVDVLTK	FPEVDVLTK	2	524.2896824	1/sp|P04114|APOB_HUMAN
3131_FSVPAGIVIPSFQALTAR_2	FSVPAGIVIPSFQALTAR	FSVPAGIVIPSFQALTAR	2	937.530361	1/sp|P04114|APOB_HUMAN
3192_FVTQAEGAK_2	FVTQAEGAK	FVTQAEGAK	2	475.7507245	1/sp|P04114|APOB_HUMAN
3567_GIISALLVPPETEEAK_2	GIISALLVPPETEEAK	GIISALLVPPETEEAK	2	833.9667279	1/sp|P04114|APOB_HUMAN
3693_GMALFGEGK_2	GMALFGEGK	GMALFGEGK	2	455.2285706	1/sp|P04114|APOB_HUMAN
3710_GMTRPLSTLISSSQSC(UniMod:4)QYTLDAK_3	GMTRPLSTLISSSQSCQYTLDAK	GMTRPLSTLISSSQSC(UniMod:4)QYTLDAK	3	848.7526008	1/sp|P04114|APOB_HUMAN
3753_GNVATEISTER_2	GNVATEISTER	GNVATEISTER	2	588.7963916	1/sp|P04114|APOB_HUMAN
4150_HINIDQFVR_2	HINIDQFVR	HINIDQFVR	2	571.3092722	1/sp|P04114|APOB_HUMAN
4429_IADFELPTIIVPEQTIEIPSIK_3	IADFELPTIIVPEQTIEIPSIK	IADFELPTIIVPEQTIEIPSIK	3	822.7962412	1/sp|P04114|APOB_HUMAN
4437_IAELSATAQEIIK_2	IAELSATAQEIIK	IAELSATAQEIIK	2	693.8955743	1/sp|P04114|APOB_HUMAN
4485_IDDIWNLEVK_2	IDDIWNLEVK	IDDIWNLEVK	2	622.8297031	1/sp|P04114|APOB_HUMAN
4519_IEDGTLASK_2	IEDGTLASK	IEDGTLASK	2	467.2480146	1/sp|P04114|APOB_HUMAN
4534_IEIPLPFGGK_2	IEIPLPFGGK	IEIPLPFGGK	2	535.8158674	1/sp|P04114|APOB_HUMAN
4586_IGQDGISTSATTNLK_2	IGQDGISTSATTNLK	IGQDGISTSATTNLK	2	753.3939271	1/sp|P04114|APOB_HUMAN
4604_IHSGSFQSQVELSNDQEK_3	IHSGSFQSQVELSNDQEK	IHSGSFQSQVELSNDQEK	3	678.3238638	1/sp|P04114|APOB_HUMAN
4629_IISDYHQQFR_3	IISDYHQQFR	IISDYHQQFR	3	436.2228047	1/sp|P04114|APOB_HUMAN
4660_ILGEELGFASLHDLQLLGK_3	ILGEELGFASLHDLQLLGK	ILGEELGFASLHDLQLLGK	3	685.0491237	1/sp|P04114|APOB_HUMAN
4718_INNQLTLDSNTK_2	INNQLTLDSNTK	INNQLTLDSNTK	2	680.8569805	1/sp|P04114|APOB_HUMAN
4743_IPSVQINFK_2	IPSVQINFK	IPSVQINFK	2	523.3056669	1/sp|P04114|APOB_HUMAN
4827_ITENDIQIALDDAK_2	ITENDIQIALDDAK	ITENDIQIALDDAK	2	779.9015849	1/sp|P04114|APOB_HUMAN
4850_ITLPDFR_2	ITLPDFR	ITLPDFR	2	431.245078	1/sp|P04114|APOB_HUMAN
4911_IVQILPWEQNEQVK_2	IVQILPWEQNEQVK	IVQILPWEQNEQVK	2	862.4725117	1/sp|P04114|APOB_HUMAN
5184_KGNVATEISTER_2	KGNVATEISTER	KGNVATEISTER	2	652.8438731	1/sp|P04114|APOB_HUMAN
5277_KLTISEQNIQR_2	KLTISEQNIQR	KLTISEQNIQR	2	665.3778831	1/sp|P04114|APOB_HUMAN
53_AASGTTGTYQEWK_2	AASGTTGTYQEWK	AASGTTGTYQEWK	2	700.3280558	1/sp|P04114|APOB_HUMAN
5303_KMTSNFPVDLSDYPK_3	KMTSNFPVDLSDYPK	KMTSNFPVDLSDYPK	3	581.2870339	1/sp|P04114|APOB_HUMAN
536_ALVEQGFTVPEIK_2	ALVEQGFTVPEIK	ALVEQGFTVPEIK	2	715.898117	1/sp|P04114|APOB_HUMAN
5476_KYTYNYEAESSSGVPGTADSR_2	KYTYNYEAESSSGVPGTADSR	KYTYNYEAESSSGVPGTADSR	2	1141.514019	1/sp|P04114|APOB_HUMAN
5492_LAAYLMLMR_2	LAAYLMLMR	LAAYLMLMR	2	541.298473	1/sp|P04114|APOB_HUMAN
5538_LATALSLSNK_2	LATALSLSNK	LATALSLSNK	2	509.3005815	1/sp|P04114|APOB_HUMAN
556_ALYWVNGQVPDGVSK_2	ALYWVNGQVPDGVSK	ALYWVNGQVPDGVSK	2	816.9226547	1/sp|P04114|APOB_HUMAN
5618_LDVTTSIGR_2	LDVTTSIGR	LDVTTSIGR	2	481.2692814	1/sp|P04114|APOB_HUMAN
5642_LELELRPTGEIEQYSVSATYELQR_3	LELELRPTGEIEQYSVSATYELQR	LELELRPTGEIEQYSVSATYELQR	3	942.1502943	1/sp|P04114|APOB_HUMAN
5853_LIVAMSSWLQK_2	LIVAMSSWLQK	LIVAMSSWLQK	2	638.3601161	1/sp|P04114|APOB_HUMAN
6020_LLSGGNTLHLVSTTK_3	LLSGGNTLHLVSTTK	LLSGGNTLHLVSTTK	3	514.2946287	1/sp|P04114|APOB_HUMAN
6063_LNDLNSVLVMPTFHVPFTDLQVPSC(UniMod:4)K_3	LNDLNSVLVMPTFHVPFTDLQVPSCK	LNDLNSVLVMPTFHVPFTDLQVPSC(UniMod:4)K	3	991.1733884	1/sp|P04114|APOB_HUMAN
6127_LPQQANDYLNSFNWER_2	LPQQANDYLNSFNWER	LPQQANDYLNSFNWER	2	997.9713958	1/sp|P04114|APOB_HUMAN
6142_LPYTIITTPPLKDFSLWEK_3	LPYTIITTPPLKDFSLWEK	LPYTIITTPPLKDFSLWEK	3	754.7521957	1/sp|P04114|APOB_HUMAN
6310_LTISEQNIQR_2	LTISEQNIQR	LTISEQNIQR	2	601.3304016	1/sp|P04114|APOB_HUMAN
6311_LTLDIQNK_2	LTLDIQNK	LTLDIQNK	2	472.7741996	1/sp|P04114|APOB_HUMAN
6363_LVEQGFTVPEIK_2	LVEQGFTVPEIK	LVEQGFTVPEIK	2	680.3795601	1/sp|P04114|APOB_HUMAN
658_AQIPILR_2	AQIPILR	AQIPILR	2	405.7634379	1/sp|P04114|APOB_HUMAN
6595_MGLAFESTK_2	MGLAFESTK	MGLAFESTK	2	492.2469604	1/sp|P04114|APOB_HUMAN
6838_M(UniMod:35)TSNFPVDLSDYPK_2	MTSNFPVDLSDYPK	M(UniMod:35)TSNFPVDLSDYPK	2	815.3768884	1/sp|P04114|APOB_HUMAN
6938_NFVASHIANILNSEELDIQDLKK_4	NFVASHIANILNSEELDIQDLKK	NFVASHIANILNSEELDIQDLKK	4	653.5986092	1/sp|P04114|APOB_HUMAN
6975_NHLQLEGLFFTNGEHTSK_4	NHLQLEGLFFTNGEHTSK	NHLQLEGLFFTNGEHTSK	4	518.7603522	1/sp|P04114|APOB_HUMAN
6993_NIILPVYDK_2	NIILPVYDK	NIILPVYDK	2	537.8133247	1/sp|P04114|APOB_HUMAN
7064_NLQNNAEWVYQGAIR_2	NLQNNAEWVYQGAIR	NLQNNAEWVYQGAIR	2	888.4448169	1/sp|P04114|APOB_HUMAN
7084_NMEVSVATTTK_2	NMEVSVATTTK	NMEVSVATTTK	2	590.7975457	1/sp|P04114|APOB_HUMAN
7098_NNALDFVTK_2	NNALDFVTK	NNALDFVTK	2	511.2692814	1/sp|P04114|APOB_HUMAN
7180_NPNGYSFSIPVK_2	NPNGYSFSIPVK	NPNGYSFSIPVK	2	661.8406021	1/sp|P04114|APOB_HUMAN
7210_NSEEFAAAMSR_2	NSEEFAAAMSR	NSEEFAAAMSR	2	606.7693195	1/sp|P04114|APOB_HUMAN
7667_QGFFPDSVNK_2	QGFFPDSVNK	QGFFPDSVNK	2	569.7800132	1/sp|P04114|APOB_HUMAN
7712_QIDDIDVR_2	QIDDIDVR	QIDDIDVR	2	487.2510886	1/sp|P04114|APOB_HUMAN
780_ATFQTPDFIVPLTDLR_2	ATFQTPDFIVPLTDLR	ATFQTPDFIVPLTDLR	2	917.4909015	1/sp|P04114|APOB_HUMAN
7852_QSFDLSVK_2	QSFDLSVK	QSFDLSVK	2	462.2452749	1/sp|P04114|APOB_HUMAN
788_ATGVLYDYVNK_2	ATGVLYDYVNK	ATGVLYDYVNK	2	621.821878	1/sp|P04114|APOB_HUMAN
7880_QTEATMTFK_2	QTEATMTFK	QTEATMTFK	2	528.7551495	1/sp|P04114|APOB_HUMAN
7887_QTIIVVLENVQR_2	QTIIVVLENVQR	QTIIVVLENVQR	2	706.4170082	1/sp|P04114|APOB_HUMAN
7911_QVFLYPEKDEPTYILNIK_3	QVFLYPEKDEPTYILNIK	QVFLYPEKDEPTYILNIK	3	737.3963005	1/sp|P04114|APOB_HUMAN
7913_QVFLYPEKDEPTYILNIKR_4	QVFLYPEKDEPTYILNIKR	QVFLYPEKDEPTYILNIKR	4	592.3243222	1/sp|P04114|APOB_HUMAN
801_ATLYALSHAVNNYHK_4	ATLYALSHAVNNYHK	ATLYALSHAVNNYHK	4	426.2231399	1/sp|P04114|APOB_HUMAN
8122_RNLQNNAEWVYQGAIR_3	RNLQNNAEWVYQGAIR	RNLQNNAEWVYQGAIR	3	644.6660071	1/sp|P04114|APOB_HUMAN
8470_SEYQADYESLR_2	SEYQADYESLR	SEYQADYESLR	2	680.8044136	1/sp|P04114|APOB_HUMAN
8475_SFDYHQFVDETNDK_2	SFDYHQFVDETNDK	SFDYHQFVDETNDK	2	872.8760985	1/sp|P04114|APOB_HUMAN
8595_SGSSTASWIQNVDTK_2	SGSSTASWIQNVDTK	SGSSTASWIQNVDTK	2	790.8811838	1/sp|P04114|APOB_HUMAN
8613_SGVQMNTNFFHESGLEAHVALK_4	SGVQMNTNFFHESGLEAHVALK	SGVQMNTNFFHESGLEAHVALK	4	604.7983087	1/sp|P04114|APOB_HUMAN
8636_SHDELPR_2	SHDELPR	SHDELPR	2	427.2117665	1/sp|P04114|APOB_HUMAN
8824_SLHMYANR_2	SLHMYANR	SLHMYANR	2	496.2425437	1/sp|P04114|APOB_HUMAN
8910_SLWDFLK_2	SLWDFLK	SLWDFLK	2	454.7474535	1/sp|P04114|APOB_HUMAN
8960_SPAFTDLHLR_2	SPAFTDLHLR	SPAFTDLHLR	2	578.809105	1/sp|P04114|APOB_HUMAN
902_AVSMPSFSILGSDVR_2	AVSMPSFSILGSDVR	AVSMPSFSILGSDVR	2	783.4032405	1/sp|P04114|APOB_HUMAN
904_AVSM(UniMod:35)PSFSILGSDVR_2	AVSMPSFSILGSDVR	AVSM(UniMod:35)PSFSILGSDVR	2	791.4006979	1/sp|P04114|APOB_HUMAN
9223_SVGFHLPSR_2	SVGFHLPSR	SVGFHLPSR	2	500.2721584	1/sp|P04114|APOB_HUMAN
9258_SVSDGIAALDLNAVANK_2	SVSDGIAALDLNAVANK	SVSDGIAALDLNAVANK	2	829.4414086	1/sp|P04114|APOB_HUMAN
9266_SVSLPSLDPASAK_2	SVSLPSLDPASAK	SVSLPSLDPASAK	2	636.3457173	1/sp|P04114|APOB_HUMAN
9478_TEHGSEMLFFGNAIEGK_3	TEHGSEMLFFGNAIEGK	TEHGSEMLFFGNAIEGK	3	622.9612094	1/sp|P04114|APOB_HUMAN
9505_TEVIPPLIENR_2	TEVIPPLIENR	TEVIPPLIENR	2	640.8640772	1/sp|P04114|APOB_HUMAN
9601_TGISPLALIK_2	TGISPLALIK	TGISPLALIK	2	506.8236924	1/sp|P04114|APOB_HUMAN
9705_TKNSEEFAAAMSR_3	TKNSEEFAAAMSR	TKNSEEFAAAMSR	3	481.229519	1/sp|P04114|APOB_HUMAN
9772_TLQGIPQMIGEVIR_2	TLQGIPQMIGEVIR	TLQGIPQMIGEVIR	2	777.9372505	1/sp|P04114|APOB_HUMAN
9857_TPALHFK_2	TPALHFK	TPALHFK	2	407.2345133	1/sp|P04114|APOB_HUMAN
9996_TSSFALNLPTLPEVK_2	TSSFALNLPTLPEVK	TSSFALNLPTLPEVK	2	808.9483382	1/sp|P04114|APOB_HUMAN
58438_GC(UniMod:4)C(UniMod:4)FDDTVR_2	GCCFDDTVR	GC(UniMod:4)C(UniMod:4)FDDTVR	2	565.2236906	1/sp|P04155|TFF1_HUMAN
45658_ERGHLQIAAC(UniMod:4)PNQDPLQGTTGLIPLLGIDVWEHAYYLQYK_4	ERGHLQIAACPNQDPLQGTTGLIPLLGIDVWEHAYYLQYK	ERGHLQIAAC(UniMod:4)PNQDPLQGTTGLIPLLGIDVWEHAYYLQYK	4	1145.336415	1/sp|P04179|SODM_HUMAN
62120_GHLQIAAC(UniMod:4)PNQDPLQGTTGLIPLLGIDVWEHAYYLQYK_4	GHLQIAACPNQDPLQGTTGLIPLLGIDVWEHAYYLQYK	GHLQIAAC(UniMod:4)PNQDPLQGTTGLIPLLGIDVWEHAYYLQYK	4	1074.050489	1/sp|P04179|SODM_HUMAN
4866_ITTTSPWMFPSR_2	ITTTSPWMFPSR	ITTTSPWMFPSR	2	712.3555621	1/sp|P04180|LCAT_HUMAN
9092_SSGLVSNAPGVQIR_2	SSGLVSNAPGVQIR	SSGLVSNAPGVQIR	2	692.8807899	1/sp|P04180|LCAT_HUMAN
10861_VSPTDC(UniMod:4)SAVEPEAEK_2	VSPTDCSAVEPEAEK	VSPTDC(UniMod:4)SAVEPEAEK	2	809.8668848	1/sp|P04196|HRG_HUMAN
11555_YKEENDDFASFR_2	YKEENDDFASFR	YKEENDDFASFR	2	760.836245	1/sp|P04196|HRG_HUMAN
117_ADLFYDVEALDLESPK_2	ADLFYDVEALDLESPK	ADLFYDVEALDLESPK	2	912.9487321	1/sp|P04196|HRG_HUMAN
1487_DGYLFQLLR_2	DGYLFQLLR	DGYLFQLLR	2	562.8085737	1/sp|P04196|HRG_HUMAN
1492_DHHHPHKPHEHGPPPPPDER_5	DHHHPHKPHEHGPPPPPDER	DHHHPHKPHEHGPPPPPDER	5	470.8252751	1/sp|P04196|HRG_HUMAN
199205_VRGGEGTGYFVDFSVR_3	VRGGEGTGYFVDFSVR	VRGGEGTGYFVDFSVR	3	582.6250374	1/sp|P04196|HRG_HUMAN
3389_GEVLPLPEANFPSFPLPHHK_4	GEVLPLPEANFPSFPLPHHK	GEVLPLPEANFPSFPLPHHK	4	557.2981075	1/sp|P04196|HRG_HUMAN
3462_GGEGTGYFVDFSVR_2	GGEGTGYFVDFSVR	GGEGTGYFVDFSVR	2	745.8491554	1/sp|P04196|HRG_HUMAN
4241_HPLKPDNQPFPQSVSESC(UniMod:4)PGK_3	HPLKPDNQPFPQSVSESCPGK	HPLKPDNQPFPQSVSESC(UniMod:4)PGK	3	783.7145863	1/sp|P04196|HRG_HUMAN
4246_HPNVFGF_2	HPNVFGF	HPNVFGF	2	409.2032132	1/sp|P04196|HRG_HUMAN
435_ALDLINKR_2	ALDLINKR	ALDLINKR	2	471.790184	1/sp|P04196|HRG_HUMAN
5155_KGEVLPLPEANFPSFPLPHHK_3	KGEVLPLPEANFPSFPLPHHK	KGEVLPLPEANFPSFPLPHHK	3	785.4267055	1/sp|P04196|HRG_HUMAN
5482_KYWNDC(UniMod:4)EPPDSR_2	KYWNDCEPPDSR	KYWNDC(UniMod:4)EPPDSR	2	783.8357221	1/sp|P04196|HRG_HUMAN
7715_QIGSVYR_2	QIGSVYR	QIGSVYR	2	411.7270524	1/sp|P04196|HRG_HUMAN
8175_RPSEIVIGQC(UniMod:4)K_3	RPSEIVIGQCK	RPSEIVIGQC(UniMod:4)K	3	429.567695	1/sp|P04196|HRG_HUMAN
8449_SEIVIGQC(UniMod:4)K_2	SEIVIGQCK	SEIVIGQC(UniMod:4)K	2	517.2709668	1/sp|P04196|HRG_HUMAN
8547_SGFPQVSMFFTHTFPK_3	SGFPQVSMFFTHTFPK	SGFPQVSMFFTHTFPK	3	619.9712687	1/sp|P04196|HRG_HUMAN
2269_EIVMTQSPATLSVSPGER_2	EIVMTQSPATLSVSPGER	EIVMTQSPATLSVSPGER	2	951.4854901	1/sp|P04207|KV308_HUMAN
55297_FSGSGSGTEFTLTISR_2	FSGSGSGTEFTLTISR	FSGSGSGTEFTLTISR	2	823.9046589	1/sp|P04207|KV308_HUMAN
3097_FSGSLLGGK_2	FSGSLLGGK	FSGSLLGGK	2	433.2425353	1/sp|P04211|LV001_HUMAN
196365_VLYLSAFTSK_2	VLYLSAFTSK	VLYLSAFTSK	2	564.8186071	1/sp|P04216|THY1_HUMAN
1036_C(UniMod:4)EGPIPDVTFELLR_2	CEGPIPDVTFELLR	C(UniMod:4)EGPIPDVTFELLR	2	823.4163479	1/sp|P04217|A1BG_HUMAN
10930_VTLTC(UniMod:4)VAPLSGVDFQLR_2	VTLTCVAPLSGVDFQLR	VTLTC(UniMod:4)VAPLSGVDFQLR	2	938.5034859	1/sp|P04217|A1BG_HUMAN
1108_C(UniMod:4)LAPLEGAR_2	CLAPLEGAR	C(UniMod:4)LAPLEGAR	2	493.7580266	1/sp|P04217|A1BG_HUMAN
132206_NGVAQEPVHLDSPAIKHQFLLTGDTQGR_4	NGVAQEPVHLDSPAIKHQFLLTGDTQGR	NGVAQEPVHLDSPAIKHQFLLTGDTQGR	4	757.8954343	1/sp|P04217|A1BG_HUMAN
171041_SSTSPDRIFFHLNAVALGDGGHYTC(UniMod:4)R_4	SSTSPDRIFFHLNAVALGDGGHYTCR	SSTSPDRIFFHLNAVALGDGGHYTC(UniMod:4)R	4	720.3476913	1/sp|P04217|A1BG_HUMAN
3229_GAAANLELIFVGPQHAGNYR_3	GAAANLELIFVGPQHAGNYR	GAAANLELIFVGPQHAGNYR	3	700.032467	1/sp|P04217|A1BG_HUMAN
4264_HQFLLTGDTQGR_2	HQFLLTGDTQGR	HQFLLTGDTQGR	2	686.8520325	1/sp|P04217|A1BG_HUMAN
4548_IFFHLNAVALGDGGHYTC(UniMod:4)R_3	IFFHLNAVALGDGGHYTCR	IFFHLNAVALGDGGHYTC(UniMod:4)R	3	716.6863024	1/sp|P04217|A1BG_HUMAN
5647_LELHVDGPPPRPQLR_3	LELHVDGPPPRPQLR	LELHVDGPPPRPQLR	3	575.3249223	1/sp|P04217|A1BG_HUMAN
5673_LETPDFQLFK_2	LETPDFQLFK	LETPDFQLFK	2	619.3267962	1/sp|P04217|A1BG_HUMAN
5794_LHDNQNGWSGDSAPVELILSDETLPAPEFSPEPESGR_4	LHDNQNGWSGDSAPVELILSDETLPAPEFSPEPESGR	LHDNQNGWSGDSAPVELILSDETLPAPEFSPEPESGR	4	998.47116	1/sp|P04217|A1BG_HUMAN
5931_LLELTGPK_2	LLELTGPK	LLELTGPK	2	435.7683859	1/sp|P04217|A1BG_HUMAN
6963_NGVAQEPVHLDSPAIK_2	NGVAQEPVHLDSPAIK	NGVAQEPVHLDSPAIK	2	837.9441184	1/sp|P04217|A1BG_HUMAN
819_ATWSGAVLAGR_2	ATWSGAVLAGR	ATWSGAVLAGR	2	544.7959976	1/sp|P04217|A1BG_HUMAN
8574_SGLSTGWTQLSK_2	SGLSTGWTQLSK	SGLSTGWTQLSK	2	632.8302344	1/sp|P04217|A1BG_HUMAN
8862_SLPAPWLSMAPVSWITPGLK_2	SLPAPWLSMAPVSWITPGLK	SLPAPWLSMAPVSWITPGLK	2	1076.087186	1/sp|P04217|A1BG_HUMAN
8866_SLPAPWLSM(UniMod:35)APVSWITPGLK_3	SLPAPWLSMAPVSWITPGLK	SLPAPWLSM(UniMod:35)APVSWITPGLK	3	723.0588542	1/sp|P04217|A1BG_HUMAN
9295_SWVPHTFESELSDPVELLVAES_3	SWVPHTFESELSDPVELLVAES	SWVPHTFESELSDPVELLVAES	3	824.4040719	1/sp|P04217|A1BG_HUMAN
9443_TDGEGALSEPSATVTIEELAAPPPPVLMHHGESSQVLHPGNK_4	TDGEGALSEPSATVTIEELAAPPPPVLMHHGESSQVLHPGNK	TDGEGALSEPSATVTIEELAAPPPPVLMHHGESSQVLHPGNK	4	1075.785218	1/sp|P04217|A1BG_HUMAN
9446_TDGEGALSEPSATVTIEELAAPPPPVLM(UniMod:35)HHGESSQVLHPGNK_4	TDGEGALSEPSATVTIEELAAPPPPVLMHHGESSQVLHPGNK	TDGEGALSEPSATVTIEELAAPPPPVLM(UniMod:35)HHGESSQVLHPGNK	4	1079.783946	1/sp|P04217|A1BG_HUMAN
9778_TLTC(UniMod:4)VAPLSGVDFQLR_2	TLTCVAPLSGVDFQLR	TLTC(UniMod:4)VAPLSGVDFQLR	2	888.969279	1/sp|P04217|A1BG_HUMAN
9895_TPGAAANLELIFVGPQHAGNYR_3	TPGAAANLELIFVGPQHAGNYR	TPGAAANLELIFVGPQHAGNYR	3	766.0659478	1/sp|P04217|A1BG_HUMAN
11435_YFAHSILTVSEEEWNTGETYTC(UniMod:4)VVAHEALPNR_4	YFAHSILTVSEEEWNTGETYTCVVAHEALPNR	YFAHSILTVSEEEWNTGETYTC(UniMod:4)VVAHEALPNR	4	931.6900578	1/sp|P04220|MUCB_HUMAN
103810_LDSELKNMQDMVEDYR_2	LDSELKNMQDMVEDYR	LDSELKNMQDMVEDYR	2	993.45079	1/sp|P04264|K2C1_HUMAN
103812_LDSELKNMQDM(UniMod:35)VEDYR_2	LDSELKNMQDMVEDYR	LDSELKNMQDM(UniMod:35)VEDYR	2	1001.448247	1/sp|P04264|K2C1_HUMAN
127475_MSGEC(UniMod:4)APNVSVSVSTSHTTISGGGSR_3	MSGECAPNVSVSVSTSHTTISGGGSR	MSGEC(UniMod:4)APNVSVSVSTSHTTISGGGSR	3	855.7271143	1/sp|P04264|K2C1_HUMAN
137253_NSKIEISELNR_2	NSKIEISELNR	NSKIEISELNR	2	651.8542408	1/sp|P04264|K2C1_HUMAN
160305_SEIDNVK_2	SEIDNVK	SEIDNVK	2	402.7085253	1/sp|P04264|K2C1_HUMAN
161835_SGGGFSSGSAGIINYQR_2	SGGGFSSGSAGIINYQR	SGGGFSSGSAGIINYQR	2	829.4000751	1/sp|P04264|K2C1_HUMAN
3428_AEAESLYQSKYEELQITAGR_3	AEAESLYQSKYEELQITAGR	AEAESLYQSKYEELQITAGR	3	762.7131284	1/sp|P04264|K2C1_HUMAN
685_AQYEDIAQK_2	AQYEDIAQK	AQYEDIAQK	2	533.264196	1/sp|P04264|K2C1_HUMAN
10239_VAVVEYHDGSHAYIGLK_4	VAVVEYHDGSHAYIGLK	VAVVEYHDGSHAYIGLK	4	465.242801	1/sp|P04275|VWF_HUMAN
10870_VSSQC(UniMod:4)ADTR_2	VSSQCADTR	VSSQC(UniMod:4)ADTR	2	512.2298302	1/sp|P04275|VWF_HUMAN
10960_VTVFPIGIGDR_2	VTVFPIGIGDR	VTVFPIGIGDR	2	587.3349556	1/sp|P04275|VWF_HUMAN
111300_LLDLVFLLDGSSR_2	LLDLVFLLDGSSR	LLDLVFLLDGSSR	2	724.4113915	1/sp|P04275|VWF_HUMAN
11335_YAGSQVASTSEVLK_2	YAGSQVASTSEVLK	YAGSQVASTSEVLK	2	720.3724633	1/sp|P04275|VWF_HUMAN
115608_LPGDIQVVPIGVGPNANVQELER_3	LPGDIQVVPIGVGPNANVQELER	LPGDIQVVPIGVGPNANVQELER	3	805.4394508	1/sp|P04275|VWF_HUMAN
11731_YTLFQIFSK_2	YTLFQIFSK	YTLFQIFSK	2	573.8133247	1/sp|P04275|VWF_HUMAN
1476_DGTVTTDWK_2	DGTVTTDWK	DGTVTTDWK	2	511.7430964	1/sp|P04275|VWF_HUMAN
154196_RLPGDIQVVPIGVGPNANVQELER_3	RLPGDIQVVPIGVGPNANVQELER	RLPGDIQVVPIGVGPNANVQELER	3	857.4731545	1/sp|P04275|VWF_HUMAN
167402_SNRVTVFPIGIGDRYDAAQLR_4	SNRVTVFPIGIGDRYDAAQLR	SNRVTVFPIGIGDRYDAAQLR	4	587.8171957	1/sp|P04275|VWF_HUMAN
193624_VIVIPVGIGPHANLK_3	VIVIPVGIGPHANLK	VIVIPVGIGPHANLK	3	509.6520877	1/sp|P04275|VWF_HUMAN
1977_EAPDLVLQR_2	EAPDLVLQR	EAPDLVLQR	2	520.7903809	1/sp|P04275|VWF_HUMAN
201358_VTVFPIGIGDRYDAAQLR_3	VTVFPIGIGDRYDAAQLR	VTVFPIGIGDRYDAAQLR	3	664.3618131	1/sp|P04275|VWF_HUMAN
205466_YAGSQVASTSEVLKYTLFQIFSK_3	YAGSQVASTSEVLKYTLFQIFSK	YAGSQVASTSEVLKYTLFQIFSK	3	856.451245	1/sp|P04275|VWF_HUMAN
206779_YFTFSGIC(UniMod:4)QYLLAR_2	YFTFSGICQYLLAR	YFTFSGIC(UniMod:4)QYLLAR	2	869.9347079	1/sp|P04275|VWF_HUMAN
2176_EGGPSQIGDALGFAVR_2	EGGPSQIGDALGFAVR	EGGPSQIGDALGFAVR	2	787.4020865	1/sp|P04275|VWF_HUMAN
2710_EYAPGETVK_2	EYAPGETVK	EYAPGETVK	2	497.2480146	1/sp|P04275|VWF_HUMAN
2988_FNHLGHIFTFTPQNNEFQLQLSPK_4	FNHLGHIFTFTPQNNEFQLQLSPK	FNHLGHIFTFTPQNNEFQLQLSPK	4	715.1159635	1/sp|P04275|VWF_HUMAN
3079_FSEEAC(UniMod:4)AVLTSPTFEAC(UniMod:4)HR_3	FSEEACAVLTSPTFEACHR	FSEEAC(UniMod:4)AVLTSPTFEAC(UniMod:4)HR	3	737.9981058	1/sp|P04275|VWF_HUMAN
4487_IDGSGNFQVLLSDR_2	IDGSGNFQVLLSDR	IDGSGNFQVLLSDR	2	760.8888119	1/sp|P04275|VWF_HUMAN
4520_IEDLPTMVTLGNSFLHK_3	IEDLPTMVTLGNSFLHK	IEDLPTMVTLGNSFLHK	3	639.004638	1/sp|P04275|VWF_HUMAN
4648_ILAGPAGDSNVVK_2	ILAGPAGDSNVVK	ILAGPAGDSNVVK	2	620.8484271	1/sp|P04275|VWF_HUMAN
4694_ILTSDVFQDC(UniMod:4)NK_2	ILTSDVFQDCNK	ILTSDVFQDC(UniMod:4)NK	2	720.3453913	1/sp|P04275|VWF_HUMAN
6220_LSEAEFEVLK_2	LSEAEFEVLK	LSEAEFEVLK	2	582.810979	1/sp|P04275|VWF_HUMAN
7889_QTMVDSSC(UniMod:4)R_2	QTMVDSSCR	QTMVDSSC(UniMod:4)R	2	542.2315157	1/sp|P04275|VWF_HUMAN
82583_IGWPNAPILIQDFETLPR_2	IGWPNAPILIQDFETLPR	IGWPNAPILIQDFETLPR	2	1040.564932	1/sp|P04275|VWF_HUMAN
33028_DSWLDKQAEISASAPTSLR_3	DSWLDKQAEISASAPTSLR	DSWLDKQAEISASAPTSLR	3	692.3516424	1/sp|P04278|SHBG_HUMAN
4448_IALGGLLFPASNLR_2	IALGGLLFPASNLR	IALGGLLFPASNLR	2	721.4299187	1/sp|P04278|SHBG_HUMAN
5700_LFLGALPGEDSSTSFC(UniMod:4)LNGLWAQGQR_3	LFLGALPGEDSSTSFCLNGLWAQGQR	LFLGALPGEDSSTSFC(UniMod:4)LNGLWAQGQR	3	942.1289476	1/sp|P04278|SHBG_HUMAN
7566_QAEISASAPTSLR_2	QAEISASAPTSLR	QAEISASAPTSLR	2	665.8516981	1/sp|P04278|SHBG_HUMAN
120941_LTGMAFRVPTANVSVVDLTC(UniMod:4)RLEK_3	LTGMAFRVPTANVSVVDLTCRLEK	LTGMAFRVPTANVSVVDLTC(UniMod:4)RLEK	3	893.1436521	1/sp|P04406|G3P_HUMAN
120947_LTGM(UniMod:35)AFRVPTANVSVVDLTC(UniMod:4)RLEK_4	LTGMAFRVPTANVSVVDLTCRLEK	LTGM(UniMod:35)AFRVPTANVSVVDLTC(UniMod:4)RLEK	4	674.1082868	1/sp|P04406|G3P_HUMAN
193021_VIHDNFGIVEGLMTTVHAITATQK_3	VIHDNFGIVEGLMTTVHAITATQK	VIHDNFGIVEGLMTTVHAITATQK	3	865.7914957	1/sp|P04406|G3P_HUMAN
4088_AEMDQILHGLDKVAEEWAQGTFK_3	AEMDQILHGLDKVAEEWAQGTFK	AEMDQILHGLDKVAEEWAQGTFK	3	872.7636057	1/sp|P04424|ARLY_HUMAN
86626_INVLPLGSGAIAGNPLGVDR_2	INVLPLGSGAIAGNPLGVDR	INVLPLGSGAIAGNPLGVDR	2	967.0469065	1/sp|P04424|ARLY_HUMAN
1539_DIQLTQSPSSLSASVGDR_2	DIQLTQSPSSLSASVGDR	DIQLTQSPSSLSASVGDR	2	930.9685188	1/sp|P04430|KV122_HUMAN
2264_EIVLTQSPATLSLSPGER_2	EIVLTQSPATLSLSPGER	EIVLTQSPATLSLSPGER	2	949.5151048	1/sp|P04433|KV309_HUMAN
5955_LLIYDASNR_2	LLIYDASNR	LLIYDASNR	2	532.7903809	1/sp|P04433|KV309_HUMAN
748_ASQSVSSYLAWYQQKPGQAPR_3	ASQSVSSYLAWYQQKPGQAPR	ASQSVSSYLAWYQQKPGQAPR	3	784.7292242	1/sp|P04433|KV309_HUMAN
2271_EIVMTQSPPTLSLSPGER_2	EIVMTQSPPTLSLSPGER	EIVMTQSPPTLSLSPGER	2	971.5011402	1/sp|P04434|KV310_HUMAN
105426_LFAQLAGDDMEVSATELM(UniMod:35)NILNK_3	LFAQLAGDDMEVSATELMNILNK	LFAQLAGDDMEVSATELM(UniMod:35)NILNK	3	847.0854685	1/sp|P04632|CPNS1_HUMAN
105427_LFAQLAGDDM(UniMod:35)EVSATELMNILNK_3	LFAQLAGDDMEVSATELMNILNK	LFAQLAGDDM(UniMod:35)EVSATELMNILNK	3	847.0854685	1/sp|P04632|CPNS1_HUMAN
162464_SGTIC(UniMod:4)SSELPGAFEAAGFHLNEHLYNMIIR_3	SGTICSSELPGAFEAAGFHLNEHLYNMIIR	SGTIC(UniMod:4)SSELPGAFEAAGFHLNEHLYNMIIR	3	1112.204299	1/sp|P04632|CPNS1_HUMAN
166865_SMVAVMDSDTTGK_2	SMVAVMDSDTTGK	SMVAVMDSDTTGK	2	671.3048776	1/sp|P04632|CPNS1_HUMAN
115492_LPEEWSQWLGGSSWPGYVRPLPPAAIESPAVAAPAYSR_4	LPEEWSQWLGGSSWPGYVRPLPPAAIESPAVAAPAYSR	LPEEWSQWLGGSSWPGYVRPLPPAAIESPAVAAPAYSR	4	1024.020623	1/sp|P04792|HSPB1_HUMAN
210882_YTLPPGVDPTQVSSSLSPEGTLTVEAPM(UniMod:35)PK_3	YTLPPGVDPTQVSSSLSPEGTLTVEAPMPK	YTLPPGVDPTQVSSSLSPEGTLTVEAPM(UniMod:35)PK	3	1038.856559	1/sp|P04792|HSPB1_HUMAN
144057_QFREILFSVDSSINQSIGGVILFHETLYQK_4	QFREILFSVDSSINQSIGGVILFHETLYQK	QFREILFSVDSSINQSIGGVILFHETLYQK	4	867.9595029	1/sp|P05062|ALDOB_HUMAN
40743_EILFSVDSSINQSIGGVILFHETLYQK_3	EILFSVDSSINQSIGGVILFHETLYQK	EILFSVDSSINQSIGGVILFHETLYQK	3	1013.200877	1/sp|P05062|ALDOB_HUMAN
150348_QYTSIHHGVVEVDAAVTPEER_4	QYTSIHHGVVEVDAAVTPEER	QYTSIHHGVVEVDAAVTPEER	4	585.0421985	1/sp|P05067|A4_HUMAN
155276_RPIHLSFDVDGLDPSFTPATGTPVVGGLTYR_4	RPIHLSFDVDGLDPSFTPATGTPVVGGLTYR	RPIHLSFDVDGLDPSFTPATGTPVVGGLTYR	4	822.1780207	1/sp|P05089|ARGI1_HUMAN
177264_TGLLSGLDIMEVNPSLGK_2	TGLLSGLDIMEVNPSLGK	TGLLSGLDIMEVNPSLGK	2	922.4953265	1/sp|P05089|ARGI1_HUMAN
177267_TGLLSGLDIM(UniMod:35)EVNPSLGK_2	TGLLSGLDIMEVNPSLGK	TGLLSGLDIM(UniMod:35)EVNPSLGK	2	930.4927838	1/sp|P05089|ARGI1_HUMAN
185735_TVNTAVAITLAC(UniMod:4)FGLAR_2	TVNTAVAITLACFGLAR	TVNTAVAITLAC(UniMod:4)FGLAR	2	889.4850962	1/sp|P05089|ARGI1_HUMAN
86763_IPDVPGFSWVTPC(UniMod:4)ISAK_2	IPDVPGFSWVTPCISAK	IPDVPGFSWVTPC(UniMod:4)ISAK	2	937.4794795	1/sp|P05089|ARGI1_HUMAN
98518_KRPIHLSFDVDGLDPSFTPATGTPVVGGLTYR_4	KRPIHLSFDVDGLDPSFTPATGTPVVGGLTYR	KRPIHLSFDVDGLDPSFTPATGTPVVGGLTYR	4	854.2017614	1/sp|P05089|ARGI1_HUMAN
132983_NILTSNNIDVKK_2	NILTSNNIDVKK	NILTSNNIDVKK	2	679.8855409	1/sp|P05090|APOD_HUMAN
135939_NPNLPPETVDSLKNILTSNNIDVKK_4	NPNLPPETVDSLKNILTSNNIDVKK	NPNLPPETVDSLKNILTSNNIDVKK	4	691.6276323	1/sp|P05090|APOD_HUMAN
195489_VLNQELR_2	VLNQELR	VLNQELR	2	436.2534343	1/sp|P05090|APOD_HUMAN
205234_WYEIEKIPTTFENGR_3	WYEIEKIPTTFENGR	WYEIEKIPTTFENGR	3	628.315981	1/sp|P05090|APOD_HUMAN
22391_C(UniMod:4)PNPPVQENFDVNKYLGR_3	CPNPPVQENFDVNKYLGR	C(UniMod:4)PNPPVQENFDVNKYLGR	3	716.3494673	1/sp|P05090|APOD_HUMAN
6715_MTVTDQVNC(UniMod:4)PK_2	MTVTDQVNCPK	MTVTDQVNC(UniMod:4)PK	2	646.8023051	1/sp|P05090|APOD_HUMAN
6839_M(UniMod:35)TVTDQVNC(UniMod:4)PK_2	MTVTDQVNCPK	M(UniMod:35)TVTDQVNC(UniMod:4)PK	2	654.7997624	1/sp|P05090|APOD_HUMAN
7000_NILTSNNIDVK_2	NILTSNNIDVK	NILTSNNIDVK	2	615.8380594	1/sp|P05090|APOD_HUMAN
7181_NPNLPPETVDSLK_2	NPNLPPETVDSLK	NPNLPPETVDSLK	2	712.375006	1/sp|P05090|APOD_HUMAN
87198_IPTTFENGR_2	IPTTFENGR	IPTTFENGR	2	517.7669059	1/sp|P05090|APOD_HUMAN
12687_ANNSTYGLAAAVFTK_2	ANNSTYGLAAAVFTK	ANNSTYGLAAAVFTK	2	764.3937301	1/sp|P05091|ALDH2_HUMAN
12875_ANYLSQALQAGTVWVNC(UniMod:4)YDVFGAQSPFGGYK_3	ANYLSQALQAGTVWVNCYDVFGAQSPFGGYK	ANYLSQALQAGTVWVNC(UniMod:4)YDVFGAQSPFGGYK	3	1137.874947	1/sp|P05091|ALDH2_HUMAN
176647_TFPTVNPSTGEVIC(UniMod:4)QVAEGDK_3	TFPTVNPSTGEVICQVAEGDK	TFPTVNPSTGEVIC(UniMod:4)QVAEGDK	3	750.3633307	1/sp|P05091|ALDH2_HUMAN
178672_TIPIDGDFFSYTR_2	TIPIDGDFFSYTR	TIPIDGDFFSYTR	2	766.375006	1/sp|P05091|ALDH2_HUMAN
187209_VAEQTPLTALYVANLIK_2	VAEQTPLTALYVANLIK	VAEQTPLTALYVANLIK	2	922.5300266	1/sp|P05091|ALDH2_HUMAN
28803_DLDKANYLSQALQAGTVWVNC(UniMod:4)YDVFGAQSPFGGYK_4	DLDKANYLSQALQAGTVWVNCYDVFGAQSPFGGYK	DLDKANYLSQALQAGTVWVNC(UniMod:4)YDVFGAQSPFGGYK	4	971.4662577	1/sp|P05091|ALDH2_HUMAN
35639_EAGFPPGVVNIVPGFGPTAGAAIASHEDVDK_3	EAGFPPGVVNIVPGFGPTAGAAIASHEDVDK	EAGFPPGVVNIVPGFGPTAGAAIASHEDVDK	3	1007.176843	1/sp|P05091|ALDH2_HUMAN
72730_HEPVGVC(UniMod:4)GQIIPWNFPLLMQAWK_3	HEPVGVCGQIIPWNFPLLMQAWK	HEPVGVC(UniMod:4)GQIIPWNFPLLMQAWK	3	907.466178	1/sp|P05091|ALDH2_HUMAN
72731_HEPVGVC(UniMod:4)GQIIPWNFPLLM(UniMod:35)QAWK_3	HEPVGVCGQIIPWNFPLLMQAWK	HEPVGVC(UniMod:4)GQIIPWNFPLLM(UniMod:35)QAWK	3	912.7978162	1/sp|P05091|ALDH2_HUMAN
194514_VLEDRPLSDKGSGDSSQVTQVSPQR_4	VLEDRPLSDKGSGDSSQVTQVSPQR	VLEDRPLSDKGSGDSSQVTQVSPQR	4	672.091414	1/sp|P05106|ITB3_HUMAN
10868_ALNSIIDVYHK_3	ALNSIIDVYHK	ALNSIIDVYHK	3	424.9030721	1/sp|P05109|S10A8_HUMAN
122569_LVLVNALYFNGQWK_2	LVLVNALYFNGQWK	LVLVNALYFNGQWK	2	832.9615829	1/sp|P05121|PAI1_HUMAN
1437_DFTFDLYR_2	DFTFDLYR	DFTFDLYR	2	538.7560068	1/sp|P05154|IPSP_HUMAN
2_AAAATGTIFTFR_2	AAAATGTIFTFR	AAAATGTIFTFR	2	613.8300374	1/sp|P05154|IPSP_HUMAN
911_AVVEVDESGTR_2	AVVEVDESGTR	AVVEVDESGTR	2	581.2909421	1/sp|P05154|IPSP_HUMAN
9789_TLYLADTFPTNFR_2	TLYLADTFPTNFR	TLYLADTFPTNFR	2	779.8986483	1/sp|P05154|IPSP_HUMAN
10953_VTTSQDMLSIMEK_2	VTTSQDMLSIMEK	VTTSQDMLSIMEK	2	741.8625596	1/sp|P05155|IC1_HUMAN
137661_NSVIKVPMMNSK_3	NSVIKVPMMNSK	NSVIKVPMMNSK	3	449.9089523	1/sp|P05155|IC1_HUMAN
1435_DFTC(UniMod:4)VHQALK_2	DFTCVHQALK	DFTC(UniMod:4)VHQALK	2	609.8004227	1/sp|P05155|IC1_HUMAN
3045_FQPTLLTLPR_2	FQPTLLTLPR	FQPTLLTLPR	2	593.3531484	1/sp|P05155|IC1_HUMAN
4008_GVTSVSQIFHSPDLAIR_2	GVTSVSQIFHSPDLAIR	GVTSVSQIFHSPDLAIR	2	913.9916	1/sp|P05155|IC1_HUMAN
4303_HRLEDMEQALSPSVFK_2	HRLEDMEQALSPSVFK	HRLEDMEQALSPSVFK	2	943.9750926	1/sp|P05155|IC1_HUMAN
4306_HRLEDM(UniMod:35)EQALSPSVFK_3	HRLEDMEQALSPSVFK	HRLEDM(UniMod:35)EQALSPSVFK	3	634.9841255	1/sp|P05155|IC1_HUMAN
4646_IKVTTSQDMLSIMEK_3	IKVTTSQDMLSIMEK	IKVTTSQDMLSIMEK	3	575.3038076	1/sp|P05155|IC1_HUMAN
5468_KYPVAHFIDQTLK_2	KYPVAHFIDQTLK	KYPVAHFIDQTLK	2	780.4326583	1/sp|P05155|IC1_HUMAN
5626_LEDMEQALSPSVFK_2	LEDMEQALSPSVFK	LEDMEQALSPSVFK	2	797.3950812	1/sp|P05155|IC1_HUMAN
5924_LLDSLPSDTR_2	LLDSLPSDTR	LLDSLPSDTR	2	558.7984029	1/sp|P05155|IC1_HUMAN
5979_LLNAIYLSAK_2	LLNAIYLSAK	LLNAIYLSAK	2	553.3344243	1/sp|P05155|IC1_HUMAN
6384_LVLLNAIYLSAK_2	LVLLNAIYLSAK	LVLLNAIYLSAK	2	659.4106633	1/sp|P05155|IC1_HUMAN
6477_LYHAFSAMK_2	LYHAFSAMK	LYHAFSAMK	2	534.2707698	1/sp|P05155|IC1_HUMAN
6567_MEPFHFK_2	MEPFHFK	MEPFHFK	2	468.225831	1/sp|P05155|IC1_HUMAN
6782_M(UniMod:35)EPFHFK_2	MEPFHFK	M(UniMod:35)EPFHFK	2	476.2232883	1/sp|P05155|IC1_HUMAN
8661_SIASLLTQVLLGAGENTK_3	SIASLLTQVLLGAGENTK	SIASLLTQVLLGAGENTK	3	605.6789193	1/sp|P05155|IC1_HUMAN
9792_TLYSSSPR_2	TLYSSSPR	TLYSSSPR	2	455.7350744	1/sp|P05155|IC1_HUMAN
9836_TNLESILSYPK_2	TNLESILSYPK	TNLESILSYPK	2	632.8428104	1/sp|P05155|IC1_HUMAN
10381_VFC(UniMod:4)QPWQR_2	VFCQPWQR	VFC(UniMod:4)QPWQR	2	560.7714683	1/sp|P05156|CFAI_HUMAN
10415_VFSLQWGEVK_2	VFSLQWGEVK	VFSLQWGEVK	2	596.8216811	1/sp|P05156|CFAI_HUMAN
11656_YQIWTTVVDWIHPDLK_2	YQIWTTVVDWIHPDLK	YQIWTTVVDWIHPDLK	2	1007.525276	1/sp|P05156|CFAI_HUMAN
4119_HGNTDSEGIVEVK_2	HGNTDSEGIVEVK	HGNTDSEGIVEVK	2	692.8387877	1/sp|P05156|CFAI_HUMAN
[truncated: 2,749 more rows]
