# Supplementary material for: Discovery and Evaluation of Protein Biomarkers as a Signature of Wellness in Late-Stage Cancer Patients in Early Phase Clinical Trials
Source: Cancers (Basel). 2021 May 18;13(10):2443. doi: 10.3390/cancers13102443 (PMC8157875; doi:10.3390/cancers13102443)
Supplement: Supplementary file 1 [file cancers-13-02443-s001.zip › Table_S6_Discovery_cohort_proteinquants_cancers_1110435.csv]

	TAR1	TAR17	TAR41	TAR48	TAR54	TAR55	TAR58	TAR2	TAR15	TAR22	TAR28	TAR32	TAR33	TAR42	TAR53	TAR64	TAR67	TAR4	TAR30	TAR34	TAR72	TAR5	TAR66	TAR7	TAR13	TAR57	TAR68	TAR70	TAR71	TAR61	TAR56	TAR65	TAR19	TAR59	TAR62	TAR69	TAR51	TAR47	TAR73	TAR23	TAR29	TAR60	TAR74	TAR18	TAR52	TAR49	TAR14	TAR16	TAR24
1433B_HUMAN	15.99191493	16.90256225	17.91644138	18.5760214	16.89271137	17.33493559	17.17543413	16.82910149	16.80049744	16.49023945	17.2379689	19.13099956	17.46515585	18.49093856	17.21104346	17.29690697	17.10221195	16.60219275	16.65371554	17.95757113	16.66693232	16.78683071	16.06697499	17.31694143	16.22530372	17.24243724	17.84678998	17.8672884	17.2561691	17.75483756	16.66693232	17.2561691	18.5760214	16.78683071	17.2379689	17.31694143	17.24243724	17.95757113	17.31694143	17.10221195	17.2561691	17.24243724	17.2561691	16.65371554	16.66693232	17.2561691	16.65371554	16.60219275	16.90256225
3HIDH_HUMAN	17.29432652	16.50381006	17.23943193	16.99270624	16.05554577	16.72663023	15.61140777	17.11114237	17.11049361	17.44440514	15.92271529	16.98678059	16.27258513	17.4935551	16.1621351	15.82359787	16.4882868	17.23266967	16.1621351	16.98494921	16.93878462	16.9271566	16.02360307	17.34008112	17.20146023	16.53753165	17.08958181	17.05020224	16.92422795	15.64231393	16.4882868	16.94788101	17.09030819	15.64231393	16.80019146	17.10785336	16.4882868	17.47868436	16.22035974	17.1916633	15.22622295	16.14496266	16.50381006	17.09024195	16.76492448	17.06904439	17.40318131	17.3686376	17.0382421
41_HUMAN	16.04296545	17.79336064	17.21802045	15.23541042	17.52599447	16.01971226	18.22833478	17.60170073	15.23541042	14.53484578	16.01043323	17.20122895	17.79336064	17.20122895	16.74923384	18.27483983	13.13380137	16.53918952	17.20122895	17.78636409	18.35200637	16.3523156	18.12831121	16.53879099	17.55131646	16.04296545	13.07123107	14.53484578	17.52599447	17.20122895	15.23541042	17.20122895	15.70352678	17.41164245	15.21941743	18.88509939	16.28861154	15.23541042	17.78636409	16.01043323	14.461788	17.80065695	16.74923384	17.5403794	17.21802045	16.64107872	14.53484578	17.5403794	14.461788
4F2_HUMAN	13.00132855	13.0698457	13.50812061	13.92558967	13.11520311	13.08435622	12.08154558	12.10916717	13.30917168	13.63724229	13.32884515	12.80401116	14.02887258	13.61511761	13.30917168	12.10916717	12.99109887	12.10916717	13.00132855	13.8477192	13.39095165	12.08154558	13.17984403	13.00132855	13.08435622	13.30917168	13.3469963	13.71919056	14.21060354	13.08435622	13.0698457	12.95240413	13.4928598	13.0698457	12.95240413	13.30917168	14.21060354	13.63724229	14.10451599	13.3469963	13.4928598	12.80401116	13.5542182	12.99109887	13.0698457	13.0698457	12.99109887	13.0698457	13.17984403
6PGD_HUMAN	16.37953813	15.86068964	15.89185801	15.51302671	14.69686026	15.60334195	15.3482812	16.11059966	15.31249441	16.50231935	15.8217691	15.20955065	14.8192388	15.8217691	15.80094224	15.69540271	15.89185801	16.21103886	14.69686026	15.61564398	15.10400913	15.90894081	16.96425826	16.32174229	16.14997327	15.3482812	15.8249113	16.18572201	15.72621819	16.50231935	15.89185801	15.51302671	15.69540271	16.50231935	15.72621819	16.32174229	15.44187158	15.99060956	15.51302671	16.02217143	15.20955065	15.60334195	15.86068964	16.13417459	15.63870968	15.88711788	15.10400913	15.13045851	15.20955065
A16A1_HUMAN	12.39520132	10.79238607	13.35274916	13.14518509	13.40722315	12.06837067	11.04784434	11.49148246	12.20319099	12.39520132	13.27457122	13.89449331	12.52652018	13.26855041	12.12157546	11.35724246	11.17726536	11.19967656	15.46381157	13.38029653	12.24852026	12.2384078	11.19967656	11.17726536	12.12157546	12.06837067	12.20319099	11.49148246	12.27841369	11.04784434	12.4412434	10.79238607	13.08445828	10.79238607	12.06837067	12.20319099	12.2384078	13.14518509	11.35724246	12.2384078	12.78937722	11.19967656	11.17726536	12.20319099	11.35724246	12.20319099	12.20319099	11.19967656	14.45062186
A1AG1_HUMAN	21.27492114	20.84635635	19.96504747	19.29138445	21.13105068	21.30987602	21.07893763	21.47473642	21.11623707	19.68694286	18.56406903	19.76336846	20.80295637	19.44231979	20.50639336	20.91566116	19.97967288	21.77349243	18.95919854	21.1281405	20.63169137	21.93249715	20.24707975	19.3553161	20.98459151	21.05184993	20.45410557	20.99918994	20.95892588	20.51649932	21.50064916	20.63934993	20.9339763	21.02260372	21.1141745	20.91881984	19.96573117	19.47459945	21.15292886	21.16464509	18.55330585	21.04666902	20.98698423	20.92940913	20.77424324	19.78635511	20.82576482	20.51618427	19.67806054
A1AG2_HUMAN	18.78897164	18.85046213	17.25905121	18.31558007	18.82976274	19.6279652	19.16016647	19.38889418	19.42174713	17.85391555	17.38058698	17.98846257	18.79808089	17.43375146	18.91412502	18.99361684	17.26729835	20.06407864	18.14588681	19.14075536	18.60407464	20.0053887	18.33050977	18.05644601	18.40948269	19.31230752	18.94368499	17.92778225	19.07876971	19.01045074	19.49777244	19.14442216	18.50421164	18.04680361	19.54679661	18.61564005	18.45204299	19.49952413	19.25613649	18.87127458	17.42873847	16.98880562	18.76794133	18.82583085	19.26635032	17.16409829	18.73879144	18.48696955	17.55182252
A1AT_HUMAN	23.06773157	20.79907328	21.96023245	21.13268281	22.65491659	21.8944036	21.7600768	22.49090401	21.85851299	21.59404359	20.85804015	21.74129734	22.16023008	21.28249073	21.65826009	21.38964478	21.33519415	22.50574668	19.19570452	22.41896904	21.36101963	22.98533594	20.99443169	22.0760966	22.90609791	22.01058227	21.32977671	21.96367419	22.02409181	21.79340181	22.72473129	20.91720617	22.27515556	21.89005132	21.85047549	21.0718599	22.40466551	23.2676066	22.55742311	22.46296541	21.48926615	21.56415626	21.5021695	22.26489534	21.76467477	22.05753412	23.24210732	22.46890321	20.87465815
A1BG_HUMAN	19.51618012	18.86856988	17.57793326	18.94529376	17.46890022	17.52913675	19.01955585	19.41701934	19.70705759	19.00562966	17.33235725	19.50516334	17.94425679	19.18423774	19.05574197	18.72199398	18.95414212	19.51486698	17.53358012	19.00525666	18.70067477	19.26664688	18.49795409	19.1703588	18.98287549	18.96726247	18.81909117	19.5697465	18.24824407	17.02244132	18.50118875	17.2429738	19.73854986	17.30667502	17.4648424	18.87592809	18.57736336	17.524992	19.33068667	18.78947324	17.51690794	18.60077434	19.20565575	19.34942318	19.4806875	18.05760762	19.77372442	19.40450119	18.24944819
A2AP_HUMAN	18.85270171	18.10708595	18.4527942	18.32304374	17.22906706	18.01571155	17.63356311	18.71503722	18.7915681	18.87993734	17.11371533	18.00757066	17.2513262	18.81899076	17.31937196	18.01987003	16.51572813	18.7455274	16.242691	18.20386732	18.19178105	18.37263562	17.24280387	19.00880669	18.69080901	17.8185298	18.37456726	18.41425155	18.07197279	17.66712596	17.74005124	18.26448573	18.36919231	17.05857007	18.01948031	18.35566655	17.66199326	18.69435802	16.85562697	18.66751038	16.21971181	17.450642	18.3903006	18.61141326	18.06788761	18.30817622	18.93152515	18.91489881	18.09442699
A2GL_HUMAN	17.99100611	17.92287457	17.78798748	16.5255047	18.41950466	18.20275512	18.17036228	18.07606181	17.59866724	17.0530033	16.6416125	17.07471886	18.71495141	17.38174554	17.56003053	17.88714832	17.59724288	18.7859092	17.22292286	18.75394422	17.13241047	18.87651307	17.11724154	16.62196378	18.07401579	17.81537167	17.12360086	17.7297232	17.95436814	17.76024388	18.58086821	17.1608045	17.37894141	17.95064541	17.76474994	17.56451717	17.48266518	18.15019421	18.06282371	17.7712315	16.85724527	17.26232135	17.97116045	17.96813173	17.1416996	16.07738448	17.90832327	17.06510784	17.81996426
A2MG_HUMAN	20.39139184	21.73880242	19.17302849	19.40226138	19.97408187	20.39500508	20.08804858	21.36101955	21.30953822	20.49485725	19.75012676	18.40015033	18.0135601	20.41796682	20.91053012	20.60386258	21.07934702	20.25225814	17.42092695	19.81021191	20.13428128	19.43986842	20.59620682	21.52292381	20.77935331	20.75876649	20.72889836	20.69663029	20.12530747	19.85241022	19.63588907	22.0016052	20.70318458	20.03637112	19.96864181	20.68669747	20.59083606	19.135293	21.11743977	20.21746521	20.02368722	20.49748934	20.17247107	20.43298897	20.47308303	20.52184578	21.85281555	20.56140142	19.37993911
A4_HUMAN	15.67765509	16.72733527	15.83123373	15.83123373	15.67765509	16.52869775	16.82896999	15.97470035	16.31864134	16.29272824	16.35869331	15.83123373	15.86974333	14.54773358	16.66430576	16.52869775	17.00835605	15.97470035	15.86974333	15.10433575	16.75099644	15.97470035	17.10946484	16.63227408	15.80034604	16.68259077	17.10776288	16.77925513	16.60495893	17.10071296	16.20231655	16.97501073	16.38806925	16.82896999	16.49280075	16.77925513	16.66430576	15.10433575	16.69116431	16.33946823	16.41964185	17.18955335	16.64815516	16.4403023	16.57094626	16.84665271	15.97470035	15.86974333	15.10433575
AACT_HUMAN	20.63657723	19.61565208	17.39757627	17.54490635	20.44648285	20.04681403	20.04546689	20.36612779	20.1546712	19.31429567	18.76979824	18.08452946	19.56347567	17.08433319	19.61757167	19.81068094	19.61998664	20.86514412	18.8532969	18.35635773	19.69545936	21.46107042	18.82368352	19.32319801	20.41810039	19.69504163	19.67360694	19.81339027	20.06798706	19.70477141	20.14260925	19.40801194	20.33761826	20.22199941	19.96471437	19.61341089	19.12578971	18.42178319	20.77416086	20.0726631	19.05934252	19.63109138	20.10551872	19.94710259	19.80901915	17.99726631	19.78123243	19.61086134	19.1173724
AATC_HUMAN	15.55111023	14.01101005	16.15774453	16.15774453	14.84698229	14.37665013	14.37400438	15.31870783	15.57805084	14.84115788	16.0752612	17.37052034	16.17648124	13.45534974	16.17648124	14.84698229	16.82732124	15.33204285	16.11388728	14.37400438	14.42955718	14.96353714	15.31870783	15.72518232	15.56900194	16.0752612	14.84698229	15.73954741	15.72518232	16.07420922	15.5124309	15.07620155	17.09072214	14.50438578	14.01101005	15.72518232	15.72518232	14.82770161	16.63709711	15.26142923	16.32760429	14.50438578	15.23332005	15.40657716	16.0752612	14.37665013	15.73954741	14.42955718	14.37665013
AATM_HUMAN	16.27263365	15.66605506	17.29259711	17.72933166	16.40751599	16.13987671	15.74218824	15.34870935	15.97374048	15.59030318	15.13161394	16.13987671	16.94833884	16.27263365	15.74218824	16.20825888	16.44026584	15.74218824	15.87347668	17.49009423	16.38927803	15.66605506	17.06151984	16.38927803	15.87347668	15.35920486	15.15306436	15.48541813	15.48541813	16.13987671	16.13987671	16.38927803	15.48541813	16.13987671	15.74218824	14.80756299	16.46349362	16.89945154	17.10643984	15.66605506	15.59030318	17.06151984	15.97374048	15.35920486	16.46349362	17.06151984	16.44026584	15.69100637	16.27263365
ACK1_HUMAN	15.33504426	14.12267427	15.57232892	17.89178504	14.14877658	15.28027468	14.12267427	15.88501265	16.45657533	15.57232892	15.17308254	15.33504426	14.19725326	16.0441196	14.19725326	14.61052192	15.16604561	14.00322115	14.61052192	15.17308254	15.16604561	15.17308254	14.14877658	15.63225116	14.19725326	14.80701908	14.80701908	15.2747028	15.11873942	14.14877658	14.19725326	14.12267427	16.22348525	14.00322115	14.01647168	15.55329336	15.58657831	15.55329336	12.98846718	14.19725326	15.11873942	14.19725326	15.2747028	15.28027468	15.11873942	15.28027468	15.63225116	14.19725326	14.12267427
ACLY_HUMAN	15.23641758	13.94155937	10.42626335	10.91507057	12.00223108	12.00223108	13.94155937	13.8380168	13.78810497	8.285019446	11.74300645	11.20051501	11.15160596	13.72355208	13.72355208	11.74300645	13.8380168	14.45078	12.27208799	15.23641758	12.76743705	13.94155937	14.24415374	11.15160596	14.24415374	11.20051501	11.91509584	14.24415374	11.29893813	12.00223108	13.78810497	11.70042703	15.23641758	11.15160596	12.27208799	11.15160596	15.12129691	12.76743705	11.20051501	13.78810497	12.27208799	11.91509584	13.78810497	14.18013098	12.27208799	11.46719535	14.1330244	14.36701539	13.72355208
ACOC_HUMAN	18.44711017	16.88369969	18.22888533	18.03706715	16.80365341	17.74203063	17.44376305	18.26137487	17.95051103	17.53384255	18.15507041	17.94126002	17.1868045	18.59144003	17.13760346	17.05145935	17.21864528	18.33686057	16.83650131	17.98855144	17.92155755	17.96679366	18.91731424	18.52312452	18.23645266	17.42484483	18.06046921	18.12127297	17.86028127	16.78182234	17.03144923	17.68927442	18.15209315	16.77812715	17.72088652	18.07576294	17.40544597	18.52332899	17.21864528	17.6063409	17.3430437	17.69976885	18.20383459	18.24605774	17.74015788	18.05765585	18.28011721	18.48523868	16.60423481
ACOT2_HUMAN	13.60414421	12.77597746	13.03040615	13.98169873	12.43278888	12.77597746	12.18913504	13.47744988	13.94857913	13.60201413	13.35071684	13.32954777	13.1327328	12.48384783	12.92159567	12.61776135	12.92159567	13.86888996	12.50715548	13.96389451	12.6467664	13.17560743	12.57164688	13.77782347	13.47744988	13.17560743	13.41879902	13.60414421	13.77782347	12.43278888	12.61776135	12.34659841	13.94857913	12.34414088	12.08686382	13.86888996	15.29430431	13.60201413	13.17560743	13.86888996	13.47744988	12.13437139	13.45431835	13.41879902	12.92159567	13.21865642	13.77782347	13.94857913	13.1327328
ACTBL_HUMAN	12.99659532	13.1697437	15.50444149	13.83313257	17.53373308	15.9941426	12.22001596	11.82773475	12.65722175	13.58120522	14.66482731	14.53349224	14.66482731	13.27879872	15.6963791	16.95097157	13.26230872	13.4891402	14.84287475	14.66482731	16.18113472	13.41384581	15.98839039	13.45542971	15.00436945	14.49549111	15.50444149	13.4891402	16.16004131	14.53349224	17.2192587	15.10186734	12.68426257	15.10186734	16.67941019	12.68426257	13.27879872	15.50444149	14.59035431	12.65722175	13.49433031	13.45542971	11.94487492	13.58120522	14.84287475	14.55448842	13.29583356	12.99659532	14.53349224
ACTN1_HUMAN	18.72778944	17.2010473	18.37676602	18.20577058	17.0197423	18.6456892	16.55190445	17.4668005	17.13459697	18.75932132	18.37676602	18.15173118	16.76117038	18.85239012	17.67460056	16.76117038	16.9490308	18.76592155	16.63103401	18.27069227	18.28288828	18.32358089	17.51630244	18.85239012	18.56996428	18.01264677	17.70942072	17.58704496	18.44840221	17.44315353	16.55190445	18.32358089	18.2530243	17.54624684	18.60432114	16.48025562	17.70942072	18.74943752	17.48591228	18.60281902	16.76117038	17.58704496	16.94374059	17.70942072	17.29557169	18.87841578	18.85239012	18.87841578	16.63103401
ACTN4_HUMAN	18.3272865	17.43348026	17.983378	17.77245843	17.51756459	17.55082398	17.58309924	18.02664575	18.26639717	18.43428713	16.37494151	16.2192839	17.43659605	18.24533197	18.32985978	17.21627395	17.90417708	18.25557478	17.21627395	17.73580381	17.43659605	17.88958976	17.983378	18.52094737	18.17907151	17.21627395	17.51756459	17.59946889	17.59946889	17.51756459	17.80225964	17.61908315	17.87844128	16.37494151	17.43348026	17.82746099	18.39571278	18.25974744	16.27460316	18.17057562	16.27460316	17.21627395	18.69383922	18.00535696	17.56842713	17.90417708	18.39571278	17.45403084	18.52094737
AFAM_HUMAN	21.1878177	22.61961771	14.80498979	19.77822346	20.68803207	22.78376017	21.83839258	22.88745348	22.5162234	22.156086	20.59199744	18.67658553	16.91099646	17.92417798	22.89953199	22.68664039	21.67907624	22.19096987	17.05439091	17.47858149	22.02180414	22.01234136	22.86986152	22.94637897	21.63035908	22.78549529	22.48862263	23.15859373	21.78836824	22.19031078	21.82573739	22.71974631	20.73981851	22.80806525	22.66293938	22.28227737	21.70691204	17.4704868	21.86717249	22.62253032	20.14323377	22.85541396	22.0674895	22.6416046	22.7167844	23.62049772	22.10542844	21.62733937	18.97633857
AGRIN_HUMAN	18.13587957	16.9519714	17.86776448	17.6322591	16.65098703	17.40802159	16.79030591	17.93301235	18.04070661	18.28457684	16.63648076	17.51338573	16.82851511	18.16700041	16.73292794	17.17668309	17.55632981	18.0248828	17.53987231	17.66256532	17.5751893	17.67842899	16.50533385	18.22036564	17.94791695	17.16508183	17.6958215	17.74063086	17.49271912	16.65012088	17.11682048	17.57504184	17.72020725	16.50765374	16.41811859	17.70444617	17.17267656	18.09003348	16.09754472	17.92851027	15.61785388	16.87417831	17.79750568	17.87079598	17.36724463	17.62183459	16.7955604	18.17625884	17.57517136
AHNK_HUMAN	17.1660609	16.93305912	18.75952138	15.04414957	18.21126258	19.58357619	15.30503405	19.50673374	17.10416483	17.16173628	18.77441199	20.02307298	16.93305912	14.4295829	19.57128717	15.35377076	15.4539371	17.05022141	16.89457783	19.64086971	15.36997061	16.96231944	20.05299079	17.21339909	16.98303728	15.45058862	20.05919081	20.02307298	19.18940231	15.48439972	14.99760047	15.40610651	15.36157962	19.40469627	19.0359844	15.40610651	19.43217367	18.83553331	15.01748171	16.89457783	18.64634012	20.27128884	19.12737068	19.26463558	19.14428114	15.64408624	15.01748171	19.00492565	13.81972349
AKA12_HUMAN	17.74237597	17.05641554	17.54944311	17.34654171	17.24483387	17.18297142	17.18297142	17.52613312	17.65284683	16.73332212	17.24483387	17.30508843	17.06172098	17.88460536	16.73332212	17.08865312	16.08655185	17.08865312	17.18297142	17.32064581	17.53042224	17.24483387	17.18297142	17.79880062	17.57063282	17.06172098	17.4583033	17.4583033	17.18297142	17.05641554	17.08865312	17.24679491	17.48514135	17.18297142	17.08865312	17.18297142	17.53042224	17.80020444	17.18297142	17.53042224	17.18297142	17.24483387	17.4113466	17.47509537	17.06172098	17.33141974	16.08655185	17.76908385	17.06172098
AL9A1_HUMAN	18.33689123	18.52364852	18.5326749	18.59309215	18.02753655	19.25620737	19.17176716	19.10373115	19.10373115	17.54496229	18.59309215	20.94275559	18.09306732	19.64733406	18.52364852	18.5326749	19.25620737	19.6317196	17.99773916	18.02753655	19.25620737	19.19058714	18.94683919	18.98841845	18.56254585	18.87608598	18.59309215	17.3395977	19.10373115	19.25620737	19.6317196	18.96848748	19.1924104	19.19375275	19.17176716	18.52364852	18.98841845	17.64468624	17.54496229	18.94683919	19.64733406	19.56265682	18.5326749	19.17176716	18.98841845	18.56254585	17.72576915	18.5326749	17.54496229
ALAT1_HUMAN	17.37320803	15.73601867	17.23660446	17.04006247	15.98862738	16.72258369	15.50007817	17.25396806	16.5852731	15.87036494	16.00823552	16.89783861	16.04430512	17.25497278	15.6858009	15.50007817	15.95178212	15.2839756	16.09533886	16.95425055	15.95178212	16.94676779	15.73601867	16.94676779	16.65259502	15.56856689	15.73601867	16.5852731	15.6124079	15.65659718	16.04430512	16.00823552	16.72258369	15.44638717	15.65659718	16.89783861	16.5852731	17.37320803	15.64161619	16.65259502	15.95178212	15.73601867	16.69107697	16.04430512	16.69107697	15.98862738	16.65259502	17.48705253	16.5852731
ALBU_HUMAN	24.41109806	25.14515195	21.09560097	25.11263875	24.27866042	25.20088337	25.18804717	25.20583455	25.15760193	25.17592234	17.6260055	23.43780163	17.099934	23.97195363	25.21428907	25.15889464	25.07558676	25.15889464	18.2377617	22.56167034	25.18500347	25.15889464	25.11369535	25.14637651	25.15889464	25.2020321	25.20446088	15.96084106	25.21410442	25.15744003	25.15889464	25.15889464	25.15889464	25.15889464	25.15889464	25.18405019	25.15889464	20.14878101	17.71360244	25.18983153	25.15889464	25.10192386	25.16400168	25.20212766	25.2199198	18.58875351	25.15889464	25.14470568	21.22015475
ALDOA_HUMAN	15.7393717	16.89261162	16.24086235	16.65557579	15.64628382	17.08756885	16.28279102	15.97210493	16.1333673	16.24086235	17.05223957	16.64183287	17.19980513	15.9946701	17.1884746	17.1111697	17.19977427	15.47643638	16.45511399	17.18666606	17.18114074	16.08903357	17.66682712	16.45511399	16.28279102	17.13133526	16.65557579	16.45511399	17.07290458	17.18666606	16.53400502	16.61285048	15.94605955	15.9946701	16.69272092	16.8653421	16.40439708	15.97210493	17.08815514	16.08903357	15.97210493	17.07290458	15.95791277	16.8653421	15.59605134	17.19977427	16.64183287	15.94605955	15.9946701
ALDOC_HUMAN	15.92388771	16.87793674	15.95128492	16.35590585	15.64628382	17.10583545	16.63244069	16.38512655	16.1333673	16.06150908	16.20131793	16.1333673	16.53400502	15.95402038	17.1884746	17.10583545	16.99326234	15.95128492	16.38682589	16.06150908	16.38682589	15.95128492	17.66682712	16.06150908	15.95402038	16.72527793	16.65557579	16.20131793	16.63244069	17.18666606	16.53400502	16.58080177	15.92388771	15.97206692	16.72527793	16.38512655	16.35590585	15.95402038	16.58080177	16.38512655	15.95402038	17.65714451	15.92382275	16.85503996	16.63244069	17.19977427	15.95128492	15.92388771	15.95402038
ALS_HUMAN	16.47693981	15.28287243	15.65276393	16.69873076	15.00609231	15.46619784	16.26529895	15.78474453	15.37766332	15.11740453	15.6008315	15.01651619	15.47507558	16.80887379	16.08275665	15.53980196	16.37547405	15.72858322	15.01651619	16.80887379	15.88984033	16.01457417	15.68768896	16.04671673	16.05967381	15.94800059	15.38760542	15.82025155	15.55483507	16.17695091	15.2111698	16.06117677	14.74732517	16.16882538	15.9318052	15.92910735	15.84153734	15.16919451	16.57809372	15.69609918	14.68259541	15.88355619	16.56717077	15.46277655	16.16723371	15.43042929	15.23146541	15.57840955	15.72200621
AMBP_HUMAN	17.7650204	15.30446804	15.46758949	16.53283923	15.71260775	17.2441842	17.11936941	17.55675286	17.82884757	17.28975512	15.72715209	14.01428296	15.52205238	15.79637741	17.47834591	17.26104354	15.53793116	17.24336207	15.47484723	13.88041065	17.40150968	17.72407812	16.14483876	17.4023303	17.49348372	17.25093562	16.96935963	17.69659956	17.0967536	17.73823381	16.83821487	17.34794032	17.65562438	17.04652609	17.84273573	17.78307234	16.21771178	14.72514298	16.78268288	16.84427296	15.84961307	16.95678971	17.03432223	17.71924155	17.07986351	16.49593375	17.63001321	16.377072	16.88862321
AMPB_HUMAN	17.6562711	17.07523458	17.59489348	17.27644197	16.36145491	17.06939476	14.73284326	17.40409904	17.61430698	16.96918842	17.84696421	17.21007525	16.58298578	17.84428518	16.43973615	15.88831581	15.90910938	17.55039734	15.40530515	17.28942019	17.23582487	17.19448857	16.37520966	17.7051763	17.47950605	16.76357199	17.28275443	17.33903963	17.19316407	16.57342243	16.7673735	17.2236074	17.41949154	16.06759269	17.05492472	17.30896032	16.90222524	17.67936511	16.54160891	17.48337667	16.37010119	14.40263907	17.47600551	17.46878467	17.03003972	17.32799445	17.72013313	17.66892445	16.18450816
AMPN_HUMAN	13.50710199	13.50710199	13.85067783	13.83833154	13.50427032	13.35551828	12.88014177	13.45642814	13.71060658	13.81680866	13.53754901	12.88014177	14.13994126	13.50427032	13.7354638	13.35551828	13.50427032	13.16819856	13.81680866	12.80431544	13.81680866	13.16819856	13.7354638	13.821179	13.35551828	13.71060658	14.06950735	13.85995179	13.45642814	13.21851061	13.45642814	13.71060658	13.71967556	13.12190616	13.05687566	14.06520651	14.31782276	13.49029327	13.50710199	13.50427032	13.821179	13.16819856	13.50710199	13.45642814	13.49029327	13.91111461	13.50710199	13.35551828	13.71060658
ANAG_HUMAN	16.68082836	15.20551329	16.54664648	16.34575651	15.45760251	16.21266495	15.98183423	14.43365693	14.60794394	17.09095399	15.45760251	15.86169507	15.38954924	16.78965695	15.20551329	15.38954924	15.86169507	15.45760251	15.45760251	16.38342431	15.37110619	15.3549908	14.7598648	16.13420373	14.27572473	15.98183423	16.4996156	16.5478146	16.33837906	16.13420373	14.7598648	15.58369601	16.40158444	15.38954924	15.61139926	16.38342431	15.97345216	16.71039474	15.86169507	16.7188385	17.39924925	15.37110619	15.58369601	14.60794394	16.27587881	17.08187337	17.08187337	16.99293274	16.65428184
ANGT_HUMAN	18.80704689	17.01608859	16.46574173	16.3236948	17.66771463	17.13079108	17.59430075	17.16212087	17.15849012	16.42397858	16.94492459	16.68572328	16.91928424	16.91893053	17.80146398	16.77079782	17.41582466	17.9833851	15.95033768	16.91336041	17.58119157	18.72668873	17.23441378	16.84245827	16.91371921	16.64063806	17.08887698	16.63758935	16.71205551	16.81322301	17.62177625	16.95463925	18.14923129	17.6600231	17.07697426	17.52863443	16.83392109	16.42488652	17.19607152	16.90440591	17.26095969	17.37851926	17.39470633	17.74645434	17.40753653	15.22977916	17.50834639	17.39870072	16.81347034
ANT3_HUMAN	18.91016807	18.19386593	17.13416546	19.16393403	18.28264452	18.41743179	18.04065468	18.34903539	18.79128148	17.91960973	18.33561829	19.1592663	18.11550748	19.51762924	18.58260762	18.21354587	18.31727905	18.33441643	17.40958396	19.16511668	18.08718342	18.65353755	18.37987753	18.0849645	17.69479206	18.52771411	18.21023016	18.7331242	18.3329417	18.4690119	17.84486718	18.21884817	20.21754974	17.6873931	18.47282085	18.54271657	18.64854231	18.37104321	18.11617384	17.81540948	18.60427329	18.45166457	18.08488872	18.37104321	18.59966297	18.21952963	18.54191906	18.22408579	17.41347701
ANXA5_HUMAN	16.8992362	16.62230162	15.4673127	18.46079025	17.63093576	15.77727415	15.82939589	18.27025128	18.19567372	14.58293821	15.55580545	16.51251518	14.58293821	16.58363219	18.2475974	17.14568809	17.57255424	17.30019991	16.07839356	16.45691661	15.8543101	17.14568809	17.57255424	15.57096735	15.43385946	18.10725889	15.17711752	14.99372068	16.11936173	16.0940669	17.69039945	15.33982261	18.40813164	17.68813394	15.63072044	14.97330446	16.55072601	16.15419718	16.58363219	15.63049954	15.37794234	15.94264401	16.62230162	16.07839356	18.33704271	16.99260506	18.57179364	18.32321297	15.33982261
ANXA6_HUMAN	16.25690018	17.95330464	18.76963504	15.58729557	16.83021183	17.95383091	16.40875518	17.44121028	16.95355618	17.58588795	15.20368187	19.10487637	17.82124454	18.34489121	17.82077027	17.09599708	17.16014423	16.45544064	16.74231523	17.55356526	17.62654685	15.8969476	17.60741563	16.79333162	17.48385437	17.78589746	17.78270839	17.74846997	17.40463313	17.82001788	17.30108438	17.25086188	18.93977154	18.20002025	17.91826198	17.45334567	16.82898753	18.64845947	17.07372676	17.46106347	17.61046413	16.79467898	17.2608946	16.70560672	17.97548274	17.61375722	17.32734803	16.55897954	17.04235352
AP1B1_HUMAN	14.20125566	14.71953477	14.76111579	14.3083283	14.38819357	14.3083283	14.42069504	14.31789382	14.42069504	14.3520998	14.38819357	15.84734627	14.20125566	14.31789382	14.64343675	14.44752678	15.09825082	14.32172166	14.42069504	14.38819357	14.4153142	14.31789382	15.0642531	14.44752678	14.20125566	14.68186569	14.3520998	14.7804341	14.64343675	14.71953477	14.20125566	14.38819357	13.06186461	14.55336205	14.33478677	14.68186569	14.4153142	14.64343675	15.09825082	14.44752678	14.44752678	14.71953477	14.20125566	14.32172166	14.76111579	14.14576597	14.31789382	14.33478677	14.3083283
APEX1_HUMAN	17.2853067	15.58706782	17.1643042	16.89595416	16.01429236	16.68098385	16.17780375	17.0518176	17.73298242	16.61322195	17.44116313	16.84865408	16.2173453	17.45348925	16.10117508	15.77062667	15.78031472	17.18570191	17.44116313	16.86863669	16.92297104	16.85163636	15.93698222	17.29560521	17.15973863	16.44766931	17.05478162	17.03632746	16.85291279	16.88696149	16.44643313	16.91305538	17.07510042	15.65186882	16.7034235	16.99769125	16.53037818	17.36474534	16.14087226	17.10389431	16.07192298	16.02533113	15.78031472	17.07686349	16.72876843	16.93627378	16.37535497	17.31617832	17.44116313
APMAP_HUMAN	21.96747448	21.08312305	20.67413026	19.66513098	15.0733527	21.55376177	21.23622519	21.56154272	20.98864477	22.32628867	16.31849903	16.70903992	13.64335281	19.09015844	21.78859103	21.85271847	22.29894715	21.38247953	15.52130183	20.20061243	21.10350492	21.28905719	20.52395638	20.78973615	22.29894715	21.5242827	21.06425768	21.88682134	15.5867211	21.17357923	14.6109508	20.72856472	13.01682709	21.20714431	21.91606077	13.93548735	21.35381889	20.046732	22.11084201	21.72619305	16.17621546	20.46259764	21.42241431	21.89654007	21.58757999	20.46122739	21.55139474	20.94791523	14.77817929
APOA_HUMAN	13.88118654	13.23265607	11.87663648	12.47436221	11.20032547	16.41026198	11.87663648	12.86595942	13.91534971	15.29547783	16.3057459	15.29547783	12.44714568	12.62035388	15.46925903	17.80902559	16.41026198	12.47436221	12.86595942	15.79258454	12.16344818	13.87515711	17.80902559	16.3057459	11.57801254	11.57801254	15.79258454	16.41026198	12.54947787	13.88118654	17.80902559	12.16344818	11.20032547	12.47436221	14.90334856	16.3057459	17.80902559	15.21057417	14.71216722	12.87637649	15.32361568	15.94904334	11.87663648	12.62035388	17.80902559	12.16344818	11.20032547	13.23265607	17.80902559
APOA1_HUMAN	22.97561832	21.13155077	21.28646788	22.75728712	19.98927438	21.32500365	20.95412295	22.08623075	22.18511472	21.41089471	20.93883711	23.73041997	19.57022713	24.27678794	21.75616879	21.34662766	21.79480758	21.29039453	18.58594228	23.09425309	21.64236799	21.61945964	21.02762073	21.52594104	20.99241942	21.00311905	21.78583181	22.82717112	20.22009332	21.44338561	19.39014911	20.89369104	23.14880077	20.79263733	20.94897352	21.37884149	21.67308831	23.14792052	20.39805112	20.97117073	21.965266	21.10401621	20.95000492	21.40867664	21.69679883	22.8117981	22.32872404	22.27112721	19.31803115
APOA2_HUMAN	20.09831396	20.01701963	18.06329776	19.6987451	18.76183216	19.39158987	19.04273732	20.47709773	20.12830559	19.39353394	18.86254297	18.79237733	17.66271997	18.41054683	19.45991626	19.37245826	19.21258864	20.19926362	16.86876342	17.97150038	19.68802159	18.95718995	19.99813741	19.90914466	19.06107504	19.68601646	19.76019344	20.04086383	18.8586867	19.65013884	18.37128252	20.1432679	18.81418771	19.13835098	19.20279164	20.01905017	19.4096594	16.95434672	19.07763502	19.18018199	19.23430142	19.47541656	19.53471384	19.54000294	19.71855736	19.33016499	20.29667627	19.8946426	18.10401388
APOA4_HUMAN	18.49088192	18.4802302	15.93596313	18.47101801	17.55033374	18.49026997	17.23995356	18.78125591	17.92529326	18.39486138	18.18774663	17.25555855	16.359886	17.6014705	18.52555526	18.51186579	17.8641323	17.99892203	17.07434699	17.72295826	17.30212088	18.55513937	17.87251409	18.77677749	17.358949	18.0427119	18.95899102	19.46663155	17.48535935	18.92341223	16.65999859	18.92314315	19.1593086	17.20352191	18.01505715	18.46569432	18.6935979	16.55186996	17.5939647	18.23593944	18.46940002	18.09867652	18.10736092	18.265331	17.79041119	17.27793329	19.04767408	18.54686225	17.20419339
APOB_HUMAN	19.33086937	18.89507777	18.32656963	19.16823661	18.14522138	18.32328864	17.74256809	20.1767925	19.63454433	18.94171657	17.09332854	19.06886901	17.43778527	19.22943333	18.80372914	17.78532487	18.06691883	19.01390176	17.02389526	19.3238802	18.14167898	18.80712298	17.25532364	18.46882526	18.4499778	18.43842817	18.65042008	18.64406764	18.52895679	18.39532743	18.83166022	18.44819792	18.56201291	17.8164907	19.08551158	18.10294043	18.05661207	18.11276361	18.22393204	18.76452353	17.48450214	18.03396605	18.40202079	19.5165377	18.63104637	17.19946501	19.44303072	18.89134851	18.17471263
APOC1_HUMAN	17.83490694	17.19775953	15.74298807	17.04937326	17.56934765	17.47185788	17.42261633	17.1131417	17.20300003	16.95858118	17.00105528	15.26956848	16.22362276	16.35167333	17.53948472	17.20458487	17.88564775	16.51151971	15.69684374	16.19043145	17.63771795	17.1771028	17.64601048	16.60507436	16.66799118	17.17763054	17.8708697	17.97234896	17.26715918	17.49284537	17.00105528	17.077173	16.6622388	17.47185788	17.66820647	17.24642553	17.51504388	14.6481643	17.04273323	16.88686189	16.90849271	17.19689148	17.33099328	17.30979934	16.96806186	16.76106455	16.82249794	17.27646513	16.82071651
APOC2_HUMAN	17.14600191	16.60419917	17.65554911	17.23536172	17.63776851	16.46408487	16.29556571	16.6567641	16.84666101	16.01597152	16.44940197	15.47084729	16.78801399	16.48348349	17.0161654	16.85590545	17.3090029	16.18751291	14.50878947	16.89232956	16.57377187	17.46703141	16.91702655	15.96254532	16.66378852	17.24315492	16.9968658	17.45678012	17.05630846	17.72514285	15.82208434	17.18992573	16.38463057	16.81813631	17.61606877	17.17593548	16.50412129	15.48987854	17.11222461	16.46126425	16.56324886	16.14566541	16.96435439	17.59384339	15.13470846	16.67760594	17.09551462	17.24058172	14.90775994
APOC3_HUMAN	19.02487185	17.87322077	17.68725451	19.57462099	18.12979712	17.49584136	17.88494145	17.85385461	18.18448365	17.8349161	17.69331012	17.56851983	17.03062583	18.86968036	18.08874533	18.5258169	18.5089448	17.44497383	16.56718947	18.26699305	18.3961222	18.57421524	18.67105754	16.37239562	17.59582636	18.35241096	18.45772592	18.45344354	18.05670966	18.94825744	16.28400488	20.07893	19.14520476	17.99489748	18.7694663	18.91337025	18.71288077	17.09764115	18.03690843	17.36861479	18.15513311	17.62815608	18.45090186	18.50554851	16.3482533	19.07866119	18.21192249	19.21128826	16.05171938
APOC4_HUMAN	13.46048389	14.62112908	13.5814937	13.61337268	15.66344873	13.6833331	14.39140529	13.82754371	14.02724111	13.53936992	13.99122443	14.26020269	14.03872853	13.68128089	14.26020269	14.52851226	14.05059226	14.49067181	13.99199522	13.99199522	14.26020269	14.22383091	14.39140529	13.99122443	14.22383091	14.31013392	13.37055592	13.37055592	13.90925064	13.99199522	15.63388809	14.67368958	13.99122443	14.79692673	14.39493805	14.1170772	13.44113347	13.82754371	13.9509888	12.91755178	13.81721363	13.43728124	14.57380777	14.58508897	14.26020269	13.69160515	13.38314855	14.61479445	13.79913781
APOD_HUMAN	18.37852923	18.27727887	15.75430628	18.11579781	17.72822372	18.21807394	17.66753198	18.81416472	17.90345607	18.07935329	17.62730713	17.17413263	16.37684269	17.51210004	18.16347701	18.07663469	18.62347597	18.18688692	16.02713906	17.88794144	17.95585877	17.85468402	17.8901513	18.1106583	17.62489823	18.37589256	18.71766058	18.39151654	18.31788002	18.15176661	17.41310102	18.26760003	18.08367792	17.33193957	17.55014984	18.0302299	17.50997704	16.85065577	18.13671212	17.94507968	17.6816452	18.0411091	17.41982095	17.4171737	17.05881461	17.6088789	18.81412562	18.21882361	17.17056673
APOE_HUMAN	17.82390961	17.68960792	17.4306796	16.94823767	17.87428994	16.90058907	17.63781977	17.52288328	17.74145163	17.94602791	17.58219131	16.96715463	17.26934592	16.94834289	17.6397752	16.68314727	17.35994325	17.29201233	16.18696	18.01658158	17.03091949	17.6417911	17.25313375	16.82234576	17.71980485	17.9648329	17.66190176	17.15894916	16.72277176	16.67810677	16.60442276	17.70927681	18.21077059	17.70679554	17.80371551	16.89853421	17.6957191	17.10651787	17.46211684	16.95150391	17.89532281	16.78249988	17.73658534	17.67194803	16.3956807	17.65290455	17.55364103	17.03737264	16.79750091
APOF_HUMAN	13.88330298	14.26499145	12.53675382	13.31021635	13.65890994	13.98319801	14.02880082	13.84099788	14.33600404	13.43101724	13.55089637	13.01776828	13.1285366	13.1285366	14.52993366	14.04648341	13.75830215	13.64466515	13.32262831	13.31021635	13.69449872	13.14456837	13.50846444	13.01776828	13.6805345	13.1285366	13.829835	13.66311589	13.01776828	13.73993839	13.54669802	13.31021635	13.36708413	13.98625499	13.46034041	13.5322177	13.69062388	13.2165221	13.2165221	12.53675382	13.87285592	14.16437794	13.84099788	14.01900289	13.31115719	13.50846444	13.7894559	13.93285435	13.71804639
APOH_HUMAN	18.16474627	17.28982712	18.09572086	18.68133059	16.85216987	17.19850636	17.38239245	18.61303964	18.36654489	18.45377652	17.23504129	18.58010186	16.86628128	18.26719671	16.66633223	17.73851614	17.40116736	17.46746232	16.53475234	18.55968553	17.67379965	18.27109987	17.29180922	18.94175793	17.6619873	16.86952254	17.20587309	17.98011593	17.28596687	18.0317172	16.36309854	17.71079671	18.94083444	17.34702615	18.21273336	17.42448671	17.3868117	17.3605017	17.64634199	17.33238964	17.73959247	17.33308526	17.95867046	18.16988021	17.20994735	16.84742755	18.58602606	17.9127083	17.16349972
APOL1_HUMAN	15.90538063	16.41931296	15.93704452	14.78504741	15.3341298	15.82525652	16.42793536	15.59106495	16.0919021	15.285965	15.62819443	16.44188968	14.34716643	16.77747022	15.76899872	15.80233772	15.95857832	15.68225655	14.20073335	15.81738039	15.92736269	15.34143982	15.97435664	15.48074944	15.56222811	15.46718724	16.02256599	15.54051755	15.35049074	15.63693186	15.15315541	15.79855946	15.22913601	16.19939413	16.14008052	15.43507794	15.70418913	16.29971758	15.65362106	16.09613925	15.64964992	16.40070203	15.63459189	16.08024861	15.97109497	15.32981671	15.80686086	15.93883782	15.54237549
APOM_HUMAN	18.32169814	17.44092219	15.14586221	17.87420921	17.52624076	17.72207577	17.73994818	17.87931593	18.00045108	17.52049858	17.53437704	16.56167799	16.73577534	17.79358019	17.75753761	17.54556967	18.21406232	16.8672061	16.00256562	17.55723598	17.71890387	17.6912966	17.87650792	16.80614499	17.30500304	17.6311319	17.66754811	17.88282066	17.29626933	18.01659955	17.26629216	17.27930882	17.55679015	17.38388582	18.05727176	17.70985239	17.91281933	16.30478454	17.3916763	17.27259798	17.81576767	17.98810585	17.23649757	18.01086736	17.35324715	17.02318512	17.92438939	17.5010472	16.99288522
AQR_HUMAN	17.16953466	17.71558279	19.28143864	18.61861103	18.04034872	18.61882685	18.00731412	18.31786271	16.95752024	18.04034872	18.6508619	20.03877159	18.55080278	17.27211223	18.6822409	18.55079388	18.71539101	17.98716982	17.98172098	19.05213486	18.49951362	18.28011888	18.9793654	18.86769187	17.98716982	18.66214616	18.55937327	18.6822409	18.28011888	18.58021652	17.49727531	17.98716982	18.39849824	18.88624142	18.49951362	18.60211072	18.9793654	19.50583017	19.30469986	17.49727531	18.86769187	18.28011888	19.04008871	17.6996681	18.46737997	19.32769844	18.18401829	18.28011888	17.49944426
ARGI1_HUMAN	18.19991164	16.78423962	17.91180769	17.89179506	16.78423962	17.44214181	17.89179506	18.19210719	18.12552495	18.30386618	17.73248036	17.8567449	18.19210719	18.4118677	17.44214181	17.54362742	17.44214181	18.14996599	18.39216176	17.76503437	17.73248036	17.72796515	16.80310928	18.45402887	18.00459958	17.28634535	18.19310514	17.94038471	17.71061993	17.71061993	17.28634535	17.70304448	18.08932918	17.99328336	17.54362742	17.85368429	17.76474078	18.27531897	17.28634535	18.09665975	18.45402887	16.78423962	18.01705395	17.95488841	17.51971326	17.92341669	18.32688223	18.30893072	17.70304448
ARK72_HUMAN	17.06972967	17.98593642	16.58203733	15.88804854	17.47534658	17.39453983	17.47534658	18.17156803	16.76945637	17.18422409	16.76945637	16.58203733	16.76945637	15.88804854	17.23243621	18.55609938	15.88804854	17.73511284	15.88804854	16.58203733	16.76994673	17.53690719	18.51041061	17.73511284	17.39453983	17.06972967	17.53690719	16.96135004	16.76945637	17.47534658	16.96135004	18.02847297	16.76994673	17.45885727	17.06972967	17.98593642	15.88804854	16.58203733	17.39453983	16.58203733	15.88804854	18.34316503	17.45885727	17.53690719	17.21443099	16.96135004	16.76945637	17.73511284	15.88804854
ASPN_HUMAN	18.07649077	16.40920358	18.05206593	17.81554343	16.81653265	17.49075204	17.0325649	17.92588223	18.0378703	17.10982376	16.70315107	17.76923141	16.98142412	18.37179091	16.8627554	16.18181606	17.0091006	18.05160802	16.93569168	17.8470829	17.73089353	17.66474011	16.73600462	18.18936486	17.95649109	17.25028571	17.83114961	17.88247185	17.49282212	17.7181773	17.50024752	17.6819369	18.01190418	17.82278731	17.41740255	17.78962284	17.35239936	18.34341401	16.96290369	17.9974097	15.95465004	15.70111923	17.65937731	17.8296641	17.45806787	17.88058843	17.0091006	18.21865282	16.22586489
ASSY_HUMAN	15.53035512	17.3713902	18.30467021	18.75464326	15.85846332	17.73171043	12.83883007	17.76156799	18.16519425	17.49190427	15.85846332	19.39154352	17.14839797	18.6034455	16.46451729	17.98993564	17.66264505	17.65569666	16.02305929	14.13407073	18.00363248	17.14839797	17.88674244	18.5354884	16.91293718	17.37520111	18.49469163	13.44579651	17.74691768	18.51951047	16.71481276	18.66459773	13.69240752	18.19746983	17.73061714	17.5835244	14.65207193	17.73750001	16.02305929	17.92387317	18.50519487	18.29402847	17.58944358	18.23239968	17.83771393	17.12505769	16.79612655	17.12505769	14.13407073
AT11B_HUMAN	15.64503477	15.05574819	13.57789927	13.25760779	15.33188134	14.95712688	15.33188134	14.97883179	14.46718779	14.46718779	14.07977153	13.02466485	13.09785269	13.02466485	15.05574819	15.33188134	13.81798112	15.31454969	13.25760779	13.09785269	13.57789927	14.95712688	14.95712688	14.73340194	15.05574819	14.07977153	14.46718779	14.46718779	13.69607766	14.83757852	15.05574819	14.97883179	13.02466485	15.46962475	14.73340194	14.83757852	13.69607766	13.57789927	15.31454969	14.73340194	14.13753049	14.97883179	14.13753049	14.73340194	14.95712688	13.25760779	14.83757852	13.69607766	13.81798112
ATPA_HUMAN	15.12216803	15.4236279	14.54997134	14.95503019	15.46496688	14.63440631	14.46068998	14.63440631	15.44456	14.63440631	16.22901946	17.0271337	16.36621118	14.29208331	15.46496688	15.3331023	15.96454632	14.63440631	16.62927873	15.46496688	15.46496688	14.95503019	15.43043525	14.95503019	15.2782261	16.22901946	14.95503019	15.06750651	15.06750651	15.06750651	15.4236279	14.95503019	14.46068998	15.31557856	15.31557856	15.43043525	15.43043525	13.88389195	15.1349472	15.1349472	15.96454632	15.2782261	14.68786854	15.3331023	14.63440631	14.46068998	14.41476156	14.95503019	14.68786854
ATPB_HUMAN	17.66413731	18.37304646	19.37469009	19.25317258	16.59948906	18.98181083	17.59518305	19.31449494	18.89730509	18.80355193	17.03754356	16.83100809	17.59518305	17.88997799	19.77709189	18.84251687	19.34558203	18.5478886	17.03208852	18.88563495	19.32333043	18.52824093	17.63732853	18.69022164	18.50745752	19.77657927	17.7332288	17.98885442	19.42158097	17.79642454	16.83100809	19.42656148	19.1482276	19.2166856	17.4801693	17.46598022	17.55188817	18.52824093	18.88563495	18.3281402	18.13024909	17.84842829	17.48435068	18.51843242	18.91989811	20.29003944	17.35567757	18.83847683	17.05067521
ATPO_HUMAN	17.65202255	18.04668653	18.41426919	18.24910808	17.42312662	17.25788255	17.97395785	18.30820169	19.13234956	17.48771633	17.45806524	19.82073266	18.39786872	18.8589073	17.95782596	17.68292784	18.19915244	19.26421508	17.36670201	19.09153736	18.01078506	17.24839331	18.17725207	18.05923739	17.26441533	18.10343472	18.20479922	18.29590625	18.04543945	17.84254974	17.0825884	17.65202255	17.75790932	18.06697958	17.96092354	17.63804145	18.84297334	19.26421508	19.13234956	17.97709143	17.39086553	18.27131131	18.38028159	17.61193867	17.95318225	18.19915244	17.77200046	18.21003809	17.48384368
ATRN_HUMAN	14.39644173	14.34450002	15.28282967	15.3692903	13.87127069	14.45912012	14.54956572	14.59723809	14.74102565	14.47538987	14.72864725	15.15565516	14.16239895	15.15565516	14.21218843	14.80050264	14.66128036	14.161227	13.82385865	15.3692903	14.72341285	13.86969683	15.05294303	14.37221691	14.06929652	14.42302211	14.60417867	15.17609163	14.22537873	15.10410846	13.79928807	15.10988296	14.76213545	15.28282967	14.96613304	14.5211481	15.18534664	15.18534664	14.8492277	14.07090292	14.99422067	14.9639517	14.87901983	15.01065125	14.55006494	14.30328089	14.62879775	14.33341571	14.17365801
B2L13_HUMAN	19.11846191	18.39151185	18.82317461	18.58649572	18.68965404	18.31366269	18.06561246	18.96126445	19.06912366	19.19260881	18.31366269	18.48898297	17.70769357	19.17005313	18.12177982	18.39054296	17.78477276	19.0587817	18.31505303	18.50807044	18.5018638	18.7073979	18.12177982	19.27476321	18.91760661	18.12177982	18.48898297	18.380463	18.37912628	17.67274052	18.31366269	18.24103222	18.64443315	18.12177982	18.3198257	18.58649572	18.06561246	19.09812072	18.24103222	18.97211586	17.78477276	17.78477276	18.72686715	18.86540282	18.31505303	18.68965404	19.20404518	19.31460383	18.39151185
BAG3_HUMAN	14.63401713	13.90612754	15.56238481	14.90746446	13.91197648	13.20270054	14.14760291	14.14760291	14.31863245	14.31863245	14.65946621	15.92214634	14.14760291	15.10403149	13.90612754	14.08013521	13.91843058	14.27490808	14.08013521	14.95338999	13.90612754	14.13554578	14.63401713	14.41989347	13.20270054	13.79931316	13.91197648	14.14760291	14.65946621	14.08013521	14.27490808	13.20270054	14.63401713	14.27490808	13.90612754	14.08013521	15.23757358	15.21931272	14.14760291	14.65946621	15.54497293	14.31863245	14.63401713	14.14760291	13.91197648	14.08013521	14.63447711	13.91843058	14.31863245
BGH3_HUMAN	14.73020597	12.85573474	15.98747571	16.84448104	15.29651104	13.25941915	14.92026642	14.02181745	14.20906768	15.1862069	16.36065153	16.84448104	13.25284694	15.98747571	15.81376535	14.30084872	15.98747571	13.51442649	14.73147255	15.81376535	15.98747571	13.25284694	15.81376535	14.51081424	13.07701291	13.40658971	13.25284694	15.19694982	15.97962301	15.98747571	14.57536252	14.9782013	14.51081424	14.44700013	14.32369656	14.02181745	15.54017204	14.73147255	15.97962301	13.40658971	14.94469312	13.40658971	15.81376535	15.1027518	14.44700013	14.02181745	15.22478815	14.08642894	12.85573474
BHMT1_HUMAN	17.47437813	16.34645309	16.91683098	16.59320529	15.86453919	16.58281137	16.08013908	16.97249812	17.18199588	16.58281137	16.6895175	16.57520882	15.99292792	17.18199588	15.89359002	15.99292792	16.08013908	17.18199588	15.86453919	16.48241249	16.91683098	16.97249812	15.93791752	17.18199588	16.97249812	16.30517008	16.59320529	16.97249812	16.68259054	16.34631911	16.34631911	16.57520882	16.83612447	15.89359002	16.63052999	16.57520882	17.13072299	17.10176612	16.08013908	17.06755177	16.34645309	16.48241249	17.06755177	17.10176612	16.58281137	16.59320529	17.18199588	16.97249812	16.63052999
BIN2_HUMAN	16.74286392	16.95957939	16.96075594	17.19247598	16.44531396	16.44531396	17.03998369	16.8005356	16.39082844	16.74286392	17.39322058	16.60397216	17.36311648	17.28536591	16.76797631	16.58631717	16.8005356	16.60397216	16.94766871	16.76797631	16.44531396	16.23928125	16.95957939	17.28536591	16.95957939	17.29066306	17.43262665	17.24548499	16.76797631	16.39082844	16.58631717	17.05193252	17.39322058	17.05193252	16.76797631	16.87348603	17.17859053	17.18714652	17.35302986	17.48093856	17.07357029	16.95560694	16.97129178	16.8005356	16.39082844	17.29066306	16.84219998	16.35191256	17.24548499
BTD_HUMAN	14.26864133	13.21822666	13.52727952	13.47994417	14.48108512	13.84871362	14.35751853	13.42642262	13.67800888	13.45477042	14.34116818	12.93055385	13.23417203	13.23417203	14.20952433	13.98616842	13.74227115	13.91166291	13.23417203	12.62952622	13.6826511	13.53610116	13.84162242	13.70371981	14.4012561	12.93055385	13.52727952	14.02085265	13.24787495	14.11090441	13.67513059	14.43157416	13.7029557	13.82098043	14.34116818	13.44875978	13.47994417	13.24787495	13.64375238	13.3549835	14.35751853	12.62952622	14.17705539	13.74957489	14.41118619	14.17705539	14.00704848	13.90335224	14.19424267
C1QA_HUMAN	15.967498	16.83757707	16.15305266	16.2925329	16.15305266	16.91561986	16.58024358	16.42124742	16.54972967	16.40871498	16.73129988	16.42124742	16.29574928	15.55939778	17.00630171	16.40561951	16.43436472	16.07384586	16.15305266	15.967498	16.60599748	16.07384586	17.12261944	16.81340774	15.55939778	16.76130233	16.73129988	16.98537275	16.64539906	17.03304232	16.15305266	16.66910183	17.51418585	16.2925329	16.2986045	16.31209054	15.85290076	15.55939778	17.01333855	16.29574928	16.67700169	16.79371018	16.67700169	16.83386698	16.57040078	17.00630171	15.967498	16.07384586	15.55939778
C1QB_HUMAN	8.90960714	11.06165745	10.67072375	11.26442725	11.37102059	11.06165745	17.89519606	9.736852795	9.714321159	9.586963091	16.00775823	11.26442725	16.00775823	9.7901854	15.75816576	16.59024293	16.92058809	9.539993949	11.06165745	16.3174747	15.75816576	9.237198536	17.89519606	9.952900066	9.396307128	11.05746235	10.67072375	11.37102059	16.3174747	16.79393963	9.7901854	11.26442725	7.888541809	16.67198736	10.67072375	9.647247988	17.46800319	10.67072375	11.37102059	11.05746235	15.75816576	16.79393963	11.06165745	9.7901854	9.7901854	16.67198736	9.427219026	9.308425939	11.26442725
C1QC_HUMAN	16.37115507	16.8867911	16.32720026	16.4519079	16.51267855	16.67633296	16.80512087	17.12831106	16.86870671	16.53936371	16.72044308	17.06566334	16.10303977	16.77028574	16.50737281	16.80118059	16.97232687	16.90965498	15.91351838	16.95246397	16.53366634	16.73038111	16.57186235	17.23902142	16.56372502	16.92974013	16.71467101	16.93538097	16.68992158	16.65790925	16.38947874	17.20914446	17.01297951	16.82199232	17.07628978	16.82057739	16.78561433	16.2877247	17.38964961	16.45691982	16.84817519	16.99154854	16.97578273	17.34768941	17.03466716	16.01489	16.82421943	16.49004828	16.19530163
C1QR1_HUMAN	15.12181068	16.44792906	15.59260883	15.44201994	15.4071976	16.01688154	16.56994528	16.41720018	16.20395694	16.23899229	15.59260883	15.70284388	15.4071976	15.44201994	16.44792906	16.66131394	16.16212056	15.59260883	15.4071976	15.4071976	16.03215165	16.01688154	16.09684703	16.73475097	15.40056931	16.73475097	16.23899229	16.56994528	15.4071976	17.18209872	15.40056931	16.63377826	16.03215165	16.47060848	16.44792906	16.56994528	15.12181068	15.40056931	16.09684703	15.70284388	15.40056931	16.73207325	15.20905246	16.63377826	16.63377826	16.44792906	16.16212056	15.44201994	15.20905246
C1R_HUMAN	15.66086382	14.07083068	12.8350615	13.6149417	15.51650141	15.11841449	15.52413239	15.54257249	15.68154721	15.11408867	14.27191993	13.13375752	14.99371954	13.51280082	15.09429767	15.43947638	14.68740724	15.51106685	15.37125193	13.76667121	15.50997177	15.36854979	13.5397863	14.63419454	15.58720489	15.58839731	14.735291	15.54311695	15.46925888	15.22289921	15.46137531	14.6078681	14.74484818	15.70930741	15.67670358	13.54821977	13.12512785	12.66504924	15.67864792	13.94742173	14.92833715	14.70753086	14.86821544	15.89177831	15.67643621	14.99181797	15.32570486	15.12860023	15.56530816
C1RL_HUMAN	13.93372783	13.45315723	13.41754661	14.11945816	13.82157725	13.85977751	13.71504781	13.80346542	13.97362158	13.70929057	13.50914863	12.49413314	13.85977751	13.85022382	13.63182932	13.92378197	14.37634823	14.04825724	13.8465647	13.39121228	13.50446978	14.07405828	12.49413314	14.04922011	13.71427975	13.66260802	13.6040375	13.67143958	13.53253158	13.38843546	13.8934632	13.97505549	14.98307229	13.72560154	14.11945816	13.64070018	14.1557448	13.28408744	13.85022382	13.60370576	13.57926164	13.69454549	13.46120191	13.82733905	13.39375054	14.1557448	13.76321392	13.61867554	13.05796341
C1S_HUMAN	18.10821165	17.43941166	16.24710579	17.67229976	16.66078776	17.40019776	16.91133868	17.95207846	18.01161277	18.24883447	16.23922996	17.48279432	16.22377354	18.18189049	15.90121889	17.5170855	16.32340611	18.07068451	16.16635841	17.7030539	16.37488299	17.68382935	16.53707991	18.25587636	17.94951547	17.22508228	16.30112428	16.50371683	16.39944503	16.32170986	16.21205734	16.41651011	17.83190788	16.3188049	17.45186724	16.41421219	16.32989812	18.122769	16.53621369	17.93581051	16.37638798	16.78750898	16.50020798	17.84699803	17.38868988	17.75949043	18.21656428	18.16281356	17.34198519
C1TC_HUMAN	16.38551616	15.53961057	15.89439366	15.82447406	15.98419779	15.32551438	15.45717693	16.09373267	16.38493473	16.48665007	15.2121963	14.13192348	15.53961057	15.2121963	15.82447406	15.45717693	15.45717693	16.09373267	15.2121963	15.32551438	15.63055921	15.98419779	15.53961057	15.98419779	16.24369578	15.53961057	15.82447406	15.32551438	15.2121963	15.63055921	15.45717693	15.89439366	15.63055921	15.32551438	15.98419779	15.2121963	15.32551438	16.00712951	15.45717693	16.15170721	15.32551438	15.2121963	15.53961057	16.15170721	15.53961057	15.82447406	15.32551438	15.45717693	15.63055921
C4BPA_HUMAN	16.82065959	16.71520486	16.20762014	16.09362067	16.69968181	16.78554491	16.78904825	17.32985798	17.46768174	16.44276712	16.75190213	16.23422349	17.0883464	16.39123286	16.9039323	17.1539953	16.44276712	17.44765954	17.13198072	16.83354411	16.44085398	17.56552359	16.21746809	16.83527001	17.36917949	16.8019281	16.26293342	16.58076581	16.77747118	16.99931321	17.30601778	16.62099665	16.97525443	16.91032301	17.31227866	16.99828349	16.39123286	16.26293342	16.72348702	16.74282621	17.06275785	15.99692264	16.72348702	17.47517855	16.24184573	15.48207646	16.9616036	16.86483123	16.20762014
C4BPB_HUMAN	15.81328565	15.65570213	15.1477157	14.49833594	15.93638909	14.14242954	15.24037359	16.04279688	15.91133555	14.97505168	15.49469044	14.83305337	16.14844946	13.68991497	15.32409062	15.58824721	15.67683504	16.07933869	15.29100704	15.94796838	14.225773	15.77623827	13.86073918	15.4332362	15.80932818	15.47497407	13.82633649	14.3885551	14.64150036	14.5196903	16.0882397	14.47725354	14.91902103	15.75765689	14.20270011	14.84691376	15.38118591	14.9349144	15.95236712	15.29974189	15.68736844	14.82266814	15.31271206	15.80582181	14.11415266	13.33284657	15.55917056	15.56677246	15.61920356
CADH6_HUMAN	14.17305939	15.56435648	15.56435648	15.10586338	15.06688462	14.83943881	14.58227939	14.70528561	14.70528561	14.39962917	14.63185701	15.43756695	15.4895109	15.10671943	15.43756695	14.63185701	14.59672566	14.59672566	15.4895109	15.69249622	14.31377852	14.58227939	15.26029278	14.94896655	14.59672566	15.05549464	14.58227939	14.63185701	14.59672566	15.10671943	14.59672566	15.83410472	14.94896655	14.83943881	14.17305939	14.38546549	15.06688462	15.69249622	15.26029278	14.70528561	15.06688462	15.10671943	15.05549464	14.08282879	14.94896655	15.69249622	14.43094607	14.31377852	14.63185701
CAH1_HUMAN	12.91854572	13.75268408	14.47912675	14.88507778	12.91854572	12.58873611	14.47912675	14.47912675	13.21551863	14.23545096	14.64273003	14.36353923	14.47912675	14.36353923	14.59572158	13.75268408	14.59572158	12.58873611	14.23545096	13.21551863	14.59572158	13.06844493	13.28063412	13.75268408	14.36353923	14.88507778	14.47912675	14.59572158	17.04292851	14.86800875	13.28063412	14.88507778	14.88507778	14.23545096	14.59572158	14.86800875	13.06844493	13.46838738	13.46838738	14.59572158	14.30570166	14.30570166	13.21551863	13.28063412	12.12873765	14.59572158	13.28063412	13.28063412	13.21551863
CALR_HUMAN	14.29292117	15.50117088	15.15880282	15.4998579	14.62245499	15.37952719	14.59417044	14.59417044	14.29292117	15.5189859	15.15801526	15.37952719	14.29292117	15.15801526	14.99538817	15.15801526	15.38445984	14.59417044	14.29292117	14.59417044	15.16575402	14.62245499	15.61866517	15.4998579	14.29292117	14.59417044	15.61866517	15.43139478	16.43475785	15.38445984	14.66605053	15.50117088	16.02367995	14.99538817	15.15801526	15.61866517	15.4998579	14.59417044	14.131793	14.15616363	14.59417044	16.02367995	15.15801526	14.66605053	14.66605053	15.4998579	15.15801526	15.15880282	14.66605053
CALX_HUMAN	18.3251758	17.366106	18.06236408	17.87263563	17.87263563	17.55756393	17.26654298	18.32490712	18.18725748	17.32680531	17.26654298	17.74373179	18.32490712	18.41977798	17.32680531	17.366106	17.366106	18.19394429	18.3251758	17.78767694	17.88951708	17.85232027	17.32680531	18.46554497	18.12870051	18.48963445	18.97903175	17.96253755	17.26654298	18.19394429	17.89052449	17.70626602	18.02489983	17.3648022	18.17806353	17.46805566	17.57363846	18.31001191	17.26654298	18.12442982	18.55269739	17.55756393	18.41977798	17.91027079	17.46805566	17.89052449	17.3648022	18.3486507	17.366106
CAMP3_HUMAN	14.94838868	16.79530359	16.27965404	16.48232363	15.40664447	15.86868645	14.80026169	14.86931008	15.3134795	15.02431633	16.07916469	16.21085529	15.89529447	16.4787623	16.1153146	14.98785157	14.57873977	14.57873977	15.7210447	16.38490922	15.83292701	15.13929073	16.09183411	15.43109831	15.30569756	15.79968433	16.12122919	15.68997465	15.08791032	14.94838868	16.69863494	14.87278841	16.06119802	14.57873977	15.97233325	14.91869977	16.48232363	16.3014198	14.91869977	16.18694541	15.13442722	15.26793337	15.93116872	15.45504296	15.87607097	16.10584454	16.46266151	14.98979388	15.60369346
CAN1_HUMAN	17.30993859	16.70023659	17.04409431	16.93321025	16.8801721	17.08878521	17.06115023	17.09716182	17.16328078	16.50821062	16.86742596	16.8801721	16.67868484	17.37181762	16.8801721	16.87914427	16.50821062	17.09716182	16.67868484	16.87914427	17.16328078	16.86742596	16.86742596	17.34940215	17.16328078	16.87914427	17.25528256	16.87914427	16.70023659	16.50821062	16.87914427	17.31755329	17.17288554	16.87914427	16.70023659	17.01356639	16.93321025	17.25528256	16.86742596	16.87914427	16.67868484	16.8801721	17.16827446	17.08878521	16.67868484	17.04409431	16.30239674	17.34666342	16.86742596
CAND1_HUMAN	17.69588879	17.00032029	17.51929935	18.03384727	15.88686821	17.00374003	17.47914121	17.43229512	17.27065027	16.76808748	16.79621045	18.15332913	17.10057674	18.61455882	16.40006587	16.76808748	17.23867178	17.61687577	16.40006587	18.23762511	17.01952773	17.32663143	18.01328463	17.65788386	17.40967097	16.73185573	17.58692524	17.28534393	17.06934257	16.69671587	16.76808748	17.14897595	18.0612577	17.65084224	16.97399981	17.73115372	17.77527856	18.11532088	17.51988346	17.47914121	15.93107005	18.18618091	17.77801998	17.36669515	17.04272466	17.14877524	17.18180949	17.75891495	17.10057674
CASPE_HUMAN	16.6740244	16.76016805	16.99673171	17.20533343	16.0389913	17.16167396	17.60795397	16.83182823	16.73014645	17.09415904	16.83304163	16.6740244	17.16167396	16.83182823	17.17999658	17.33297371	17.45186323	16.6740244	16.73014645	16.83225661	17.54769889	16.72593017	17.51658351	17.26609323	16.6740244	16.87606702	17.4453148	17.60795397	17.56389	16.73014645	16.6235021	17.4453148	16.99673171	16.6235021	17.37774818	17.17999658	17.17607591	16.72593017	17.09415904	17.16167396	16.77103103	17.74096837	17.16167396	16.72593017	17.17999658	17.56750092	17.37774818	16.83225661	17.09415904
CATB_HUMAN	18.42918305	19.56955792	17.57521874	19.1793485	17.98921054	18.83906268	19.42843031	19.10370955	19.14234995	18.25658175	18.50269352	17.89573107	18.00086367	17.89573107	18.00086367	19.25176503	19.34752774	18.99585373	17.57521874	15.77031422	19.48359823	18.73510523	19.52504812	19.64370559	17.57521874	19.30189579	19.54395229	18.98071288	19.16439792	18.47235411	18.8152099	19.42551587	18.91842943	19.31773554	18.20052346	19.09137548	19.15152619	18.20052346	18.93402808	19.27275285	18.49850262	20.17756084	19.18294081	18.52121474	18.49850262	19.30189579	18.8152099	18.8152099	18.25658175
CATD_HUMAN	23.25813921	24.26761665	23.74443904	24.43889846	21.37256509	24.24571743	24.28936791	24.31351315	24.19036697	22.6645538	23.74443904	23.74443904	23.87551397	22.95625977	24.32799559	24.15306947	24.22481649	24.1519915	22.95625977	23.74443904	24.39658668	24.162778	24.1154537	24.26815371	24.00959063	24.24645921	24.31116007	24.84233462	24.40893844	24.12508023	24.03257118	24.12681142	24.26864047	24.27691275	24.39331363	24.14531548	24.2642082	23.97478599	24.51654044	24.23858079	24.14066191	24.23993378	24.27654937	24.29793473	24.33764092	24.5072387	24.30534596	24.26449022	20.79663221
CATL1_HUMAN	15.37899345	15.43808859	16.36982637	16.36982637	16.36982637	14.92249821	14.92249821	14.78193126	15.37899345	15.42135808	16.36935037	17.34446384	16.8315074	15.92014958	14.78193126	15.37899345	15.30046502	15.88508732	16.90157827	16.36935037	14.93023621	14.92249821	15.65072957	15.42135808	14.3739317	15.30046502	15.6155812	15.37899345	15.21494539	15.30046502	15.92014958	16.24707444	15.90111735	15.30046502	15.30046502	15.42135808	15.65072957	16.36982637	15.6155812	15.42135808	15.90111735	15.30046502	15.92014958	15.65072957	15.42135808	15.65072957	15.88508732	14.3739317	17.27299372
CBG_HUMAN	16.48153985	15.92180837	16.95353477	14.01845999	15.92208281	15.82848585	16.06994129	15.20418374	16.1018593	15.43443027	15.91554855	13.36773108	15.19919291	13.85359752	16.02178951	16.16551716	15.84572144	15.84733293	15.63270181	16.71578259	15.93115926	16.00668431	16.36549514	15.82676957	16.05952313	15.99140633	15.6177608	16.00982701	14.09734063	16.20924397	15.63508912	16.06308627	15.30047228	16.28176003	15.95317839	14.53184982	15.32529051	13.76777755	15.9721298	15.42829537	16.09960059	16.09876615	15.98206443	15.84659237	15.93646121	15.82745319	15.94460137	15.76208728	15.32734959
CBPB2_HUMAN	15.39961521	16.38690183	14.64680446	15.61989348	15.49354526	15.53715001	15.17496142	16.17424004	16.13501251	15.87969606	16.13062355	15.66392358	14.43305	15.26307237	15.64420077	16.47664703	15.44537813	15.18147592	14.64680446	15.16553155	15.60562262	15.91557258	15.9354186	16.41170301	15.74479095	15.6973447	15.62995181	15.00678981	15.38713745	16.64612464	14.99131138	15.98951624	16.00265989	16.48146599	16.38310232	15.87977593	16.61609804	14.43305	15.60562262	15.93128857	16.13717426	15.12194253	15.79976803	15.74242467	15.368686	15.08964051	15.78852518	15.75206261	15.66392358
CBPN_HUMAN	15.00708993	13.89658929	14.10511492	14.24589901	14.70854638	15.04041488	14.60701785	14.2100646	15.01226822	13.63728959	15.09676419	14.17418988	13.87813549	14.09597718	14.58866077	15.06871466	15.09104081	14.80149223	14.57939451	13.18343232	14.525268	14.06179716	15.28961832	13.79129416	14.18886952	15.00661564	15.03877953	14.7276485	14.85171755	14.70958304	15.13343947	14.2989868	14.72398993	14.85584957	15.63887917	15.04616849	14.87579343	14.31236936	15.49527646	13.64385803	15.31357383	15.16091291	15.1969689	14.24129219	15.11453329	14.47456188	14.76808065	14.063567	15.32882003
CBS_HUMAN	17.22573145	16.7170634	16.84900082	16.77909639	16.77909639	16.54149351	16.522812	17.00380339	17.11715421	17.34965548	16.522812	16.31856885	16.60228777	16.97636737	16.54149351	16.60228777	16.31856885	17.11715421	16.54149351	16.54149351	16.7170634	16.77909639	16.31856885	17.26545645	17.01795055	16.26086357	16.97636737	16.96391422	16.60228777	16.60228777	16.54149351	16.60228777	16.84900082	16.522812	16.60228777	16.77909639	16.522812	16.96391422	16.54149351	16.97636737	16.60228777	16.31856885	16.96391422	17.00380339	16.522812	16.84900082	17.25749562	17.23767803	16.77909639
CBX3_HUMAN	13.21192293	14.29452317	14.30213603	15.9723464	13.72033554	14.70377844	15.07377218	13.67853993	13.67853993	15.07377218	15.73243259	14.65982692	14.65982692	14.09065946	14.09065946	15.9723464	16.2052282	14.09065946	13.60635259	14.29452317	16.31497384	13.67853993	16.63839188	16.2052282	13.67853993	14.09087797	17.37493136	16.77103466	16.69673843	16.69673843	13.60635259	16.2052282	14.65982692	15.9723464	16.2052282	15.9723464	16.14259646	14.30213603	15.73243259	14.30213603	14.30213603	17.03371219	16.31497384	14.09065946	13.67853993	16.7831216	13.60635259	13.21192293	14.09087797
CD14_HUMAN	11.80492415	10.9895927	10.9895927	11.21957318	10.11641662	11.43181686	12.58786399	11.89435233	11.7904006	11.21957318	11.21957318	10.05892419	10.03625662	11.21957318	10.11641662	11.21957318	10.9895927	12.19647214	11.61572456	10.48322094	11.80492415	12.26430363	10.11641662	12.14204837	11.92922358	11.21957318	11.21957318	11.14541371	10.11641662	10.59380237	9.973899319	11.89017661	11.7904006	10.48322094	10.11641662	11.21957318	10.48322094	11.48387539	10.03625662	11.61572456	12.19647214	12.14204837	10.05892419	11.80644203	10.11641662	12.58786399	12.14204837	11.14541371	12.36703926
CD177_HUMAN	15.57554155	16.61192809	16.80860384	15.84226411	16.67826101	16.49432775	16.27828029	16.14900608	16.80860384	16.23764679	16.80860384	16.80860384	16.71525102	16.78447881	16.47738196	16.23148062	16.71525102	15.5843068	15.48666956	16.71525102	16.42706343	15.48666956	15.99750615	16.24103044	15.4101449	16.3853492	16.53824431	15.48666956	16.71525102	16.78447881	15.48666956	16.59022399	16.05669977	16.05669977	16.31410974	16.69211608	16.53824431	16.69211608	16.42140144	16.13835375	15.34075059	16.80860384	16.67826101	16.42140144	16.25321142	16.71525102	16.04960505	15.34075059	15.48666956
CD5L_HUMAN	13.615796	13.67861887	14.56667835	13.25987073	13.25987073	14.53775336	14.27987535	14.5713238	14.53775336	14.70660839	14.70660839	14.09952326	14.70660839	14.5713238	13.64925131	13.89486849	14.40475713	14.53775336	13.64925131	14.56667835	13.98514521	14.02531914	13.86746813	14.56667835	14.5713238	13.50305788	14.47788486	14.12246633	13.4140343	13.615796	13.1939619	13.43782783	13.43731524	14.5713238	13.55004811	14.05085204	14.69065332	12.87275537	14.09952326	14.08927374	14.56667835	14.44617398	13.82145805	13.84518461	13.75224476	12.36360882	14.56667835	13.99190587	14.70660839
CD9_HUMAN	17.04515658	16.30778615	16.60499494	16.37427218	15.5311368	16.32491496	15.7094559	16.97395911	15.61588495	17.14529029	14.7657824	16.09685658	15.79297212	16.76321944	15.61588495	16.36153885	14.67500601	16.8630406	14.67500601	16.3415783	16.40347825	16.09685658	15.37156936	16.90133144	16.73603992	16.09048039	16.55256311	16.60549358	16.39551099	15.69474561	13.17915356	16.46967439	16.38146101	15.61588495	16.26678052	16.6277042	16.09212491	16.65962916	15.38466748	16.70469964	14.7657824	15.59885745	15.99356793	13.58773852	16.32285751	16.42182642	17.03133469	16.97395911	16.69418621
CEAM1_HUMAN	16.95696527	16.28952422	16.63113584	16.2667635	16.27360161	16.2667635	15.81366938	16.76729547	16.83480712	17.09442631	15.81366938	16.09299319	15.68824058	16.76875475	16.09299319	15.42269373	14.56532521	16.85413213	15.68824058	16.63113584	16.63113584	16.50953226	15.81366938	16.97547895	16.79574014	16.09299319	16.73344032	16.56751269	16.39213428	14.85261602	16.09299319	16.73344032	16.41095981	15.81366938	16.27360161	16.63001135	15.81366938	16.73344032	14.85261602	16.74396537	15.42269373	15.59757958	15.42269373	16.85413213	16.09299319	16.85413213	15.81366938	17.00251268	16.27360161
CERU_HUMAN	20.52489163	19.54160749	17.14969783	18.60011999	19.0180051	19.43625252	19.56437525	20.10816147	20.05651894	18.42965063	18.73937284	18.89127088	18.50402474	17.96501832	19.28211325	19.36698211	18.8526894	20.04537443	18.0693651	18.24646518	19.14671259	19.92595928	19.00887595	19.1619089	19.59246448	19.56261451	19.12744222	19.24370772	18.83093668	19.42045823	19.44042451	18.86140427	19.34392801	19.65959795	19.48771854	19.22853449	19.30386087	18.19062947	19.62534336	19.71533243	19.05123085	19.43242315	19.66911558	19.6228411	19.79950389	18.84796759	20.20823926	19.22636318	18.33884857
CFAB_HUMAN	18.62870756	18.1469352	18.50222911	18.5926144	18.44822122	18.37844669	18.47007785	18.85087504	18.70880103	17.51530342	17.92247884	18.68944328	18.3056393	17.97572352	18.16885831	18.33821261	17.86387277	18.68262474	17.5118143	19.42035376	18.14936517	18.33091317	18.1019228	17.98645969	18.97076065	18.11281022	17.8248261	18.38831071	17.9766818	18.08206696	18.0945585	18.08729622	19.21036251	18.53094952	18.66657193	18.03418937	17.85564457	19.192255	18.4740002	18.68715035	18.19118294	18.03700226	19.01265699	18.24084148	18.53600465	17.40838233	19.02705828	18.54513848	18.22372268
CFAD_HUMAN	17.01087928	18.81320388	18.55665097	18.32919813	17.52091291	17.40334693	18.64174882	18.21936081	18.39902647	17.68086807	17.84328633	18.41127054	17.85018307	17.80740158	17.94328847	18.36923806	18.57101978	17.85018307	17.68086807	18.44261991	18.70165409	17.94328847	18.675614	18.74289168	17.80919393	18.48617288	18.6582133	18.51511877	18.64757134	17.80740158	17.72241112	18.55665097	18.045278	18.66404044	18.39080385	18.26099518	18.3130257	18.74289168	18.17504398	18.39902647	17.78162935	19.28267757	18.30882826	18.41127054	18.35884018	18.92554489	18.04037205	18.30882826	17.68086807
CFAH_HUMAN	17.47588122	17.24315044	16.29668591	17.0196209	17.76251586	17.82278266	17.57713749	17.54237415	17.38425793	17.02913456	17.07682885	16.12351412	16.86755024	15.58825139	17.36357921	17.72905009	16.6496175	17.04209969	16.62308411	16.97472493	17.35492548	17.33635377	17.34418814	17.04865575	17.55498423	17.65596309	16.63208419	17.40902051	16.83439587	17.17232285	17.79410728	17.81443671	16.98066619	17.66830043	18.09424216	17.18309779	17.09886724	16.056713	17.48663684	17.09333727	17.11667476	17.41163855	17.6942926	17.7028027	17.93420671	16.62737633	17.72678536	17.17155775	16.91981807
CFAI_HUMAN	16.3338515	16.18609241	15.26728762	15.26287597	16.31047455	16.90431255	16.72781953	16.57723725	16.37764028	15.78867157	15.94890196	15.50065928	16.16983918	14.45707373	16.7437252	16.72184223	15.95399937	16.67940634	15.89013376	15.82253597	16.30994328	16.59652392	15.92245185	16.0119142	16.79268563	16.7402292	15.54930116	15.97711611	16.31970494	16.44746589	16.78896214	15.91555509	16.01786885	16.86462813	16.9480164	16.18614332	15.80619963	15.30154233	16.80676054	16.30561714	16.03145805	16.33341986	16.65621963	16.44960173	16.85448137	15.38472624	16.61354206	16.0694256	16.17704875
CH60_HUMAN	19.95235144	17.96138526	19.60236827	19.66422292	18.18732357	19.18048982	18.53498274	19.89953876	20.01066487	19.07053033	17.54732512	19.59929035	18.27155021	20.12460201	18.57957881	19.25533973	17.88945895	19.89015539	17.02017369	19.40346343	19.3824345	19.59343854	18.4444431	20.3539528	19.77816382	18.98551061	19.7339318	19.84649943	19.26240172	19.51761334	18.6495213	19.59051976	19.89991939	18.31816978	19.2183692	19.63456029	19.03462691	20.02186784	18.60958455	20.03595532	18.35004251	18.75055912	19.73003884	19.7038106	19.1680313	19.782341	20.21393649	19.3037234	18.83224499
CHLE_HUMAN	11.79142208	16.7045624	16.06067891	16.11614174	15.45670813	14.81066369	15.27446297	14.72863408	15.35075723	14.06392006	14.54274016	16.7045624	16.13143857	15.65257997	14.54911365	15.56799223	15.07107848	15.50141909	15.66177257	16.7045624	15.38056703	12.15777307	15.69922348	12.63728538	15.44717204	15.6181618	15.52522248	14.15929578	15.539136	16.06067891	14.06392006	14.16404316	16.04188326	14.68785719	16.29387996	15.32659566	16.13143857	16.62127839	14.56645799	15.69876333	17.04934672	14.81547332	13.94733534	13.64388793	14.79036866	16.62127839	13.79119969	15.29671699	14.54684808
CHSP1_HUMAN	17.29634169	18.55810977	17.67916528	17.75254111	17.51023421	18.78073943	18.87103556	18.80454664	19.11241765	18.73318631	17.94233221	17.29634169	17.67916528	17.29634169	18.9636899	18.90760644	18.88297665	18.37523615	17.68521785	17.68521785	19.28341853	18.41152522	17.67916528	19.48348223	17.9897226	18.96015525	19.58620032	19.65980322	19.12217688	19.52291884	18.23320687	19.67517269	17.82757326	18.90538771	18.9532132	19.25421515	16.84060042	18.03667338	17.68521785	18.9203202	17.82961909	19.46411729	19.05891712	18.00025315	18.16952295	18.55478985	18.63732707	18.03667338	17.67916528
CLH1_HUMAN	19.54909105	18.99485387	19.32162603	19.24398462	17.8852567	18.83643576	18.52496425	19.41140947	19.46690021	19.61550252	17.92884532	19.01366507	17.6518913	19.70130457	17.98658729	18.0371378	16.49245173	19.56786256	16.90126131	19.07089101	18.9757406	19.1277969	17.77364929	19.75308716	19.4166369	18.6202147	19.24585308	19.26537025	18.85392506	19.12010414	18.32664019	19.08892065	19.37293861	17.8154577	18.78320435	19.18142529	18.64329849	19.69154092	17.50398367	19.46533972	17.96887151	18.37159371	19.25272168	19.30143079	18.80273628	19.35673392	19.74547971	19.77391541	18.10220205
CLIC1_HUMAN	16.55763027	17.51693056	18.25175108	18.00107412	17.12672476	18.00400393	16.91229434	17.73747015	17.76723015	17.78841572	17.58147407	19.47231238	18.12326781	16.67895507	17.96979985	17.91117585	18.15716685	17.45109629	18.25533023	18.7521602	18.25533023	17.43758624	18.22888827	18.24336527	17.42517629	18.09134735	18.19598708	18.0644882	18.25175108	18.63853166	17.4536394	18.13102709	17.73786529	18.21837346	17.96325422	17.80362487	17.90439228	18.74831702	17.77290898	17.95825117	17.59819585	18.78288326	17.95453178	17.83675583	17.89442937	18.50350221	17.58006352	17.58851413	17.27648612
CLUS_HUMAN	17.90323945	17.50086937	14.77441475	17.0306215	17.66965718	17.07318459	17.27114247	17.60457003	17.61675635	17.44888231	17.76375199	14.08283931	14.58341192	15.92154361	17.48780772	17.72388631	17.51476004	17.41817508	16.02221208	15.96623602	18.30998545	17.78397155	16.52898678	17.39401001	17.45316462	17.4956603	18.04430895	18.41971854	17.75781151	18.14396139	17.11751196	17.49664664	16.23455091	17.31324037	17.9709858	18.53722535	17.78555376	14.70769959	17.82164189	16.29427312	17.71060653	17.37247489	17.86328815	17.59865751	17.34695858	17.21045371	17.81690291	17.63530034	17.3368299
CNDP1_HUMAN	17.6611547	16.2285572	17.45044434	17.18345339	16.25764197	16.96440104	16.97713392	17.49045946	17.55767331	17.82482714	16.25792887	17.0380164	16.96440104	17.71184713	16.78561291	17.01497	14.69972096	17.59733876	17.18345339	17.16407744	17.12739594	17.23102393	16.06129522	17.77326968	17.54100678	16.73097491	17.23824277	17.26905184	17.06386418	15.94895512	16.25764197	17.14782111	17.27941336	16.06087125	16.97713392	17.25177526	16.72092755	17.62246697	17.72048314	17.45065886	16.22071584	17.46361882	17.33610563	17.45304729	16.97639768	17.24847305	17.00344541	17.75648834	17.21999528
CNDP2_HUMAN	16.98575856	16.36019369	16.18537374	16.06072698	15.83646358	16.15994068	15.82251266	16.67664953	16.84679641	17.06941529	16.43670744	17.39583224	16.17260871	16.08774768	16.17728502	15.83646358	15.83646358	16.65899758	16.49067651	16.15994068	17.12499401	16.56651292	16.7831379	16.93632885	16.79933949	15.83646358	15.49611108	16.17728502	15.83714507	16.27999448	16.43670744	16.25519711	16.35069805	15.83714507	15.82251266	16.54776403	16.63876548	16.7831379	16.03078966	16.97651568	16.35069805	15.83646358	17.44321125	16.38588082	16.17260871	16.14084074	17.00950634	16.03078966	16.49067651
CNN2_HUMAN	16.38320645	15.6228475	15.85483438	15.6613249	15.85483438	15.836798	15.6228475	15.69547248	15.6613249	16.34498675	15.6228475	15.27278623	15.87260151	16.13335756	14.62560335	15.6613249	15.27278623	16.20536087	15.6228475	15.69547248	15.27278623	15.94048761	15.27278623	16.58376149	16.34498675	15.6613249	16.06807944	15.6613249	14.62560335	15.6613249	15.69547248	15.836798	15.6228475	14.85619576	15.6228475	15.6613249	15.6228475	15.97797585	17.0083166	16.07051415	14.02038297	15.27278623	15.27278623	15.85483438	15.6228475	15.87260151	16.38438986	16.34498675	16.20536087
CO2_HUMAN	15.21700718	15.32980042	13.51259694	12.93112494	14.19953509	15.63017976	14.08784238	15.62191568	15.5545734	14.75375685	15.14009204	14.42282893	14.97879731	13.51063949	16.00862396	16.02113766	15.88114897	15.44557189	13.37749057	13.34247749	15.96196214	15.31534141	15.31435796	15.24470982	15.41055765	15.72019828	14.98830501	15.91958626	15.88881819	15.91082968	16.29217539	13.79857931	14.10710975	13.9860639	16.09953657	13.85892845	13.62797363	13.55005051	16.15536198	14.99783235	15.28948378	15.79090869	14.42282893	15.50427769	15.72367019	14.57644623	15.46865022	14.82495682	14.04864567
CO3_HUMAN	21.17535012	20.77721615	21.18393349	20.63778202	20.14776419	20.47488462	20.8035454	21.15796855	21.16752665	20.28318509	19.60222196	21.32223907	20.33791872	20.51218007	20.713388	20.73938847	20.0575937	20.66951543	19.11337429	20.7586239	20.66840762	20.59118913	20.19214179	20.64306447	21.23249926	20.78155116	20.03045488	21.5880036	19.63348619	20.52499883	19.96545435	21.0193823	21.13098182	20.40083789	21.17569708	20.49826686	20.66336772	20.69488152	20.82764066	20.48746455	19.95784646	20.592635	21.50925944	20.97504155	20.98927628	20.08155839	21.21836265	20.74506787	19.92931384
CO4A_HUMAN	13.01751475	11.95728914	12.69866914	12.56149742	13.01751475	12.1033711	13.11255851	12.56149742	12.57165233	13.6791225	11.93451632	11.93105003	12.57165233	11.44756925	13.80463403	12.87012623	12.34998671	12.26766649	12.91008187	11.48747968	13.08954027	13.51002729	11.48747968	12.56149742	13.6791225	11.98711544	13.98575016	13.51002729	13.08954027	13.39804038	12.94053203	12.63043969	13.46047446	12.7695624	14.02141792	13.08954027	11.24150508	11.95728914	13.51002729	12.35361574	11.93105003	13.42890568	12.04795802	13.70080236	12.36146399	12.79484261	12.26766649	11.44756925	11.95728914
CO4B_HUMAN	15.25394091	14.55739502	12.34003725	12.90112785	15.4400937	15.64776583	15.21643758	15.51779624	14.66845644	14.19587269	13.70222172	12.90112785	13.42298018	15.64776583	15.54387177	15.68343336	15.15521562	14.89699492	15.84569008	12.90414528	15.40407767	15.56663328	14.57241287	14.05236943	14.96449978	15.42769786	14.91969685	14.76574502	14.35016559	14.26381657	15.14916872	14.35674631	14.00138941	15.07142906	15.56663328	15.03469175	12.90414528	12.34003725	14.98686553	14.48741514	13.72847763	14.85317982	14.27378191	14.33232678	15.05742864	14.41461634	14.00638515	14.74611691	14.78291873
CO5_HUMAN	16.29334347	14.27691799	16.62468634	16.05857662	14.6943198	14.55864309	14.82067791	16.04811009	14.57052791	15.95766244	16.46857062	15.42559936	16.9373022	15.43748873	14.52332789	14.72191686	15.90171154	14.73330761	16.65926747	15.90171154	14.80760482	14.74429259	14.4936289	14.28572521	14.88640241	14.4983451	14.54959679	16.12800686	14.63757995	15.82043688	14.67535371	14.4983451	15.80169909	14.83750703	14.88369521	16.85443251	14.30119694	15.97355522	16.1575683	14.33973644	16.61441271	15.25260919	14.63746545	14.56605735	14.30119694	14.87155346	16.11027006	14.29093575	14.52461267
CO6_HUMAN	14.92476555	16.2606617	14.4246696	14.25647495	15.27576222	16.31979633	16.09619311	16.03750452	16.69798045	15.86920608	16.11559133	14.12065329	15.73323679	12.21632276	16.61727736	16.35149013	16.03750452	15.91036064	16.2441965	14.98124524	16.21692778	15.98450155	16.23065538	15.98530318	15.56405049	16.25495245	16.52884631	16.09760606	16.48751385	16.60246517	15.98450155	16.60754244	15.15408324	16.05572257	16.35692753	16.11559133	15.86920608	15.15408324	16.44093205	16.47784856	16.42687104	16.47413058	16.06256164	16.91063732	16.31503276	16.60754244	15.91036064	15.57382716	14.65785585
CO6A1_HUMAN	16.5755503	15.28167934	15.98028924	17.03797745	16.18807274	17.03402007	19.00391805	16.54015325	16.13790313	16.90436187	17.62572178	17.62572178	16.54015325	17.33796157	16.57316334	16.52598184	18.90081535	16.89618095	15.28167934	16.84162602	19.03715574	16.20964444	16.8230925	18.97813733	16.11331546	16.66507976	17.7848799	17.23054991	16.59746489	19.40159426	16.64377596	16.64377596	17.00627102	18.97813733	16.9940123	16.54015325	15.86525885	16.86706973	18.41169927	16.87807958	17.33796157	19.28016545	18.68427166	16.32448554	17.1599223	18.69731533	16.90773638	16.47492221	16.11331546
CO6A3_HUMAN	17.98947467	18.90579138	17.9967112	18.54047135	17.98947467	18.51283399	18.76287528	18.51283399	18.40410376	18.28006895	17.98947467	18.17927722	18.17927722	17.30052158	18.56335367	18.90579138	18.8372256	17.9967112	17.98947467	18.26311551	18.80304364	18.28006895	18.90579138	18.9354828	17.88599478	18.67892813	18.8372256	18.8372256	18.8372256	19.22723781	17.88599478	18.76287528	18.28006895	18.8372256	18.28006895	18.56542615	18.51283399	18.17927722	18.26311551	18.61011811	17.98947467	19.40366603	18.44401818	18.40410376	18.56335367	19.25958832	18.26311551	18.17927722	17.9967112
CO7_HUMAN	17.39620178	16.72888611	17.19513988	16.9653815	16.77166671	16.93726921	16.52238839	17.23441087	17.29766835	16.72902271	16.72888611	16.89493106	16.28312227	17.4989723	15.67557019	15.86093972	16.60280293	17.28503815	16.72902271	17.03026847	16.97994492	16.93726921	16.28312227	17.40944331	17.23441087	16.52858961	17.13003828	16.77166671	16.9653815	15.67557019	16.52238839	16.97994492	17.0708179	16.52238839	16.77166671	16.77166671	16.60280293	17.43735787	16.52858961	17.17664374	16.72888611	16.52238839	17.17931833	17.1888891	16.72888611	16.98703317	15.77155244	17.40155985	17.14816778
CO8A_HUMAN	17.66198256	16.51062557	17.43581675	17.18699028	16.2455714	16.97265082	16.24421212	17.48789612	17.57866334	17.8050032	16.98616112	17.00129916	16.39698568	17.68511577	16.35686888	17.05155615	16.25474852	17.62607188	16.80273874	17.16273283	17.0697233	17.23311864	15.99531884	17.78168273	17.54685985	16.73225091	17.24258237	17.26740447	17.09020467	15.95354604	16.58338486	16.06554083	17.31143477	16.20657508	16.98616112	17.26283398	16.98616112	17.62799892	16.5174827	17.47492374	16.51062557	16.2455714	17.34320076	17.45752585	16.97819253	17.25380632	17.71915882	17.77042757	17.26283398
CO8B_HUMAN	13.05683679	14.72339813	15.77089991	15.57049638	15.77089991	15.57036001	13.59384458	14.36426551	15.57049638	15.13878748	17.98402914	16.98317883	17.51027266	17.51027266	16.98317883	14.72339813	14.72339813	13.34957614	16.98317883	18.33299594	15.57036001	14.03539326	14.56541148	13.7531557	17.98402914	16.98317883	16.98317883	16.98317883	15.57036001	13.52554194	15.13878748	17.51027266	15.77089991	14.46846733	15.57036001	14.68678658	16.98317883	17.51027266	16.98317883	15.77089991	18.33299594	15.13878748	14.46846733	15.13878748	15.57036001	16.98317883	14.56541148	15.57036001	15.77089991
CO8G_HUMAN	16.56558468	16.61274904	16.21070511	16.22550311	16.50399156	16.50857541	16.3679989	16.81375852	16.36263202	15.89114534	16.51339046	16.73285644	16.79026381	16.04475187	16.714375	16.54728593	15.78383386	16.34592989	14.73452666	16.92886713	16.37433342	16.72206665	16.01669498	16.17186033	16.54215957	16.42652144	15.93253772	16.22346981	16.11162541	16.1919626	16.55760428	15.88442145	16.69899006	16.41881871	16.38029388	16.36311077	16.46910769	15.90538157	16.6376214	16.22520941	16.82405408	15.34323543	16.7356353	15.98598953	16.66085037	15.82340589	16.45860315	15.80557342	16.27543535
CO9_HUMAN	16.59388835	17.86193432	11.28464255	11.1291736	17.08460763	12.144265	17.8957913	17.93755289	17.41891967	17.38837199	17.40737398	11.97583745	14.18719803	11.05086661	17.80764006	17.73946912	11.76725954	17.58928178	15.12578432	15.08427774	11.95896897	17.63045318	11.53400232	11.73517784	17.3544329	17.82015153	18.11709448	17.8532777	17.83864155	11.82889377	17.59277266	11.65829417	17.40343942	18.0279239	11.74613294	11.84098921	11.85508347	11.83597758	17.844069	17.65469381	17.40560261	18.32752924	17.89913867	17.54258166	11.9536756	11.60764464	17.39906633	16.95290842	16.32110677
COEA1_HUMAN	16.7683813	16.31934975	16.97139448	16.68237155	15.59675008	15.59003457	15.75718407	16.51013156	16.43558582	16.67125077	15.75718407	16.66040594	16.02380079	17.16800082	16.31934975	15.59675008	17.28704067	17.0385703	15.59003457	16.68096558	15.42639707	16.40371184	16.41046313	16.66694027	16.4904386	16.25133041	16.45326378	16.70028832	16.41046313	15.733403	17.48861872	16.53111923	16.70257532	15.733403	16.31934975	16.53708562	17.12383541	17.0890468	17.16800082	16.86647475	15.42639707	17.28704067	16.54391031	16.88190899	16.78176272	16.72692034	17.18625533	16.63551228	17.48861872
COX5A_HUMAN	16.23117019	15.83422064	16.81794637	15.52279794	17.37355317	16.14524205	15.94612885	17.01999742	15.15015615	17.01999742	17.2666538	18.99530642	17.74380658	15.12301794	16.46127154	16.22808546	17.30025165	15.59166177	17.30025165	15.47670738	15.47670738	15.52279794	17.30025165	15.08564714	16.58986959	16.11018266	17.37355317	15.67191992	16.4827796	15.08564714	17.05135781	15.47670738	15.15015615	15.73610419	16.26941407	15.91202066	16.14148798	15.15015615	17.37355317	16.32997558	16.94649073	16.81794637	16.0865514	16.29929453	16.14931914	16.14148798	15.99120613	15.47670738	17.75008435
CPN2_HUMAN	15.89880982	16.14655843	14.50390551	13.98751135	15.78949518	16.52813416	15.92489754	16.39401466	16.6368054	15.76558592	16.44804217	16.6368054	16.01967151	14.57599913	16.78366186	16.27196828	16.14148013	16.00396823	15.19950377	15.01441481	15.97285039	14.81548427	16.21360532	14.91305389	16.08219105	16.44985113	16.5359186	16.16834415	15.9549755	16.35591364	16.21713158	16.12017528	16.28653586	16.27207668	16.65367874	16.33296507	14.49829567	15.19950377	15.94713345	15.03932333	16.74161228	16.50862416	15.9706719	16.39445012	16.4791804	14.64626772	14.64240191	15.5466889	13.97577227
CPSM_HUMAN	18.12323934	16.76815493	18.03937276	17.81043735	16.79119781	17.54217997	17.48280136	17.90667442	18.07076881	17.46564133	16.72638363	17.82133604	17.02172193	18.42980246	16.93031034	16.76017909	16.86402656	18.06048795	17.64409158	17.80971465	17.68261524	17.71784533	15.06290852	18.22877172	18.03960719	17.29445315	17.8321688	17.85449892	17.69042804	16.38528161	17.30080982	17.69403581	17.98188701	15.06290852	17.57332675	17.87338403	17.34597742	18.28638884	17.01126552	17.96216338	16.04359838	16.87369763	17.84270042	17.91274826	17.50616311	17.80109584	18.25654135	18.28742378	16.97558611
CRP_HUMAN	13.3363044	12.62631507	13.89262976	14.07389242	17.70149329	16.57549329	16.40576175	13.81022878	15.83873231	12.7022541	15.23883653	16.57549329	16.28013717	14.07389242	15.03390235	15.83873231	17.70149329	17.60173457	17.35620413	14.07389242	16.01394019	15.75593121	15.38762173	15.29052982	15.07106944	16.03795492	15.07106944	16.46087369	13.83217532	17.70149329	18.03754101	17.70149329	13.81022878	15.40016639	16.92774476	14.15935855	13.3363044	14.53663334	16.92774476	15.29052982	12.62631507	14.92354842	16.53252673	14.92354842	15.23883653	16.57549329	15.07106944	12.7022541	16.16184412
CRYL1_HUMAN	16.96649484	17.6944544	16.96649484	17.24674742	16.77012677	17.28929257	17.33741305	17.28929257	17.24674742	17.20982042	16.93395608	17.08004327	17.08004327	15.77970387	17.20982042	17.33741305	17.54905279	17.08004327	16.77012677	16.77012677	17.54905279	17.08004327	17.6531247	17.64873603	17.08004327	17.50829489	17.61897008	17.61897008	17.50829489	17.20982042	16.93395608	17.51834666	16.9475479	17.28929257	17.28929257	17.51834666	17.28929257	16.17617461	17.08004327	17.36085794	16.77012677	18.21170253	17.51834666	17.08004327	17.61897008	17.83488597	17.24674742	16.96649484	16.17617461
CTND1_HUMAN	15.84312996	15.51422235	17.62883593	17.3327797	16.98851637	17.01157218	16.80944829	16.84055488	16.91932585	16.92872484	16.72044994	18.27688646	17.50860658	16.38325975	17.05681162	16.89910687	17.18286237	16.17142935	17.71029974	17.17223845	17.02090424	16.42150518	16.75702308	17.19063047	15.69961409	17.03622863	17.23202211	17.31498814	16.95979854	17.39082168	16.45237529	17.39718226	17.64520676	16.81326997	16.77806209	16.68902422	17.00938882	17.27737909	16.87700195	16.72044994	16.95567504	17.57829506	17.16237081	16.99580182	17.0330685	17.71029974	16.63856032	16.18250647	16.68902422
CWC27_HUMAN	17.63306377	16.99481848	17.43123225	17.20243332	16.45198187	16.96196405	17.67604551	17.40381538	17.52706823	17.75546402	16.41695822	17.16434844	16.48692014	17.66701455	17.67604551	16.45198187	17.17305218	17.51249182	17.25617117	17.19501003	17.22071545	17.22071545	16.41695822	17.68238704	17.46988616	16.72571212	17.45818265	17.31913031	17.17305218	17.72373821	16.76253183	17.19511148	17.24715442	16.76253183	16.72571212	16.96196405	16.41695822	17.56602401	16.48692014	17.41476409	16.41695822	16.45198187	16.0599983	16.41695822	17.01777933	17.28492727	17.25617117	17.02286097	16.45198187
CXCL7_HUMAN	16.16856187	16.17389638	13.99244215	14.63889739	17.26958703	15.77403535	15.66824358	14.57885181	14.59700823	13.13912812	14.67315304	13.78579403	15.48211784	14.68684889	15.56189317	16.77261136	15.36474674	14.81028449	14.45489969	13.26362006	16.7723271	12.85116322	16.49036793	12.68505398	15.15254948	14.7861916	16.20248227	13.78579403	15.79075235	15.46082395	17.24215892	15.18273761	14.25494754	15.67214959	16.45105053	13.41215766	14.7401381	15.0107228	15.87451783	14.76687749	14.49714523	14.67315304	15.36474674	15.48211784	14.76687749	15.29773207	13.26362006	15.91479454	14.57173352
DAB2_HUMAN	14.5286701	13.39801751	14.72344216	14.58247454	14.14820283	14.52914278	14.86093009	14.29201468	15.05249454	13.40822937	14.58247454	14.72344216	14.57570412	14.57570412	14.73418241	14.72344216	14.58247454	14.19715996	14.73418241	14.72344216	14.73418241	14.14820283	14.52914278	13.61205708	14.58247454	14.57570412	14.58247454	14.18831549	14.5286701	14.19715996	14.67719213	14.20102527	14.57570412	14.20102527	15.02740707	14.52914278	14.73418241	14.18831549	13.62576118	14.18831549	14.58247454	14.39121137	12.20678596	14.29201468	14.57570412	14.19715996	14.20102527	13.61205708	14.19715996
DBNL_HUMAN	14.758483	16.43376437	14.81783911	15.2916932	15.16578282	16.30952948	16.08188734	15.96337049	15.94435133	16.03248901	15.2916932	15.2916932	15.19925667	15.16578282	16.32240351	15.97857196	15.52072033	15.38402244	15.19925667	15.16578282	16.58761906	15.52072033	15.85469544	16.01758761	15.19925667	16.24043986	16.34171723	16.50283893	16.5055756	16.61605813	15.80979263	16.45534506	15.19925667	15.80979263	16.10014117	16.5081018	14.77046175	15.2916932	15.36333539	15.9338444	15.19925667	16.58761906	16.46982428	16.26200639	16.09772006	16.2098405	15.95778923	15.36333539	13.84278637
DC1L1_HUMAN	17.89471638	17.22698576	17.57089677	17.35282745	16.41958667	16.46932541	17.13847108	17.69251455	17.82455796	17.22698576	17.69251455	17.23619312	17.10893263	17.8212675	16.46932541	17.13847108	17.23619312	17.35282745	17.10893263	17.33802719	17.82455796	17.82455796	17.92890703	17.82455796	17.71014651	16.46932541	16.41958667	16.94177881	17.23619312	17.29322992	17.10893263	17.29322992	17.10893263	16.94177881	17.10893263	17.10893263	16.94177881	17.8212675	17.10893263	18.01027933	15.67627824	17.33802719	16.94177881	17.82455796	17.13847108	17.37274441	17.92890703	17.90595099	17.22698576
DCTN1_HUMAN	17.22256083	17.04996254	17.56731411	17.67300224	16.69797533	17.16024116	17.67300224	17.04996254	17.67300224	17.39941209	17.56731411	16.60100388	17.51612918	17.3006642	16.92851625	17.67300224	17.67300224	17.09056584	16.92851625	16.69797533	17.67300224	16.79557766	17.22256083	17.67300224	16.93640682	16.92851625	17.67300224	17.67300224	17.67300224	17.67223841	17.08108428	18.40899557	16.79557766	17.67300224	18.40899557	17.22256083	17.51612918	17.19097864	18.40899557	17.05605498	17.67300224	17.56731411	17.67300224	17.88590071	17.88590071	17.56731411	17.88590071	17.21538199	17.88590071
DCUP_HUMAN	17.16654911	16.61598044	16.83587785	16.66583341	15.69557332	16.47923426	16.06468997	16.94738414	17.01651643	16.06468997	16.47923426	16.51528263	15.95054818	17.11539169	15.54437532	16.51528263	16.06468997	17.09488896	16.06468997	16.57892242	16.61598044	16.63682924	16.47923426	17.07063648	16.98956652	16.23879244	16.66583341	16.63682924	16.47923426	15.54437532	16.47923426	16.61598044	16.72030499	16.23879244	16.51528263	16.79748635	16.47923426	17.09488896	16.06468997	16.72030499	16.23879244	16.51528263	16.48213787	16.63682924	16.48213787	16.71995521	17.20902934	17.11386455	16.51528263
DCXR_HUMAN	22.40438005	23.31033396	14.26943095	22.9438771	23.55969402	23.45378261	23.46795817	23.34526033	23.37189562	23.21307042	23.0488154	19.87606795	14.26943095	22.27461824	23.27310164	23.23289254	23.38893656	23.22714903	15.55939395	22.40438005	23.21828292	22.97330613	23.44464387	23.44537292	23.03486806	23.34367482	23.52727401	22.97330613	23.73514298	23.52796991	23.88268376	23.53114657	23.73514298	23.55043384	23.35586349	23.46620518	23.52727401	14.26943095	23.88268376	23.31163235	23.32530119	23.42743624	23.47334058	23.39630558	23.34206883	24.25002997	23.15386828	22.9438771	19.87606795
DDAH1_HUMAN	17.88898201	17.22693151	17.64075599	17.42698204	16.69714039	17.22566592	17.0140333	17.64001768	17.77892452	16.97128017	16.97128017	17.41242203	16.69714039	18.04363388	16.61084292	17.22693151	16.97128017	17.76821749	16.94496197	17.43900716	17.43394297	17.45000426	17.22693151	17.89696786	17.75160435	16.94496197	17.56008852	17.56283542	17.38062948	17.0140333	16.95736264	17.38600155	17.62308149	16.45617173	17.239032	17.75160435	17.05542699	17.90976181	16.95736264	16.98457551	17.0140333	17.62308149	17.62012726	17.69675707	17.22693151	17.45180111	17.98163538	17.89849912	17.22566592
DDB1_HUMAN	14.78864055	13.87840769	14.81162787	14.61468815	16.12584189	14.76541709	14.81162787	13.91503923	13.53315288	15.19793569	15.38281948	14.84518142	14.67028733	14.84518142	14.92127117	14.90093406	14.1745355	14.76541709	16.14549278	15.82495407	14.23745204	14.08929971	14.57348644	13.55201359	15.14511689	14.57226482	14.90093406	14.57348644	15.27171166	14.32891175	15.74208586	14.57226482	14.90093406	14.84361284	14.81162787	14.7723889	14.92127117	14.84361284	14.78864055	14.23745204	15.14511689	14.08929971	14.23745204	14.84361284	14.61468815	14.57348644	14.32891175	14.1745355	16.0071531
DDX3Y_HUMAN	18.03433538	18.78297913	18.38514412	18.71005715	18.25166634	17.7062484	18.74848111	18.38514412	18.46702754	18.47216004	18.03433538	18.27407418	18.02551201	17.36275266	18.43453219	18.48241842	18.70820855	18.02551201	17.83590979	17.83590979	18.78824662	18.07800162	18.86274816	18.91473118	17.95201241	18.69722892	18.85148464	18.70251837	18.56605316	18.38038542	17.49417544	18.71492419	18.41158754	18.74399817	18.47216004	18.41450968	18.54958522	18.03433538	18.27407418	18.54610569	18.03797057	19.45486951	18.42577985	18.4197234	18.63737138	19.14398438	18.41158754	18.41158754	17.7062484
DDX5_HUMAN	16.56905055	14.68530212	16.06505222	15.8798785	15.9951205	15.87234963	15.17670309	16.37396405	16.11442025	16.72378571	14.78318194	15.6911786	15.59150657	16.17567068	15.17670309	15.17670309	15.17670309	16.45594626	15.82126351	15.93448939	16.03026724	16.12111481	14.78318194	16.57212739	16.36360031	15.59150657	16.04519394	16.11064181	15.93894733	15.17670309	16.5926684	15.9951205	15.90093813	15.59150657	15.88928074	16.14317344	15.17670309	16.17698054	13.86483619	16.28133601	14.68530212	14.78318194	14.78318194	16.39136048	15.82126351	16.00332254	16.5926684	16.58705374	15.82126351
DDX6_HUMAN	15.17179968	15.60349445	15.60349445	15.37355884	17.07863923	15.54990365	15.71187696	15.5606611	14.94612023	16.66917629	17.30620726	14.94612023	17.21380373	15.05947239	16.37782383	15.54464033	15.86081624	15.33940414	17.87602461	15.25313815	15.37355884	15.49436694	15.37355884	15.13305782	16.53029289	15.87324514	15.61882831	15.48069239	16.25984503	15.79446007	16.88812509	15.15884958	15.54990365	15.91299248	16.28039196	15.86081624	15.99081836	14.98490983	15.84285047	16.21972018	17.03317407	15.41894808	15.54990365	16.13933721	15.89507875	15.15884958	15.05947239	15.25150987	17.42068564
DESP_HUMAN	18.25744321	18.63554257	17.98708226	17.70119738	16.73406597	17.46172035	14.81217894	18.09543094	18.16326786	18.34792616	16.69521691	17.62403917	16.86279346	18.31201619	16.74810806	16.13886215	15.9619664	18.16118223	15.82905415	17.71289904	17.63182159	17.76766395	17.79654998	18.34813688	18.03024053	17.21634914	17.75359895	17.80258418	17.59600322	16.48159394	15.98359223	17.64048003	17.81945679	16.5534254	17.49572661	17.78707721	17.18967479	18.20047591	16.18687606	18.05148643	15.69416739	16.92839623	17.82317498	17.97932095	17.48348386	17.76303488	18.32029769	18.31632152	17.61577502
DHAK_HUMAN	16.88580912	15.68615941	16.39700019	16.2502719	16.28473499	15.92620636	15.61924813	16.6229174	16.81169328	16.60096533	16.34224863	14.48447692	16.07225978	16.63312882	15.68818486	15.92620636	14.83885878	16.80660499	15.68818486	16.24116491	16.20691515	16.49523021	14.83885878	16.91815295	16.79718424	15.32841431	16.60096533	16.46270093	16.07225978	15.68818486	15.68615941	16.20557404	16.32380827	15.61924813	15.95327895	16.50430753	17.54545582	16.27439876	15.68818486	16.32380827	16.39517863	15.86677345	16.55580364	16.69809386	15.92620636	16.32529992	15.61924813	15.86677345	16.24116491
DHSA_HUMAN	16.70832782	15.21146953	16.31725522	16.09110015	16.70832782	16.0872901	15.92536902	16.49176855	16.67961574	16.87545796	15.37836444	15.90054247	15.47521806	16.58042508	15.46593435	14.89197638	16.5378805	16.56080928	16.19460743	16.14596144	15.37836444	16.19881947	15.71895649	16.70626791	16.51737963	15.71895649	16.36236175	16.38339777	16.24509858	16.30776038	15.81957255	16.18174908	16.19460743	16.08040337	16.06155396	16.44526327	16.08040337	16.52696572	15.66855441	15.66855441	16.18174908	15.71895649	15.59383415	16.4390401	16.07345267	16.28902838	15.26643423	16.65932893	16.52391356
DMBT1_HUMAN	15.15975485	14.84189625	15.37319287	14.84189625	16.11580535	16.11326269	16.11580535	14.58964018	15.17669195	15.07033349	15.37319287	15.17129267	15.65796156	14.96559394	15.61138741	15.65796156	15.17336494	16.18039491	15.37319287	15.82499823	15.79912752	15.17336494	15.82499823	15.17669195	15.37319287	15.17129267	16.11580535	15.758666	15.92983458	15.37319287	16.18039491	15.92983458	15.15975485	16.18039491	15.65796156	15.17336494	15.37319287	15.79912752	15.37319287	14.55422895	15.37319287	15.82499823	15.61138741	15.07033349	15.82499823	16.11580535	14.54888047	15.17129267	15.37319287
DNM1L_HUMAN	17.01290882	16.44442055	17.15809697	16.89624733	15.66663927	16.50387736	16.44442055	16.75003916	16.87260361	17.18688355	17.23698284	16.76637834	15.83384057	17.14047086	16.89041752	16.26543959	16.99542221	16.84177207	15.90887013	17.03512463	15.9164471	16.24105272	16.83906313	16.90019345	15.90887013	16.24532664	16.7844024	16.85034604	16.90044793	16.62585165	15.33552377	16.9179255	16.9634726	15.53206513	16.1483382	16.81931801	18.10175768	16.91649405	17.78719716	16.83324728	16.0026362	17.36392521	16.92464297	13.90443391	16.50176036	16.62585165	16.15561509	16.96561718	15.83384057
DNPEP_HUMAN	17.78857222	17.24295296	17.65520639	17.41284048	16.44125929	17.14724812	14.53198029	17.58953578	17.76588908	17.06511372	16.62340737	17.35917209	16.63794944	17.95088145	16.50447908	17.24295296	16.87468359	17.74202956	16.44125929	17.34462976	17.38718969	17.34055507	17.55704567	17.88270073	17.64536458	16.87468359	17.46621223	17.55704567	17.25338938	17.30916279	16.86822775	17.3542211	17.56901526	16.24431008	17.14995436	16.62340737	17.46621223	17.89410213	16.62340737	17.66189553	15.5083778	16.47524068	17.56242444	17.59515101	17.14052531	17.59515101	17.91246343	17.88558609	17.34226354
DPP3_HUMAN	17.92291333	19.85267664	19.76503821	19.5446086	18.30443007	19.12694306	19.55294028	19.51101603	19.43802498	19.16327417	19.12595996	21.33137368	19.35106248	18.33071005	19.35106248	19.29303087	19.5302831	18.83183588	19.12595996	20.07816584	19.61074843	18.88061598	19.5814179	19.92627764	18.3045659	19.50651714	19.72869288	19.68021035	19.55520543	20.05625069	18.58293497	19.62517493	19.38243783	19.49792674	19.28226397	19.30005833	19.28675084	19.93705874	19.05839403	19.51625227	18.48153777	20.32877068	19.34323469	19.32303182	19.29884154	20.14389478	19.11973936	19.07260761	18.30443007
DPP4_HUMAN	15.19317509	15.77679795	14.57501431	14.7291504	14.38568541	15.75466053	15.86748066	15.29042916	15.19317509	15.29843367	15.93139106	14.57501431	14.52653894	14.7291504	15.71373608	15.35164978	14.52653894	14.79196113	14.52653894	15.43097991	15.60421637	14.57501431	14.57501431	15.45438791	14.56060195	15.60421637	15.64634001	15.86748066	15.81825306	15.93139106	15.19317509	15.75466053	15.43097991	15.31749029	15.43097991	15.80624464	15.46752702	14.56060195	15.19317509	15.22662728	15.86748066	15.99824242	15.80624464	15.61357577	15.32986027	15.60421637	15.3016204	14.56060195	15.86748066
DPYL2_HUMAN	16.54010812	18.04084914	17.62771739	16.91911239	16.81404023	18.1859209	18.20641351	17.45740947	18.00138445	17.48034469	17.60437182	19.14485858	17.58010061	18.0383961	18.21932223	18.04084914	18.22376158	17.54783721	17.74948473	18.40755338	17.48034469	17.0675003	18.67929879	17.62771739	17.3691237	18.21111503	18.67929879	17.93847009	17.8568194	17.39374258	17.4431757	18.22376158	17.54783721	17.99614889	16.90410225	18.05212523	18.00138445	17.45740947	18.05914116	17.62771739	17.39374258	18.22376158	17.63731405	18.02281882	17.67324994	18.90523051	17.39374258	17.4431757	17.01988749
DSG2_HUMAN	18.62434377	17.2240233	18.52599233	18.28151235	17.2240233	17.1347006	16.48266318	18.45429103	18.54329315	17.99836028	16.89537553	18.2408174	17.3819695	18.79243406	17.04478929	16.51802847	16.48266318	18.56670723	17.5517694	18.22137465	18.25973652	18.17374658	16.6591219	17.5517694	18.47889133	17.04478929	17.30554239	17.34419628	17.14707969	16.59119125	16.89537553	17.27004531	18.38924681	16.59119125	18.02476016	17.25671627	17.82070436	18.70387831	17.48017592	18.48404209	16.00090258	17.48574247	17.34720151	17.36067186	17.13636851	18.34475543	18.74091862	18.72294199	17.02258642
DYHC1_HUMAN	16.41892665	17.36687919	17.60719899	17.5535124	14.68778054	14.36904542	14.32596401	17.4391	17.52831607	18.63296459	14.18781858	16.13297665	14.23804512	16.19824928	17.44916206	14.39567183	14.23804512	17.21632031	18.5279349	15.87743436	14.32410412	17.26908477	14.27228548	17.36833659	14.16164132	17.50288271	14.33598424	18.23126957	14.39935921	14.38232922	15.65334558	14.43991781	17.52250981	14.44151268	14.36188261	14.3235215	14.37646847	17.75880792	15.83291704	17.49500429	14.12562552	14.26172935	14.31230468	16.08033215	17.56532574	17.62521317	18.5279349	17.59212405	14.12905369
ECHA_HUMAN	12.98366087	13.80430545	16.27396637	16.29214828	15.58081309	13.77854103	13.65944038	13.17371435	12.93657851	13.27706976	14.68803179	15.19022827	16.42027976	14.44764534	15.96829807	15.73121931	16.07801112	13.21803742	16.00453559	14.20362052	15.70004241	13.17371435	16.11676857	13.18193478	13.0101296	13.59767013	16.33635995	15.77638933	15.6718072	16.19785991	12.98366087	15.19022827	15.70004241	15.19022827	15.29874821	15.88120161	15.77638933	15.87795138	16.21487336	13.59767013	14.20362052	16.21085367	15.70004241	12.98366087	13.44119661	14.68803179	12.81997736	12.98366087	15.19022827
ECHD1_HUMAN	16.59174056	16.45384423	16.77597025	16.56470983	16.40884721	16.57597837	15.83330099	16.7354948	16.59174056	17.00280528	16.57597837	16.34287976	15.83330099	17.08351722	16.57597837	15.71452923	16.28588478	15.71452923	16.40884721	16.50596552	16.34287976	16.55589264	16.34287976	17.00280528	16.84696708	16.14879968	17.07598012	16.95578566	16.58911969	15.20401234	16.23553342	16.34287976	16.59174056	16.14879968	16.40884721	16.78270323	16.28588478	16.94713896	17.69638093	16.72764789	15.83330099	16.56470983	16.58911969	16.55589264	16.45384423	15.83330099	17.00596636	16.99991466	16.50596552
ECM1_HUMAN	15.39921436	14.60628041	14.68850134	12.29303041	15.32640329	14.76556466	13.60190524	15.52015997	15.03484685	15.63756456	15.72874591	12.93206124	15.37287881	12.00648563	15.36576985	13.60190524	13.6739798	14.94094357	14.17641511	12.64335438	14.22089163	13.64799946	14.35004622	15.41099023	15.77488997	14.54184518	14.86611129	15.18697607	15.07146716	14.68867669	15.25810272	14.28191233	12.93206124	12.02735681	14.77348237	15.12374231	12.69908089	13.6739798	14.35004622	14.78361204	14.95259555	12.27201888	12.64365843	15.10731702	14.99563247	14.22089163	15.66788989	12.29303041	15.94661244
EF2_HUMAN	15.50279894	15.23376517	17.98745555	17.10679723	15.50279894	17.20243586	13.45560128	16.59025002	15.71699566	15.29236373	17.3352359	18.97673363	16.73660857	17.34543496	17.39814315	17.25132262	17.76196342	15.35698961	17.20243586	17.8984383	17.55880451	16.38535057	18.15859627	16.98769803	15.69086983	17.07735887	18.11505008	17.27816582	14.25780135	17.3401692	16.31112326	17.21566491	17.05400166	14.32925609	16.66521844	17.57003228	17.93838612	18.1688156	16.102209	16.44114664	17.01197405	18.06588131	16.7897235	16.92693031	16.5636925	18.22506556	14.87212854	16.79107261	15.71699566
EGFR_HUMAN	16.46706377	16.26956663	16.15173145	17.61712566	16.91401578	16.46855456	16.26956663	16.10837123	17.28846528	16.84865481	16.8791598	16.84308468	16.90690471	16.84308468	16.56751947	17.21435816	17.28846528	16.91401578	16.84308468	17.28846528	17.624234	16.49601116	17.624234	16.91401578	16.71265455	16.47920551	17.74418276	16.8791598	16.49601116	16.75010623	16.6346654	17.52839491	16.90690471	17.52839491	17.55916224	17.55916224	16.90690471	16.4848728	16.49712004	16.59288504	16.45409929	17.55916224	16.71265455	17.52839491	16.4848728	17.55916224	16.8791598	16.47920551	17.55916224
EIF3D_HUMAN	16.6905577	16.5143038	16.33463203	16.1033529	16.42332999	16.42332999	16.57306653	16.56627968	16.56627968	16.6905577	15.95547453	15.74081003	17.32773404	14.63117607	16.56627968	16.57306653	17.09886716	16.57306653	16.26207563	17.5393873	16.56627968	16.27917781	16.33463203	16.33463203	16.6905577	16.5143038	16.33463203	16.1033529	15.62551385	16.2791536	16.1033529	16.2791536	16.09176585	15.60200357	16.33463203	16.33463203	17.78019142	16.42332999	16.07338339	16.6905577	16.2791536	16.33463203	15.95547453	16.6905577	15.95547453	17.09886716	16.56627968	17.40683649	16.27917781
EIF3I_HUMAN	16.10353086	15.54340953	15.35560812	15.17709385	15.60336064	15.17709385	14.93686041	16.02259772	16.02259772	16.43285313	15.35560812	14.93686041	15.54340953	16.10353086	15.35560812	15.54340953	15.35560812	16.17225615	15.54340953	15.35560812	15.60336064	15.86539977	15.54340953	16.31047219	16.10353086	15.17709385	15.60336064	15.86539977	15.54340953	15.17709385	15.54340953	15.60336064	15.54340953	14.77553644	15.60336064	15.86539977	15.35560812	15.60336064	15.60336064	16.11731186	15.17709385	14.77553644	15.35560812	16.1442119	15.60336064	14.93686041	16.36250241	16.29157591	16.11731186
ELNE_HUMAN	16.73709031	16.22701437	16.40477252	14.96763574	15.8508614	16.06634519	15.54036762	16.52212382	16.59166939	16.92687071	15.23762026	15.75249086	15.75249086	16.53458428	15.54036762	15.06948136	14.1502124	16.64831277	15.54036762	16.20939133	15.75249086	16.31126329	15.23762026	16.80147548	16.57225724	15.77583951	16.34057931	16.32705718	16.16177097	15.75030176	15.8508614	16.22701437	16.26785245	15.77583951	16.03117552	16.37860254	15.75030176	16.42511713	15.77583951	16.49336963	14.1502124	13.92675237	16.37958477	16.53887324	16.1429747	16.1938903	16.80843779	16.76121877	16.1429747
ENOA_HUMAN	16.29686368	17.98315583	18.72650609	17.57084942	17.0279598	17.72034689	17.88083854	17.4631819	17.50857025	17.52997888	17.3826731	13.88855391	17.0279598	16.48274459	17.74995472	17.74430214	17.81581867	17.14951147	16.29686368	16.29686368	17.98430499	17.26335324	17.87927823	17.99338391	17.15621872	17.80160748	17.87082118	17.7788382	18.01773309	18.2113655	17.22590323	17.77437295	16.5110803	17.90605025	17.74143735	17.50544528	17.60901804	18.61297976	17.58629446	17.74791476	17.35635686	18.46319792	17.66130378	17.69226336	17.66523978	18.09349264	17.32587309	17.38435228	15.99313259
ENOB_HUMAN	16.86325579	16.45038383	16.61343128	16.39429416	15.55827844	16.49374258	15.93222482	16.69532198	16.78589677	15.89694497	15.93222482	16.16619513	15.73871375	16.83354208	15.72173218	16.36185261	16.00252878	16.74199749	15.55827844	16.41562495	16.60303887	16.41052333	16.41052333	16.79973322	16.69626166	16.00252878	16.47726262	16.60123508	16.36594554	16.47654889	16.05320735	16.49374258	16.45038383	16.36185261	16.47726262	16.58145927	16.11018895	16.78962113	15.86197705	15.86197705	15.86197705	16.47726262	16.60303887	16.63365831	16.2815964	16.45662569	16.9295032	16.84311337	16.62120261
ENOG_HUMAN	17.79581331	17.14540114	17.45170389	17.33296674	16.31827187	17.06716446	16.25644312	17.60041021	17.69360884	17.95102139	16.23464504	17.13993598	16.22378705	17.87363446	16.37563521	16.37563521	16.09544667	17.74381345	16.25644312	17.23049202	17.2303074	17.36030437	16.34071024	17.87532949	17.59112363	16.82502421	17.3326275	17.42957988	17.16601727	15.63175795	16.84152257	17.23509269	17.40178785	16.09544667	17.04710469	17.35214278	16.8131878	17.7671943	16.25644312	17.58978672	15.11851423	16.25644312	17.43745784	17.55266755	17.08276092	17.30477936	17.86798971	17.896548	17.04710469
ENPL_HUMAN	17.43487729	19.46303244	17.63129701	19.07399929	17.53739796	18.79647533	19.15774699	18.59193435	18.59629208	18.54546349	19.59610468	17.45763568	17.13462158	17.76039465	18.71795129	18.59137392	18.97558462	18.2785386	19.14990819	17.53739796	19.05111018	18.43037807	19.07594396	19.15774699	18.16846831	18.90192023	19.06114675	18.93788604	18.98088506	17.70975384	17.47024585	18.98357661	17.53668222	19.59610468	18.8338203	18.59137392	18.84541971	17.73744704	18.53441572	19.05343872	18.0821588	19.59610468	18.71698993	18.68018469	17.47024585	19.46303244	18.71795129	18.59650888	18.59629208
ENTP5_HUMAN	16.29973867	17.10427628	17.59696969	17.69345013	15.80429851	17.25473354	17.06129656	16.92081938	16.54397284	15.77563151	17.01287965	17.49689638	17.59696969	17.49689638	17.08148069	17.03003756	16.63674369	16.14691606	16.31108359	17.95812548	17.32237679	16.63882801	16.95600338	16.9350443	16.24524913	17.18454267	16.70962756	16.66922882	17.44963531	17.24683283	16.59455281	16.77997578	17.23818924	17.15399259	17.09150417	17.26772657	17.88098931	17.07341831	17.22878069	16.48824636	17.12280542	17.59696969	17.01482075	16.31108359	16.91692351	17.07341831	15.9107451	15.58792368	15.9107451
EPIPL_HUMAN	17.0827227	15.57857936	16.52763406	15.00166697	15.11713995	15.24690751	15.78215491	17.70885198	17.63253772	17.33079602	16.53778915	14.02456441	15.24386951	14.36982307	16.72083102	17.19749511	15.63085781	14.33722643	15.64617183	16.3505908	16.3505908	17.43318181	16.63240314	18.03670184	15.24685067	15.57857936	15.46467689	16.72083102	15.11512819	15.78215491	15.11512819	14.06385579	14.78293369	15.46685405	17.21372003	15.60169175	17.63253772	14.31909981	15.72904947	14.15298941	13.01446126	15.68086282	14.17623975	15.95841679	15.70026483	17.46852697	17.64531726	17.27429608	14.06385579
ERAP2_HUMAN	19.89448885	20.26898475	21.24877887	21.5693735	19.78463517	20.43382648	21.45476988	20.15894918	21.64721139	20.43382648	20.57542377	23.86611643	22.53297394	20.26898475	21.32891487	20.40589221	21.50339891	20.71401807	22.53297394	21.5693735	21.6329816	20.80668204	21.66941286	21.67819005	20.78960254	21.46626592	21.63074337	20.5791941	21.64721139	21.38509884	20.2846489	21.64494967	21.39236035	21.5510835	21.34742615	21.15533533	21.34644027	22.35651437	21.24877887	21.42717655	20.62491282	22.09812575	21.34014821	21.39236035	21.21683824	22.53297394	20.15894918	21.04494647	18.38222963
ERP44_HUMAN	16.15821155	16.6160531	14.84740153	14.98417796	16.17825385	16.55157754	16.54525566	16.21668167	16.17825385	16.28126189	15.38624521	15.38624521	16.29219266	14.98417796	16.54525566	16.76178219	16.52660773	16.27779061	16.27779061	14.98417796	16.41127199	15.38624521	16.75414922	16.28126189	15.38624521	16.37869067	16.52660773	16.17825385	16.67051717	16.76178219	16.17825385	16.52660773	14.98417796	16.52660773	16.27779061	16.7358609	16.6160531	14.84740153	16.21668167	15.38624521	16.15821155	16.7358609	16.28126189	16.54019117	16.29219266	16.27779061	16.15821155	15.30783572	14.98417796
EZRI_HUMAN	17.37331217	16.64162073	17.16341227	16.98873379	15.88451895	16.2825295	16.8438534	16.2825295	16.85737264	14.61090013	16.64162073	16.8438534	14.61090013	17.47321272	15.75625678	16.8438534	16.2825295	17.47321272	15.88451895	16.93523946	16.92610452	17.21134933	16.85737264	17.42440878	16.93523946	16.7355314	16.79566675	16.85737264	16.79566675	16.64162073	15.75625678	17.83319147	17.0167629	17.29942832	16.64162073	16.64162073	16.85737264	17.29942832	16.79566675	17.21134933	16.2825295	16.8438534	17.29942832	16.8438534	16.64162073	16.85972985	16.64162073	17.29942832	15.75625678
F13A_HUMAN	14.25281532	13.95850013	14.25281532	13.67827969	14.70952496	13.35826633	13.95850013	14.00504069	13.95850013	13.97111234	15.55971005	14.25281532	14.70169201	14.54515837	14.1600809	14.26892218	13.76141874	13.24227507	15.51137507	13.6583971	13.63652453	13.19228241	13.488889	13.19228241	13.94636802	13.44040773	13.67827969	13.24227507	13.95850013	13.43356082	13.33395749	13.35826633	13.52514114	13.95850013	14.20126823	13.97327463	13.49091159	13.96278806	13.44040773	13.76141874	15.29682652	14.1600809	12.68944054	13.48177508	13.6583971	13.15611391	13.43356082	13.19228241	14.8800221
F13B_HUMAN	16.6095182	15.62951507	16.8504555	15.48551725	16.41658919	15.90600213	16.8504555	16.36939978	16.82627645	16.04715757	16.82625916	16.82627645	15.90254493	16.20742737	16.41985281	15.62951507	15.45408942	15.48551725	15.48551725	16.04715757	16.49002194	16.35617689	15.85653099	16.50185215	16.4315643	16.97971863	16.93855539	15.85653099	15.26537307	17.00896043	16.60635149	16.4826291	16.01085428	16.55026245	15.23414445	15.3888098	17.18683552	16.50274244	17.37038575	16.60635149	16.01085428	16.70370852	16.15240112	16.68312065	15.26537307	16.35378691	15.03317903	14.95981995	15.90254493
F16P1_HUMAN	14.64039193	15.55863399	14.37228378	14.21249863	15.23271851	15.10389591	15.56536307	14.61630212	13.65050383	14.21249863	14.65280624	12.21006855	14.30810523	15.24260555	15.57614821	15.08711931	15.48381457	14.94285736	13.65050383	12.21006855	15.62074187	14.39493823	15.52522348	15.34497291	14.30810523	15.27471558	15.48879384	15.42609562	15.07096564	14.37228378	15.01567628	15.64272312	15.79531086	15.48381457	14.46379186	15.78654297	15.68186456	14.37228378	15.48879384	14.56466833	15.07856861	15.83737985	15.7151902	15.0658968	15.4688341	15.89152829	14.94285736	15.07856861	14.21249863
F264_HUMAN	16.58659404	16.56714605	16.18659616	16.81994418	15.55285901	16.43263658	16.33361769	16.56714605	16.60464362	15.52799006	15.65048275	16.83250872	15.52799006	16.44307351	14.98263812	17.34424617	16.25338466	17.06099195	15.55285901	16.56714605	15.53733605	16.43263658	17.22740755	16.53707014	15.40567124	16.04988265	16.31446511	15.65048275	15.55285901	16.13118163	15.78990836	16.738101	15.94413851	16.23522505	15.7415781	16.60464362	16.58419931	16.18659616	15.58071618	16.22783035	15.78990836	17.00640117	16.60464362	16.10659176	15.78990836	16.22783035	16.24032152	16.42824558	15.65048275
FA10_HUMAN	13.41684312	16.88300329	13.40416105	15.67958582	13.05664541	17.39203302	17.32129267	17.07439434	17.39313211	17.18660749	12.68393058	15.58075806	13.11013515	15.11960472	17.33772912	13.01467941	17.42445998	13.4028221	13.40416105	13.56902642	13.11013515	16.77598018	16.37513019	17.61296963	13.34885143	17.3759308	17.93618737	17.93858782	17.60373636	17.92762268	13.32903129	15.74296429	15.58075806	17.35609501	17.34352509	17.68030425	14.9490412	13.41684312	16.11490861	17.19418015	15.42745701	12.97639078	15.66052683	13.18036659	17.1958695	16.92610759	12.8141384	16.52708925	12.5488317
FA11_HUMAN	14.91364703	14.12018172	13.62807774	14.42524272	15.21312419	13.7268135	13.23744524	14.61333448	14.34571674	14.03611543	14.89985345	13.45608453	14.91522738	15.16238073	14.43572293	14.66159047	14.3296959	14.3467306	14.40421155	13.90446577	14.61997631	14.47790709	13.27853294	14.86585727	15.16238073	15.18309015	14.61385608	14.34714991	13.62807774	15.15351003	13.45608453	14.85606479	15.50598114	14.5928459	15.47119403	14.9196716	13.27376397	13.62807774	15.02392976	14.1100234	15.683005	14.86871143	15.44639539	14.84615072	14.72497031	14.4642905	14.56921872	14.41653218	14.19773683
FA12_HUMAN	15.65808478	15.04374929	16.09482976	15.31955212	15.21327364	15.49037603	14.87054631	15.34477666	15.76929298	14.74482572	14.90562896	15.60820472	14.79066079	15.8865948	15.43484788	15.07123531	15.45592709	15.51669177	14.82543399	16.22709664	14.50381359	15.27366328	15.70829634	15.26246495	15.15962003	14.06199886	15.31000216	15.69392133	15.30509568	15.69902959	14.71742166	15.39484934	14.81522964	15.00349203	14.47611138	15.66739075	13.66724501	15.52298769	14.59308803	14.99382717	15.08665261	15.31667523	14.23903158	14.47544283	16.05556886	14.55517834	14.7842632	14.77372355	14.32939323
FA9_HUMAN	13.69520604	13.4475224	14.92574168	13.35143692	14.12634301	14.76526055	13.98884947	14.89721617	14.70734584	12.97598067	12.8394026	14.89721617	14.17237736	14.80975635	14.61081031	13.08510629	14.7536562	14.46734266	13.35143692	13.63541274	14.04275311	14.60175933	13.52673164	14.27075687	14.38962598	14.31500179	13.88163453	12.90273671	13.09042575	14.17237736	14.09324419	13.63541274	12.64849058	12.90273671	14.69781234	13.88163453	12.64849058	14.92574168	14.7536562	13.39499233	14.94964231	13.33174952	13.88638233	14.18948318	14.80975635	13.23807063	14.24985446	13.81816643	12.90893731
FAAA_HUMAN	17.82640058	18.74888291	18.00930784	18.21472798	18.00930784	18.42142122	18.62087746	18.22633927	17.85365424	18.18446132	17.82640058	17.81264614	18.10901577	16.90427373	18.35134562	18.31788388	18.56205262	17.85365424	17.27416214	18.10901577	18.67438718	17.85365424	18.62330469	17.81264614	17.82640058	18.50038482	18.63816024	18.63816024	18.63707651	18.74888291	17.81264614	18.48562341	18.00930784	18.67438718	18.34003409	18.30413156	18.28184822	18.67438718	18.10901577	18.36261032	17.81264614	18.21472798	18.2564742	18.12868798	18.30413156	18.9875337	12.69452963	18.0546128	16.90427373
FAK2_HUMAN	18.49736929	19.6952213	19.38047664	19.91468241	18.61820994	19.48579462	18.70381642	20.76763813	20.96832587	20.54850825	18.95754829	19.84819346	19.84819346	18.69953664	19.409675	19.38047664	20.86761169	20.35750784	19.82640375	18.70381642	19.57775101	20.29981063	19.57422815	21.35195813	19.12598498	19.50397379	19.64360357	19.59750253	21.04160574	19.7722397	18.88759727	19.57023025	19.91746496	19.54633811	20.7817524	20.98869577	19.40378227	20.35712075	19.28242656	20.84719881	18.94184605	19.82640375	20.91939212	19.84819346	20.72070517	20.66050831	20.57150882	20.22886465	19.82640375
FAS_HUMAN	17.27378422	16.5028203	16.92051708	16.7358449	17.01716451	16.5028203	16.8036947	16.86646507	17.01716451	17.30451374	17.76118517	15.70451323	17.22692915	17.12084123	16.54750154	15.5818453	16.86646507	17.12714669	16.8036947	16.60584642	16.53325222	16.85101467	16.88431858	17.27356877	17.12546228	16.22111385	16.63931429	16.76119275	16.50771864	16.75830593	16.18860831	16.51451476	16.68667293	17.82830131	16.29430677	16.77620493	16.83836891	17.08659052	16.88431858	17.12788361	17.14457613	15.67436566	16.72637515	16.85198436	16.51943051	16.61500122	17.27227623	16.27676914	16.81716201
FBLN1_HUMAN	13.62959367	14.27474634	13.15729018	13.62959367	13.5558107	14.36330186	13.83126796	14.2279797	14.18091271	14.18091271	13.44195274	14.48086473	10.93757531	14.01683476	13.40724556	14.5279362	14.48086473	13.8969321	12.20804043	14.92936601	14.49031618	13.42964906	13.63536417	13.68839537	13.5558107	15.1171833	14.60789146	14.58459612	14.21769092	14.68236724	14.34391892	14.18091271	14.01683476	14.71953298	14.28008374	14.01683476	13.97377753	13.69461917	14.11055896	13.68839537	15.04918172	14.71953298	14.34220612	14.48086473	15.08545988	14.01683476	13.9253918	13.15729018	13.63536417
FCGBP_HUMAN	16.88747518	18.07570349	17.66378552	18.65711405	17.70977223	17.57744515	17.5849078	18.69546952	17.9369324	17.48435797	17.79441681	19.659198	17.25164116	19.10905145	17.38674291	18.71243603	15.87630409	16.70774626	16.70774626	18.04725331	16.85973858	17.85145363	18.6309679	18.38806855	17.56853896	18.04628655	18.0363112	17.22980397	16.94722694	17.64892074	18.29362306	18.15958182	18.48397854	17.88390689	17.6292183	17.91951394	18.65179524	18.87947029	18.69546952	17.97593641	17.9525016	18.49955666	18.54747225	17.05533361	18.10405945	17.97699622	18.58230606	18.29362306	18.29362306
FCN3_HUMAN	14.48938852	15.45624337	15.03949636	14.36551626	15.19300838	15.03949636	14.69480109	14.79749591	14.83728515	14.25259429	14.82805858	14.98977489	15.90296331	14.32578851	15.31228646	15.29539418	15.77462616	14.32578851	14.72566573	14.11475611	15.21835849	14.68180559	15.49114423	15.5441154	14.36551626	15.2415724	14.10736482	15.14107494	15.39488576	15.39615909	15.10004789	15.47655454	13.46736556	15.55872162	15.55180828	15.05151567	14.44688238	14.11475611	15.87497242	14.64554541	14.98977489	15.44824485	15.19569325	14.81430743	15.12770783	14.66121191	15.21469538	13.68931082	14.11475611
FETUA_HUMAN	20.51202181	20.45888173	18.64706458	20.12804205	18.6992916	19.72800711	20.06035223	20.95362211	20.43697095	19.66079201	19.855493	20.45537609	18.58203428	20.40815295	19.96006335	18.80517222	19.51341395	19.96445075	17.72272039	19.37475246	20.0029211	19.6887416	19.46224063	21.00282577	20.16812733	19.44597221	20.43711293	20.68431706	19.15263402	19.9214514	19.01095253	20.58910508	20.74927089	20.11306049	20.17035707	19.94160291	20.36669944	18.41299932	20.07730126	19.73953237	20.20821688	19.83655368	20.13903222	20.13359372	19.98269533	20.02179497	20.6804651	20.56207616	18.82617201
FETUB_HUMAN	15.92763337	13.89098571	13.73129251	13.86162052	14.73274448	14.6051037	14.96736562	13.25244672	14.97653941	14.28698952	15.65825803	13.73129251	14.30114445	12.454937	14.58928008	15.18471524	14.45679303	14.88496351	14.94683199	14.51803319	14.65453949	14.41329394	14.46558163	14.59156235	13.67353666	14.51530568	14.57650931	15.81375326	14.53035155	15.08227353	13.72719793	14.50899189	14.2969976	14.99949515	15.2782209	15.59245775	14.80710999	13.82143355	14.86453682	13.28119548	15.66948774	15.01059813	14.99214236	14.59885157	15.00323928	14.38246943	15.00921295	14.48044432	13.89437232
FIBA_HUMAN	23.90690542	21.97960518	24.51083096	22.14960612	24.44769754	22.18609505	22.07815629	22.29297642	22.07320059	23.46836202	24.43795401	19.99186805	24.53814371	22.14704341	22.63032455	22.56048099	22.30279202	22.18423638	24.5934649	24.20814813	22.07421312	22.0655276	21.22333915	21.89746902	23.4168308	22.33327863	21.99609067	23.3013481	23.40015093	22.11477334	23.68517959	21.60644259	22.4169675	21.82165731	22.84303424	22.58614125	23.08061243	24.34164963	23.59672631	22.72804842	24.03231549	21.42652885	22.56272217	22.90934421	22.36438513	22.06349236	22.69627582	22.18900256	24.64340253
FIBB_HUMAN	21.69519193	20.58143172	20.81952656	20.19559706	22.48910718	21.07443235	20.69306835	20.94036146	20.63593226	21.85211271	22.35716186	16.74241699	22.22677193	20.07202502	21.78870761	21.18157513	20.80954255	20.73164572	23.1687051	20.74179439	20.65129664	20.24766017	19.82553976	20.38124972	21.5935424	21.09137314	20.31310118	21.01437231	21.48480453	20.65907638	22.60556209	20.53446051	20.26206992	20.44140149	22.02617907	20.93864719	20.78401261	20.99714042	21.59179819	21.09559746	22.21305968	19.85864394	21.33118234	21.65767307	21.49276794	19.91163842	20.9919703	20.05732408	22.48024404
FIBG_HUMAN	21.29155651	20.13000743	19.55530788	18.95252947	21.63982682	20.99016171	20.65790221	20.32205553	19.84550682	21.14422074	22.08123369	17.75449364	21.51859498	17.98170907	21.34579622	21.18896112	20.46954972	20.52163631	22.70707089	18.9507179	20.19776683	20.45800725	19.60816732	19.73001034	21.05392056	21.0911963	20.22797747	20.90765018	21.19814019	20.78364505	21.47452957	20.23481343	19.78252586	20.55633574	21.28422454	20.73986476	20.65932578	19.55741248	21.19810236	20.71902638	21.85747858	19.96681273	20.5237677	20.87899196	20.92109188	20.12751127	21.06001637	19.95854961	21.21038477
FINC_HUMAN	15.34252652	14.14436844	16.5771202	16.5771202	18.29568577	14.95393021	16.73875182	13.76467488	13.98580653	19.1993756	19.04257561	14.88699585	17.75173449	13.16948876	17.29298583	17.76988432	16.5771202	14.13433939	18.43053226	15.34252652	17.55254809	14.25742242	16.14673769	14.12358336	16.60314594	15.83531807	16.97426313	17.63455008	17.78589742	16.96273698	18.14572188	16.69643902	16.48320845	16.25910126	18.00307596	17.7167508	17.44147809	14.12358336	16.48320845	15.51590572	18.45030652	14.88699585	15.75623961	18.58956754	17.4500507	15.48775952	14.13433939	14.89282473	19.54265822
FKBP4_HUMAN	17.1170986	16.57084929	17.33048293	17.47982895	16.62106262	16.841249	16.62106262	17.09952396	17.09952396	16.57084929	16.841249	17.33048293	17.31064266	17.85530568	16.841249	16.841249	16.841249	17.33048293	17.09952396	17.31064266	16.62106262	17.09952396	16.57084929	16.94360529	17.1170986	17.09952396	16.02276882	16.25509779	17.1170986	16.56116921	16.94469499	16.25509779	17.47982895	16.56116921	16.62106262	16.841249	17.33048293	17.71812143	16.94360529	17.31064266	16.94360529	16.62106262	17.1170986	16.62106262	16.06235441	16.25509779	17.47982895	16.32477405	17.33048293
FKBP5_HUMAN	19.36703151	20.20109213	20.52296846	20.96449854	20.45492647	20.96449854	19.57107894	19.79068006	20.66744908	20.79008435	20.38942426	21.50769006	19.79068006	21.01802975	20.64152999	20.38942426	20.51516562	19.57107894	18.69041415	21.33821885	19.36703151	19.24703582	20.38942426	20.20109213	19.47702064	20.79891632	20.19821112	20.10294897	19.99144289	20.76889841	19.99144289	19.24703582	20.95198582	20.66744908	20.06134976	20.10294897	21.01802975	21.33821885	20.84046937	19.24703582	20.20109213	14.92172654	20.59950299	19.47702064	20.20109213	19.47702064	19.47702064	19.79068006	19.36703151
FLNA_HUMAN	16.88279994	17.96889811	18.12765106	18.42301878	17.75829469	18.33928368	18.62842879	18.14196325	18.08649645	18.1435892	18.12765106	18.08649645	17.80031983	17.11452154	18.29860121	18.25747093	18.55174874	17.75829469	17.7203961	17.7050519	18.6457896	17.977979	18.61039081	18.67243378	17.76906325	18.45962037	18.61039081	18.39091035	18.61039081	19.05739912	17.7203961	18.5253029	18.25747093	18.39091035	18.31216355	18.26309388	18.39091035	17.76906325	18.12765106	18.39222034	17.80031983	19.23734137	18.31268514	17.96889811	18.26309388	18.97718347	17.977979	18.01770092	17.27614364
FLNB_HUMAN	19.12247129	16.89989407	18.83655163	17.98601462	19.53493683	18.33422673	17.01144738	18.81593098	18.21144128	19.7840476	19.66342644	19.12247129	19.69178764	17.01144738	19.24401904	17.25911047	16.88480225	18.22493485	19.10076075	18.31261874	18.33988444	18.61768077	16.88480225	18.39334554	19.63477076	19.11279633	17.97436075	18.6806989	18.34288829	18.8436619	19.41581088	18.32072195	18.31261874	16.98139981	17.55599883	17.99256455	17.05265058	18.25724832	19.08240065	19.47195457	19.56637564	16.59784291	18.69764555	18.87097349	19.11696515	18.00233624	18.9956763	18.27244528	18.33534787
FLNC_HUMAN	16.76943986	16.20614408	16.37902326	15.87142333	15.57797396	16.25560632	15.69519335	16.55960165	16.65367485	16.50244398	16.10990144	16.81945653	15.62879391	16.33919393	16.50227112	15.61309029	16.28169633	16.35658615	16.20384133	16.47355564	15.97443854	16.33314186	16.04511488	16.7353108	16.18505388	15.94313961	15.70786013	16.26188829	15.92392348	16.45541261	15.64734892	16.25252805	16.14011007	15.76987622	16.02146828	15.73288952	16.57420301	16.54897664	16.30606202	16.69181651	17.14469384	16.08017191	16.05048005	16.31038092	16.44035259	16.10990144	15.7685531	16.4679848	15.62879391
FUBP2_HUMAN	15.60857761	16.28054695	16.70858677	16.54461141	15.77723179	16.36445854	15.966013	15.07807731	15.60647189	15.79740385	16.65712427	16.54461141	16.74680294	15.70341592	15.67886705	16.22892367	15.75459245	16.70858677	15.67269893	16.70858677	16.15695857	16.44715775	16.10590174	16.17345927	15.78612663	15.36131212	16.90919858	16.12467047	15.61157823	15.90387721	16.65712427	15.52718933	17.04644958	16.54461141	15.70636127	15.70341592	15.70610717	17.04644958	16.63280212	16.02943884	16.58345522	15.60269649	16.08861035	15.83720016	16.1205786	16.6436795	16.02990974	15.56113807	15.55614194
G3P_HUMAN	16.5282151	18.26513138	18.26513138	17.86486349	17.16618804	17.99330797	17.7599138	17.77227716	17.80054121	17.81140825	17.44668781	18.96239125	18.26513138	16.51212298	17.92682245	17.46475132	18.10114629	17.41841397	18.03639032	18.21379984	18.23650672	17.46634252	18.2377891	18.20969133	17.3736385	18.03639032	18.96239125	17.92682245	18.17410779	18.21379984	17.46475132	18.0817267	17.60131091	18.16708592	17.96800209	17.77170644	17.89813715	18.96239125	17.71054318	17.7599138	17.39250792	18.23650672	17.85037759	17.75947551	17.85355771	18.44501846	17.58664336	17.65793613	17.11788099
G6PD_HUMAN	17.22773344	16.44165064	17.0463058	16.86968504	17.19503904	16.80347863	16.86968504	17.00438706	16.86968504	16.52928011	15.90494169	16.80347863	15.91685932	17.34094863	15.91685932	16.52928011	14.07586283	17.39169951	15.53578164	18.18603759	16.56958033	16.98975395	15.91912072	16.21782029	17.06422744	16.52928011	16.11532042	17.43912454	16.44165064	16.21782029	16.98975395	17.38084396	16.15757178	16.60287756	16.60287756	17.31251941	17.23399827	17.06380296	17.39169951	17.19503904	17.03392985	16.44165064	16.99501323	16.98258417	16.60287756	15.91912072	16.44165064	17.24966521	16.98975395
G6PI_HUMAN	16.54415756	17.73179531	16.25583046	15.51937619	16.61250793	17.77834398	17.43399186	17.47685551	17.58938117	17.3460812	16.22731775	16.2316619	16.10347317	16.22731775	17.52871752	17.3037188	17.27789094	16.75001315	15.51937619	16.0399832	17.51849104	17.02950862	17.3804389	17.91241019	16.53342722	17.64172676	17.62001139	17.31977467	17.52871752	17.96090993	16.98977114	17.51135574	16.54415756	17.17428973	17.25016533	17.14028446	16.2316619	16.2316619	16.4973877	17.33799366	16.10347317	18.00898612	16.85495736	17.39206399	17.51135574	17.39206399	16.99361713	16.61250793	16.10347317
GABT_HUMAN	15.22363056	17.33980092	18.01893916	18.22449224	15.84215525	17.08244186	17.10220865	16.92925823	16.38677821	17.0377617	15.21619861	18.01893916	15.22363056	17.85994221	17.1525371	16.63180344	16.17167776	16.78183174	15.2430155	16.17167776	17.3180436	17.03597273	17.49901798	17.43951002	17.0810206	17.31572027	17.50642523	17.49553813	17.23940473	17.34044258	16.7567886	17.48349667	18.04714226	16.98887664	16.68342322	17.49889074	18.1134555	17.5571711	16.44689914	17.35203454	17.0810206	17.59923182	16.44919666	17.0903281	16.16009062	15.94272149	16.86345398	16.96971372	16.55253475
GALK1_HUMAN	16.73683033	17.9148817	16.8916453	16.6853098	16.6853098	18.04190116	17.89734685	17.21785307	17.67549488	17.55842658	17.08206443	17.08206443	15.77846649	16.8916453	17.78432238	17.23233557	17.31104367	17.07893123	17.07893123	17.08206443	17.39983834	16.6853098	17.37191931	15.77846649	16.8916453	17.67549488	17.78432238	17.55842658	17.23233557	17.37191931	17.39983834	17.31104367	16.73683033	18.04190116	17.89734685	17.39983834	17.07893123	17.21785307	17.08206443	17.08206443	17.23233557	18.45102722	17.07893123	17.07893123	17.55842658	17.08206443	17.24072487	14.71079772	17.21785307
GALT2_HUMAN	16.76640556	16.08833872	16.36569933	16.21016541	16.03189817	16.05056566	15.71394381	16.6003086	16.66414566	16.95644166	15.26633593	15.7375309	15.71394381	16.55939004	15.34360452	16.18227313	15.35089183	16.65831679	15.71394381	16.12753181	16.19148584	16.32877586	15.06636596	16.80827886	16.60646336	15.74742993	16.35089758	16.32935826	16.10629812	15.35089183	16.06383835	16.23448503	16.13625652	15.35089183	16.03189817	16.42409332	15.82643171	16.41780808	15.7375309	16.50759948	14.12226325	15.42779424	16.37385564	16.54690221	16.06383835	16.22459749	16.77790719	16.74784305	16.5519356
GANAB_HUMAN	12.57090475	13.26806418	12.99851358	11.76695219	11.63762237	10.90965435	13.0422896	12.65719375	12.65719375	11.99668516	13.83454046	14.1260881	12.87688154	12.23015124	12.08487292	12.14430158	13.00631928	12.11867145	12.93096987	12.44336548	12.90630233	11.62977825	12.88752596	13.14119309	12.93096987	12.79957186	11.72494496	13.09879403	12.66679432	13.83454046	12.24481383	13.47356365	12.66679432	14.27495199	12.58867376	12.08487292	12.65719375	10.74200778	13.13960734	12.70671852	13.09879403	12.72243235	12.79957186	13.04217399	12.87688154	12.89985147	13.14119309	12.72243235	12.22028957
GATM_HUMAN	15.57876369	16.37649412	16.76671987	16.38603107	17.19155489	16.1685803	15.69610543	15.57876369	16.44095906	16.8729905	17.17640156	16.37839352	17.21905261	15.37765354	16.47873062	16.44095906	15.88410824	15.6601293	17.45584908	15.30937419	16.25529254	15.6601293	16.25529254	17.19155489	16.38603107	16.23215361	16.8729905	15.69610543	16.25529254	16.28266269	14.520433	16.25529254	16.25529254	14.73975023	16.37839352	16.76671987	17.02177867	15.0268869	16.37839352	16.28266269	16.99538324	16.37649412	15.30937419	16.76671987	16.37649412	16.51490834	16.38603107	15.37765354	16.44095906
GBLP_HUMAN	14.09435604	17.6575896	16.26621061	16.26621061	16.88665014	16.56897214	14.53249823	14.58661943	17.09051278	16.86195707	16.6680458	16.99030402	16.22209972	16.26276867	16.54066612	15.87687781	14.62127205	17.84721276	17.22574235	17.68814232	16.14434248	16.92645763	17.18206723	17.26452434	16.78370773	16.22209972	16.77304012	16.29383966	16.73883055	16.87455754	15.91967455	16.98924125	17.02985559	14.80891272	16.3518799	16.25502048	16.86195707	17.15955316	16.79335801	16.96836615	16.16863925	15.03088811	15.325916	17.00228635	14.07916158	17.20717608	17.02985559	14.42612012	17.00269812
GDE_HUMAN	16.40013454	15.25372537	17.0368622	16.69079696	16.07143514	16.48475699	14.94387227	15.9319717	15.45030798	15.54630329	15.17010057	15.64691765	16.61737752	16.07143514	16.01322534	15.02576908	14.59734571	15.9514842	16.69079696	17.0368622	15.81200363	17.08626351	14.56242892	15.45030798	15.81200363	15.99585345	15.02576908	12.89174941	16.61737752	14.59734571	16.6865361	15.15146404	15.9514842	16.27822962	15.51210734	15.25372537	15.46584918	17.31939344	13.19016891	16.42922512	15.46584918	15.51210734	15.26806452	16.06695298	15.9514842	16.27242529	16.48475699	16.61737752	16.61737752
GDIA_HUMAN	16.57112059	17.72726113	17.17377149	18.04201365	16.8471327	18.01209909	18.08591921	17.35073441	17.72726113	16.98251432	17.5120038	17.35073441	16.98251432	16.45610035	18.01859143	18.20061371	18.18282026	17.32486741	16.99733804	17.26598044	17.04324034	17.32192414	18.31803073	17.32486741	17.07603526	17.93033236	18.41932848	18.27389837	18.041484	18.42582143	17.35073441	18.38596795	17.71847801	17.9208668	16.90451089	18.20061371	17.7276405	17.09033306	17.72726113	16.45666346	17.52848126	18.50357239	18.21445822	17.08779594	17.5120038	18.40837221	16.8471327	16.45610035	16.45666346
GDIB_HUMAN	15.79174114	14.83654924	15.54562961	15.699326	17.41321235	15.74038151	15.36391631	14.80788769	14.80788769	16.36589702	16.83668505	16.00066942	17.41321235	17.3932112	15.94868976	15.69050205	15.10806102	14.76810576	17.34135097	15.16392385	14.76810576	15.20033937	16.37950102	15.33031833	15.94868976	14.85064256	15.79174114	15.10806102	16.00066942	15.10806102	17.41321235	15.699326	17.32986439	15.20033937	15.699326	16.83668505	15.61546552	14.91110587	15.48780527	14.80788769	16.35334916	15.20033937	15.20033937	15.74038151	15.69050205	15.12546619	15.33031833	15.28532371	17.68709181
GELS_HUMAN	16.04776673	14.98131506	16.00286713	16.43364441	16.46394636	16.06682903	14.64981168	16.54862916	15.93610037	16.46394636	16.56260757	16.10944361	16.10530949	16.24604061	16.02215765	16.18883663	15.98225974	16.01408731	16.54862916	16.9307499	15.96328696	15.52477025	15.86620556	16.30896629	14.91760131	15.42981182	16.22232692	16.14310131	15.89046695	15.9770457	16.72966932	15.34111523	16.46394636	15.55794305	15.71208352	15.51116489	15.92032588	16.0339229	16.23290772	15.64403499	16.72966932	15.4873024	15.90548742	14.75942543	15.56074275	14.9032347	16.41531941	14.98131506	20.65951822
GLOD4_HUMAN	16.72135412	17.29326091	17.5806985	16.50082247	17.60462528	17.13272759	16.11619029	16.84636329	16.41196332	16.96734677	16.97568789	18.19374914	17.51838617	17.19507738	13.68408298	17.23160126	16.82413574	16.71189262	17.60462528	17.34232302	17.30849885	16.72135412	17.25579875	17.19507738	16.84636329	17.19232863	16.99504786	16.82413574	17.36845117	17.51838617	17.05953837	17.51838617	16.0323937	16.79527798	17.03698359	17.48288704	16.60682029	17.75337722	16.11619029	16.85532806	16.60682029	17.5806985	16.41196332	16.71182211	17.19232863	17.60462528	16.11619029	16.97568789	17.51838617
GMPR2_HUMAN	18.36349496	18.03832881	18.0967138	18.12741185	17.0605389	17.59728381	17.33944286	18.22432343	18.3758373	18.4396723	16.8443029	18.06976771	17.25910718	18.44350566	16.87670861	17.69435501	16.8443029	18.34845317	18.90582087	17.85696485	18.03832881	18.01435488	16.87670861	18.51248108	18.20552251	17.39842862	18.14940237	18.19440821	17.7212824	16.8222765	17.31804528	17.80142516	18.02156123	18.51248108	17.85574451	18.11964521	17.62595291	18.3814982	16.64748318	18.20039465	17.14837147	18.90582087	18.04438638	18.12431719	17.8019271	18.21210536	18.60616082	18.4332036	17.85405751
GOGB1_HUMAN	16.89921928	19.63664766	18.47309957	18.86382034	17.95355683	18.67910265	17.6445887	19.6032391	19.61961233	17.9642667	18.10786212	20.99794048	17.9642667	20.68908873	19.62697943	13.42647393	18.45845896	12.12443959	19.19682481	18.81771109	18.33880437	19.25762771	17.98466042	19.98716322	19.16907743	18.17278526	18.62324754	18.52709395	18.29576867	18.27750665	12.87013382	18.45209233	18.08973084	18.10269485	18.16144162	18.72725678	18.79041907	20.24879659	18.66091857	19.19682481	18.34087522	18.17278526	18.48588922	17.6445887	17.6445887	18.37456637	12.78875495	19.4934146	17.6445887
GPX1_HUMAN	18.45235067	20.72673331	20.84878191	20.9658234	18.54982081	20.9130048	20.63215616	20.64539973	15.31537598	20.18992208	18.87930816	18.45235067	19.53663227	18.54982081	20.70210704	20.63799793	20.9658234	19.97916898	18.45261585	18.54982081	20.89604815	20.07326689	20.91791387	21.23778034	19.27843146	20.73511296	21.20004886	21.42102312	21.53469142	21.53469142	19.38571091	21.53469142	19.54887333	20.84878191	20.6898611	20.51062883	14.26771884	18.45235067	20.06241842	20.64539973	18.78869593	21.28980394	20.13436354	13.85600056	20.41229235	20.41229235	19.94026257	19.53663227	21.53469142
GPX3_HUMAN	15.01410565	14.9514647	16.23923307	13.63190547	16.57990209	14.65184344	13.61284945	12.58984313	16.4850451	16.34382171	13.66370202	12.75846833	15.05060479	16.83090833	16.3311791	14.25154459	13.74422407	14.90871486	13.71885193	16.57990209	14.53246083	16.29408884	13.60990844	16.36792042	16.19938792	14.52233432	14.29961703	15.54392011	14.45047295	13.63190547	13.67112363	15.38582017	16.19938792	12.73032132	16.20202875	12.75846833	13.63190547	17.71468785	17.70568912	16.3973019	13.02784876	16.83090833	13.40281234	12.73032132	16.54834585	17.71468785	16.26128903	16.23923307	15.509277
GSHB_HUMAN	18.2281708	17.57692828	18.0688857	17.88686884	17.02553204	17.57055956	17.39766198	18.05022961	18.17317138	17.26381189	17.47509791	17.82552891	17.02553204	18.41804289	17.39766198	17.47509791	17.26381189	18.18651051	17.26381189	17.82521011	17.76394524	17.78914932	17.57692828	18.38322012	18.11335225	17.33212694	17.98441925	17.90308557	17.57055956	17.26381189	17.29743173	17.88686884	18.01832012	17.39766198	17.50727595	17.88686884	17.39766198	18.36771938	17.33212694	17.47509791	17.26381189	17.57055956	17.94445337	17.99307524	17.54754446	17.92859041	18.38861005	18.28915851	17.47509791
GSTO1_HUMAN	15.90652792	15.38261703	15.58575123	11.50571695	12.28783673	13.12444664	13.41013194	15.58575123	15.90652792	12.06339111	11.99536528	14.35871194	15.29778926	15.29778926	13.04829249	13.15968283	12.85812735	15.38261703	12.28783673	14.55978605	13.4517097	11.99536528	13.79875883	15.38261703	15.90652792	12.36242122	13.31209727	13.4517097	15.87242801	15.17869371	12.28783673	15.27423738	12.23044421	15.38261703	13.20237562	12.96170437	14.5405699	13.34346791	12.76336977	12.98837119	12.06339111	13.343783	15.38261703	13.49967076	12.06339111	13.30992572	15.29778926	15.29778926	12.23044421
GSTP1_HUMAN	16.490269	18.15734093	17.38641008	17.92527271	17.1347657	17.96635309	18.17250779	17.7346932	17.79043704	17.75210082	17.38641008	17.46079936	17.42905667	16.53529846	17.9278904	17.95401849	18.04227523	17.39904879	17.28892232	17.36996475	18.23480444	17.42905667	18.17533294	18.16428717	17.36996475	18.0599429	18.23506632	18.03940226	18.25103049	18.58719304	17.42961091	18.0966039	17.62428449	18.07201188	17.88256178	17.75666779	17.86391003	17.38641008	17.80072393	17.93248568	17.32822038	18.73996851	17.87808254	17.86067893	17.96431842	18.4942226	17.62535891	17.56431727	15.96409122
GTR1_HUMAN	16.25645013	15.97310775	15.92154535	15.79953242	17.38695767	16.39244291	16.49777419	15.75227413	15.47061857	17.03045698	17.32344117	15.52864677	17.41127664	15.62349938	16.63777819	16.65243194	16.09454777	15.79887599	17.5799319	15.39848968	15.62349938	15.80577268	16.27102822	15.75853117	16.76649898	16.42088615	15.62349938	15.91892979	16.52484408	16.12919033	17.20314872	15.79953242	15.80577268	16.27102822	16.64443665	16.01842678	16.09864215	15.75227413	16.65243194	16.52830587	17.20979807	15.53339938	16.08982856	16.50276528	16.49777419	15.79887599	15.97310775	15.91892979	17.76369391
GUAD_HUMAN	16.82591761	17.4547472	17.0234888	17.06380119	16.63419918	16.2733302	17.45176801	17.01121193	16.95096435	17.12194304	16.83662045	17.35985738	18.02745397	15.74415545	17.1583969	17.22058953	16.00313882	16.66142914	17.49467407	17.24842496	17.49467407	16.74733123	17.47758948	17.41585017	15.62415439	17.35985738	17.38888537	17.30823509	17.53611894	17.16609703	17.0234888	17.49467407	16.7848582	17.63172793	17.49467407	17.17754164	17.16254461	16.47164743	17.0234888	17.22324155	16.74058824	18.02745397	17.14720726	16.52096361	16.87146012	17.63172793	16.82591761	16.82077578	17.53611894
GUC2A_HUMAN	17.88657753	17.5000258	17.76945781	17.5000258	16.46018098	17.15831519	17.08569881	17.93573631	17.93573631	17.08569881	16.46018098	17.46653448	17.15831519	18.07376679	17.22278679	17.22278679	17.15831519	17.80255709	17.25505708	17.45158296	17.71651659	17.45084558	17.25505708	17.93573631	17.72242286	17.45158296	17.5000258	17.45158296	17.25505708	17.25505708	17.08569881	17.45158296	17.71651659	17.08569881	17.22278679	17.45158296	17.22278679	17.95588293	17.45084558	17.71929999	17.08569881	17.25505708	17.5000258	17.63686976	17.45084558	17.46653448	17.73746863	17.9208557	16.46018098
H10_HUMAN	12.38748915	11.44175502	9.642155568	9.642155568	13.01133206	12.29753883	11.8172276	12.38748915	12.05240676	11.79982665	10.53641903	9.184689322	9.642155568	10.62548965	12.31131014	12.01356008	11.38811576	13.40290793	9.184689322	11.19528879	12.58423708	13.01133206	11.7656629	11.19528879	12.39195286	11.64383522	12.17705283	11.95781006	12.36239513	11.72721077	13.32705805	12.40546491	10.53641903	12.58423708	13.48300116	11.99942047	11.19528879	10.53641903	11.7656629	11.19528879	10.63791496	11.99942047	10.62548965	12.88737928	12.05240676	11.64383522	12.55525421	12.27792909	9.184689322
HBA_HUMAN	17.25092604	18.50127145	16.07142495	16.48377502	15.1750824	16.31021815	15.73376517	16.15747443	16.38620306	15.62912651	17.36452196	14.32641663	17.49805082	17.70715441	15.75399924	15.46566954	16.78949162	16.49261479	14.86417675	18.30850664	15.46130164	14.70970561	15.63888165	15.52622578	19.78238033	17.31254197	16.32728087	14.77628531	16.0268023	14.9589646	15.43328298	15.60178825	16.21515191	15.64589821	15.46029947	17.40157272	16.69647937	16.6510651	16.52037316	16.86687158	17.74562344	15.43328298	15.17993166	15.09856072	16.8413719	15.33025269	15.68798508	18.68001837	15.46518211
HBB_HUMAN	17.4551321	18.53158648	15.35535761	15.43305044	15.15389692	16.10780771	15.74879824	16.47042457	16.48384504	16.03310315	16.76882942	14.61576768	17.13750919	16.66794138	15.56031632	15.58216154	16.37386378	16.76745114	14.65748337	17.22110128	15.54457854	14.95949974	15.67128876	15.86379285	19.29215478	17.09183418	16.20745228	16.16777538	16.03839029	14.48541707	15.2109919	16.01971527	15.32190065	15.76297574	15.45291922	17.04387002	16.44890874	16.3563129	16.2775215	16.90681698	17.19760031	15.45915736	15.58298164	15.12492046	16.63818432	15.43747845	16.07144224	19.05779329	15.71614188
HBD_HUMAN	15.96149082	14.34253187	16.25933984	14.89152576	15.61256709	15.14869171	15.89781878	15.22866106	14.97098127	15.20467537	15.94846283	13.92042176	15.79621058	16.29806407	14.5091522	14.4538603	14.0994923	15.42874502	13.48798642	16.0779632	14.64724543	14.34253187	13.97282181	16.53912363	17.10234915	13.60177043	17.60528176	16.98206468	17.01594117	16.98206468	13.40161567	16.22806807	16.26071321	16.28790631	13.92042176	13.99358146	16.40470982	16.03979863	15.04262461	13.73142876	14.96882517	14.4538603	16.62041931	14.35372808	15.79927902	16.33489525	13.35974165	17.17958885	13.65672313
HCFC1_HUMAN	15.76129754	16.60253582	17.13914743	16.9147858	16.00888278	16.72785844	17.13914743	15.79056215	15.89719159	16.8603559	16.87706669	16.74275495	16.19185624	17.4016569	15.76129754	16.49727836	16.69853998	17.01985609	16.49727836	16.94197591	16.01979435	16.27712193	16.94197591	17.05489733	16.02856773	15.96119304	15.97490851	16.74275495	16.81100697	16.81100697	16.69527564	16.01979435	16.8603559	16.87236229	16.46934812	16.60253582	16.4521306	17.27986143	16.69853998	17.1953034	17.10633891	16.15682779	17.05489733	16.1005623	16.46595046	16.96768679	17.13715821	15.89719159	17.27986143
HEMO_HUMAN	21.5825648	21.25436626	19.14573349	20.08652801	19.99084494	21.60505108	20.89133191	21.54587668	21.64910822	20.566711	20.20115047	20.23780671	19.53772124	18.92939165	21.62707841	20.96222884	20.99252561	21.48469413	18.90372217	20.02092334	20.97774502	21.85994978	20.81965803	21.69285164	21.43570023	21.54656404	21.23342614	21.32796938	20.99710654	21.72521254	20.2320227	21.33778903	21.95656921	21.21883446	21.50323959	20.64030622	20.76605212	19.54656608	21.53989948	21.36843443	20.69297722	21.08791371	21.02708805	21.34630208	21.41482564	20.9834137	21.69911508	21.54527605	19.38371213
HEP2_HUMAN	17.40701111	17.06519823	16.58454912	16.92490591	17.06996832	17.29171085	17.26748923	17.05854916	17.54905805	16.52174967	16.89120205	16.47628564	16.63776699	16.04963501	17.20342945	17.27440849	16.64670068	17.56716662	16.46819558	17.09662342	17.68917063	17.21572985	17.15335262	16.42974924	17.30787431	17.06230107	16.97442047	17.08195917	17.35958188	17.41404259	17.48444243	17.1266376	17.40002339	17.22244365	17.55250249	17.33593408	17.20463545	16.30706745	16.80939331	16.89059823	17.04457698	16.27397724	17.39556835	17.22136666	17.59595722	16.35541877	17.3022358	17.37716454	16.81735422
HEXA_HUMAN	16.66106372	15.02339123	16.19010219	15.80359905	14.96462542	15.9654006	14.87275644	16.36721095	15.89388194	16.76902623	14.9503156	14.9503156	14.9503156	16.36530802	15.1910589	15.86228472	13.83332335	16.522726	14.9503156	15.87941467	16.16113592	16.16890372	14.66138432	16.67522105	16.52225476	15.57181115	16.08398402	16.16113592	15.91387539	14.71994032	15.61546659	15.92546273	15.89388194	14.9503156	15.89388194	16.21660137	15.48097752	16.2724636	14.71994032	16.53690095	14.66138432	14.87275644	15.00090849	16.38358666	15.92546273	16.05459353	16.75999516	15.77450274	15.62294435
HMCS1_HUMAN	15.40470874	17.50029429	18.05859632	17.76242807	16.86117552	17.59420122	17.32577552	15.29146732	15.34262858	15.48388229	16.86117552	17.76231205	16.97059832	18.41992586	16.91246751	16.55458964	16.97059832	15.35694415	17.59854603	17.60129831	16.86117552	15.19675636	16.84734419	15.41648329	15.29143409	17.37604384	17.92048927	17.88582649	17.72021264	14.88414049	17.22291661	15.12656819	17.96219362	15.42549051	17.59854603	16.97059832	18.30088056	18.30088056	17.59854603	18.18279693	16.55458964	16.55458964	17.93596685	15.28096542	15.07334402	15.12656819	15.19675636	15.370824	18.41992586
HNRL2_HUMAN	19.28096826	17.93027466	19.02270806	18.90180734	17.30904151	18.770672	18.78915361	19.14040721	19.34323732	19.03371783	19.60063685	18.78915361	18.801268	19.40920959	19.33221666	18.75793253	19.14040721	19.16734385	17.92872426	18.770672	18.1905412	17.2381492	18.11895471	19.02270806	19.03371783	19.17287813	19.45454964	18.71298747	18.23191111	19.45454964	17.92872426	19.02270806	19.13657702	18.78915361	19.02270806	17.2381492	19.99149533	19.27659605	18.90180734	19.23281086	19.51985804	18.40919146	20.46394311	19.17287813	19.14040721	20.92581221	19.60063685	19.31634193	16.82074024
HNRPM_HUMAN	15.76425011	13.41417462	15.53399924	14.57152672	17.03017756	14.13758726	14.28741067	14.47257683	14.55244494	14.39516	14.39327003	15.54871713	17.08733663	15.31058513	14.41221986	12.47647039	14.41221986	14.68372068	16.95686246	14.58342837	14.40179902	13.25485038	14.55836476	14.03558544	14.32859949	14.4445975	14.16477411	14.39327003	15.56848687	14.21837381	16.76549122	14.13758726	14.32859949	13.41417462	13.95648549	14.16477411	14.4905734	15.53399924	15.3214504	14.68372068	16.26250358	14.68372068	15.31058513	14.03558544	14.39516	13.22045569	14.28741067	13.25485038	17.51811806
HNRPU_HUMAN	17.03580302	18.07537105	17.67242852	18.16687152	16.98654696	16.98654696	19.05480973	18.4229982	17.78673019	17.67242852	16.80274335	17.98487406	17.79667057	17.71757395	17.60078024	17.10207918	19.39920473	17.89410197	17.68003381	18.01660163	17.03580302	17.78673019	16.80143419	18.00546953	17.03580302	19.39500035	17.10241721	19.05480973	19.03058738	19.4877063	16.98654696	18.07537105	18.7364961	17.72634983	17.45655781	19.18965241	19.18965241	17.65320825	18.35388294	17.97408391	18.4229982	19.94978381	19.03058738	17.85712787	18.89940446	17.57892445	17.98487406	17.91524546	16.98654696
HPT_HUMAN	22.32071304	21.44991825	23.26210404	20.85702416	22.73874942	22.51202074	22.86899631	21.83471415	22.14524355	20.02343887	19.95051969	18.40176964	21.57661169	18.99286478	22.16825482	22.55902388	20.83422699	23.73868308	20.09134891	22.81935658	22.7627637	23.48845819	21.72742074	19.10526753	22.45366209	22.29883663	21.69632622	21.42696739	23.0590639	22.22782572	23.29539503	21.21782444	21.82299496	22.97541291	22.40192349	22.180879	22.31573882	22.33689441	21.44373367	22.52143527	20.10041165	15.57911557	22.41702185	21.72190244	22.4438878	19.79698342	21.25066589	22.20855273	21.59986319
HPTR_HUMAN	16.13707783	17.27056678	14.75983297	13.24688955	15.92796732	17.09066615	17.26467742	17.06133659	16.54153894	13.36323186	15.9955852	14.81357761	13.24688955	14.94027239	13.7355217	16.89814393	13.81732246	19.40009559	13.52362579	14.15050837	11.9187756	16.75042786	20.03656644	15.1810016	14.80419706	13.36159543	14.30394377	13.82209615	14.61959523	14.80484606	13.45262493	15.13596435	13.43794993	15.49891552	14.94027239	13.83202556	15.47978212	15.10208386	13.93660884	15.79185359	17.7351063	17.26467742	17.6210481	14.73198693	13.9104976	14.81357761	14.6378008	13.56301244	16.66746171
HRG_HUMAN	17.09427479	17.05718135	16.35824683	17.30824844	16.70647113	17.12653064	17.62180111	17.86176118	18.28433499	17.62368441	17.62538641	16.99740575	17.14416947	16.99369507	16.9605701	17.22255263	18.30477568	17.20330372	17.07341606	16.40126537	17.49294806	17.05185094	17.22748386	18.45596227	17.79429018	17.0474288	17.71831928	18.15449602	17.48120408	18.15221262	15.78152335	18.08045711	17.96088307	17.80507125	17.33852336	17.7415306	17.4113234	15.96454211	18.11152807	16.77551863	17.90397616	17.95732737	17.8941304	17.40102568	17.96643893	17.93435478	18.25790154	17.91398846	16.96980041
HS90A_HUMAN	17.21246221	18.81701025	16.90662603	18.11296491	17.47620511	18.38975392	18.5424265	18.19270793	18.11296491	18.19270793	17.74667172	14.28585424	17.70655972	16.90662603	18.29574538	18.5424265	18.47534948	18.11296491	17.67589649	17.21246221	18.55028358	17.83950799	18.53853136	18.6703097	17.74522802	18.42504655	18.55028358	18.38975392	18.54001106	19.01506984	17.98651533	18.53853136	17.96995332	18.5858584	18.28911041	18.5424265	18.2041839	17.47620511	17.98651533	17.83950799	17.67589649	19.13160873	18.22508598	17.96995332	18.19430418	18.81701025	18.11296491	17.96995332	17.74522802
HSDL2_HUMAN	16.84923478	16.17876963	16.59972636	16.2173325	16.78587577	16.22632546	15.67842879	16.59989071	16.76329638	16.9426071	16.2173325	16.10148177	16.2173325	16.7540181	16.40427053	15.6314564	15.1993573	16.10148177	16.40427053	16.80910721	16.69595062	16.42259708	16.08956372	16.79398445	16.68204068	15.1993573	16.84923478	16.55110412	16.33537771	16.10148177	16.08956372	16.4605088	16.40427053	16.08956372	16.8954308	16.55648862	16.08956372	16.69595062	15.6314564	15.1993573	16.08956372	16.08956372	16.6648515	16.59972636	16.17876963	16.68204068	15.03943077	16.77458916	16.22632546
HSP71_HUMAN	15.63395346	15.7113375	16.64776946	16.81549066	16.35483813	16.43788284	16.52235556	14.99911443	15.79065313	15.68219422	17.1081578	17.08449318	17.16874174	17.26911738	16.57172357	16.01623174	16.70743365	16.24044191	16.69229416	16.9756792	15.9624822	16.31104913	16.71071412	16.06434938	16.17501677	16.77512813	16.7326531	16.5955501	16.8317123	16.57992346	15.70073218	16.71031934	17.09918674	16.40128182	16.12560961	16.81412835	16.06434938	17.15700661	16.09207468	16.8317123	17.20570857	16.39830374	15.9624822	16.1178584	16.11329265	16.50452141	16.39991775	14.27705265	15.97291596
HSP74_HUMAN	14.3693555	14.2765054	15.76750119	15.79777613	15.85382993	15.06727968	15.79777613	14.27092918	13.78861155	13.6881502	15.85382993	15.0060449	17.1875664	14.41814722	14.56508649	16.82873576	16.43313952	14.3693555	16.7557381	16.20388344	16.90536086	13.6881502	16.90927313	14.1545264	13.78861155	14.4926533	17.54169741	16.88223225	16.96315182	16.900612	14.4926533	16.97064734	15.55642138	16.34324208	16.44145667	17.09550246	16.33306281	14.18092749	15.55642138	13.7413979	15.51834395	17.51939248	16.48219493	14.3693555	14.4926533	17.03026551	13.22311852	14.56508649	14.3693555
HV103_HUMAN	14.87673887	17.01463543	15.78306205	13.83196491	16.95602513	14.45902816	15.78306205	15.24146538	13.26274408	14.90623666	13.85607937	15.07373397	15.24146538	13.81355416	14.74711142	15.59400085	14.78153693	15.83614284	13.26274408	14.13668253	16.0018472	14.60482068	16.16316276	14.48427381	15.11145076	14.57926136	14.73709282	14.58699308	15.07373397	15.83614284	13.48308109	13.26274408	13.85607937	15.88583231	14.87673887	16.16531879	14.77941376	14.87673887	15.24146538	14.74338456	14.87673887	15.82177337	15.59400085	13.83196491	14.13668253	13.81355416	14.4052694	17.0496378	14.76086828
HV303_HUMAN	14.16326311	16.17614177	13.49802318	14.44171308	16.29378178	15.17478473	16.85374575	14.77835756	13.49802318	15.39931597	14.44171308	11.99189112	14.16326311	13.65071409	15.81200588	16.4784549	15.3062502	16.36437481	11.99189112	14.25238768	15.78116499	15.25179052	16.96453578	15.82902888	14.94685506	15.11304849	17.01973931	16.26781	15.92088682	15.5629365	14.85285779	16.53470118	15.45283482	16.77351996	15.5499172	16.50213909	14.60478219	11.99189112	17.04488409	15.3517815	14.13509902	16.35558784	15.22842464	15.8648651	16.80773668	15.57604827	14.38324272	15.97176824	14.25238768
HV319_HUMAN	14.77951196	16.88382025	14.39841994	13.91130715	17.36189339	15.96531246	17.06424452	14.53498059	14.18585081	15.90237705	15.02489047	14.18585081	14.39841994	13.91130715	16.58792696	16.8077669	15.17085368	16.35806693	14.09050627	14.09050627	16.15654093	15.12806139	16.86966849	16.2800447	15.35505034	16.0673102	16.84904869	16.93775336	15.7341654	15.85857259	15.61548133	17.36179481	14.56568542	17.01349489	16.05679223	17.16210252	15.56446859	14.53498059	17.54990725	16.37689344	14.39841994	17.25910089	16.40619352	16.11924993	17.64959414	14.54838822	14.94781527	16.69337202	14.58384328
HV320_HUMAN	14.75953467	16.58009606	14.74166773	15.05878333	16.69848923	15.60691606	17.10086785	14.80050784	14.05074221	15.31842752	15.29262135	14.05074221	15.05878333	12.26830691	16.07978911	17.03571957	15.69501448	16.2946125	13.84186886	12.26830691	15.67755441	15.10943443	17.28268413	15.63890872	15.11392869	15.95158772	16.88038888	17.0430234	15.96308136	15.97695238	16.04133986	16.66874225	15.48309202	17.00843276	16.36296751	17.35508206	15.362676	14.05074221	17.70033556	15.79258077	15.25218802	17.26525248	16.50687217	15.77159846	16.81287244	15.37337814	14.74166773	16.50708278	15.08765136
HXK1_HUMAN	18.39700187	17.61822354	18.16555466	17.7657941	17.22453749	18.16555466	17.61822354	18.16555466	18.30561134	18.4496902	17.34653364	17.89532641	17.34653364	18.30561134	17.7657941	17.46335556	17.46335556	18.27407685	17.34653364	18.16555466	17.21742287	17.98078156	17.22453749	18.30561134	18.26411681	17.61822354	17.61822354	17.89532641	17.61822354	17.46335556	17.7657941	17.22453749	17.89532641	17.46335556	17.22453749	17.39324536	17.46335556	18.32210546	17.61822354	18.34207145	17.46335556	17.21742287	17.61822354	18.16555466	17.61822354	17.61822354	18.57469716	17.39324536	18.26411681
HYOU1_HUMAN	17.8338212	19.3493905	18.3679521	19.46211234	18.41587031	18.93089221	18.12678832	18.89921357	18.63884962	19.21048081	18.7381279	18.3679521	17.87022614	19.30693995	18.92024544	18.3366387	17.40116161	18.12678832	17.93170973	17.8338212	18.88873477	17.87144066	16.99733726	18.73779027	15.82573462	18.94684857	17.27557134	17.87022614	19.21048081	18.19861248	18.08437463	19.30693995	19.09679203	16.62957002	18.79137216	19.46211234	16.99733726	17.47148036	17.8338212	18.59481073	19.09679203	19.34577776	19.32826471	18.93089221	18.85978504	19.34577776	19.32209781	18.3679521	17.47148036
IBP2_HUMAN	16.43446119	18.11552698	17.37975449	17.8097983	17.07237146	17.58852145	17.61239159	17.5849216	17.62888529	17.70727014	17.37975449	17.3733631	17.3733631	16.50547892	17.85431645	17.78665369	18.02396841	17.30175012	17.56658471	16.43446119	17.62888529	17.3733631	18.05043876	18.09515083	16.66043309	17.98565425	18.04672189	17.94355178	18.10303493	17.22983657	17.22983657	17.8097983	17.56658471	18.11687473	17.83501422	17.67077238	17.61239159	17.3733631	17.61239159	17.83501422	17.32050843	18.69670527	17.75713558	17.5849216	17.89403135	18.35444389	17.5849216	17.45908924	17.32050843
IBP3_HUMAN	14.85219889	14.00392409	13.31643853	13.45542551	13.69397475	13.5184485	14.05173479	13.4736774	14.29080742	14.05173479	13.25846961	13.1181053	12.79425155	13.14540319	13.51662829	13.99832225	13.4736774	13.58715272	12.79425155	13.1181053	14.23209999	14.50087313	12.79425155	13.91653137	13.93926346	13.31643853	13.84928647	14.01352945	13.58680907	14.01173078	13.23913331	14.29080742	13.84062113	14.13988544	13.60105435	14.02079527	13.45542551	13.27818536	14.17359465	13.67052901	13.69397475	14.10963997	14.19208211	14.0219674	14.17359465	14.01352945	14.07458945	14.2052569	13.44110104
IC1_HUMAN	19.98237656	19.04479857	18.94244745	18.92800776	20.17995831	20.10681381	19.59975645	20.12520026	20.15470229	18.16808389	17.92152657	18.5269358	19.0553004	18.10713312	20.48978159	19.86894203	19.87443746	20.53945488	17.61225789	19.19209108	20.16121143	20.5434641	19.44950712	19.34160012	20.28685373	20.45320558	19.68965359	19.79508408	20.01382711	20.27671558	20.12350304	19.26582222	19.87559234	19.703825	20.37538295	20.16152421	19.18564942	18.66300237	20.12065822	19.93202823	19.33242393	19.61148872	19.75734773	18.47277225	20.03751499	19.34469424	19.69642904	19.31565249	17.83225355
IDH3B_HUMAN	17.30513246	16.71170878	17.19322725	17.00645928	16.06453039	16.70059673	16.41981921	17.14375159	17.18743099	16.66032565	15.36676324	16.97760756	16.16448585	17.51264976	16.17348298	16.00294489	17.50476362	17.23626586	15.53971222	17.01985805	16.91942574	16.87973777	16.00820695	17.37323896	17.19486688	16.51373029	17.02123109	17.0566616	16.88300388	15.65657801	16.3753027	16.9509468	17.10590155	15.69909086	16.71121758	17.1082947	16.61279683	17.46028056	16.19114996	17.21018107	15.36676324	16.48681183	17.18363297	17.07475712	16.66544626	17.05940396	17.43699619	16.06978829	17.18743099
IF5A1_HUMAN	17.13827679	16.53966697	17.06277174	16.81836449	15.88603791	16.54291145	16.34936628	16.97778028	17.0825439	16.38308841	15.88603791	16.69743163	16.02735245	17.26589529	16.07556001	16.2593417	16.69743163	17.03843223	15.88603791	16.79242482	16.76940895	16.74594269	17.21698541	17.14895919	17.00400758	16.31941266	16.8792331	16.91862219	16.65424365	16.07556001	16.07556001	16.70785488	16.81627846	16.79242482	15.23753444	16.93783544	16.32008156	17.21698541	15.9632345	16.95549733	16.07556001	15.23753444	16.2593417	16.93296268	16.57480941	16.80496836	17.24786803	17.20868454	16.07556001
IGHA1_HUMAN	19.08241724	21.66644019	16.59536009	17.23986941	21.08243076	19.32378116	19.74626644	18.56121306	18.45382429	21.21019713	19.50851568	18.12162007	13.55819114	21.36901916	19.79989758	19.92419691	19.22847782	18.64664337	15.59999483	16.25067755	19.68952279	19.4628099	21.72426992	20.42901121	21.2884276	18.7697921	20.0088744	21.88146333	20.0796119	20.86660149	18.12162007	21.25987922	18.69862354	19.61617113	20.72897465	21.38186254	19.74404072	20.28072026	22.36144917	19.10524123	19.30278045	20.53945475	20.79923796	18.52187875	20.34825874	18.00228357	19.26916596	20.82106318	19.23430315
IGHA2_HUMAN	15.3312364	16.2754207	12.93927334	11.46937922	17.700433	14.32442734	14.94734363	13.19843767	14.14691569	15.8637249	13.72992047	15.56657413	14.61255217	16.12709608	13.6854571	13.95546345	12.20347216	15.24349694	14.03682212	13.33559423	15.79147372	14.48243081	17.14275631	15.21646658	17.11951469	13.54361594	14.70192835	16.98805545	14.89676644	16.5693335	14.61255217	16.58089647	13.6854571	13.41100868	16.10522509	16.51457898	15.56657413	14.63530171	16.55858253	14.38191494	14.07308636	15.48765085	16.74259705	13.9632027	15.15270242	13.8086869	15.37866474	15.3796181	15.37054641
IGHG1_HUMAN	16.75741087	21.89340821	15.12073966	15.69081383	19.76988652	20.25111161	20.36486714	21.13221691	16.849167	20.39836999	17.51459257	14.71885895	14.94841334	17.1211833	20.27205001	21.9693342	19.60719478	19.61710201	14.53929842	13.61954319	20.46895302	18.66113819	21.99288284	21.70770816	18.59987944	20.30045692	21.61102039	20.76835169	20.52562312	20.3888028	19.64007933	21.38765014	18.36686481	20.47144896	20.25033277	22.23337769	19.17348705	17.84983731	20.39158607	19.97090265	17.27057126	21.74158694	20.47885705	20.82864327	20.0597771	20.28964499	19.00729968	21.59829025	17.43452515
IGHG2_HUMAN	17.85508861	22.35718587	18.04684467	18.13079998	20.60435691	19.71562246	21.51617643	18.74877049	18.04684467	20.38175289	18.98583268	18.00057178	14.15549044	19.57210777	20.33458453	20.80629228	19.98753336	19.4484818	18.04684467	20.68231999	21.34831616	18.42654814	22.03602701	21.29031802	20.35584136	19.60834334	21.6504631	21.33076755	20.0245712	20.68231999	13.36462255	21.36375655	19.7540141	21.45253032	19.57176763	21.6886767	20.34522219	18.45665463	21.6215184	20.55415802	18.6747979	21.33491801	14.15549044	20.64955227	21.9686853	20.89487148	19.85709135	20.55269548	15.10485251
IGHG3_HUMAN	13.56111683	13.57282162	13.51117612	12.92492677	13.83297839	13.82904951	14.32146336	13.75766207	13.51117612	13.20580963	13.81387233	13.96536533	13.60723614	13.81387233	15.11794586	15.3618395	14.14837729	13.57282162	13.57282162	14.14381616	13.84613943	13.60723614	14.77947647	12.3018562	13.20580963	13.99546076	14.12415594	14.12350386	13.20580963	14.38623112	13.60723614	13.99546076	13.57282162	13.91363459	13.51117612	13.96536533	14.38623112	14.32146336	14.14837729	13.56111683	14.14381616	14.72404714	14.14381616	12.92492677	12.92492677	14.28186372	13.500413	12.92492677	13.56111683
IGHG4_HUMAN	13.34687093	17.63468463	13.34687093	13.35447981	16.91944867	15.68858851	16.7486242	13.96953648	13.6857982	16.42116863	13.67064085	13.35447981	13.19480879	13.34687093	14.09078769	15.82325395	13.67064085	15.4667623	13.67064085	13.6857982	15.0530662	14.09078769	14.98367978	15.14723161	16.34172607	15.14723161	16.01192725	15.11467745	15.67223754	17.78935758	16.04565503	18.33423916	13.67064085	16.37075702	14.99069407	16.03665049	13.19480879	13.67064085	16.82763852	13.67064085	13.34687093	14.93389351	16.60132404	17.93891802	16.09725991	14.12614531	13.35447981	17.44646243	13.19480879
IGHM_HUMAN	18.35828447	18.67483792	16.22599097	16.17744039	17.93941695	16.93999967	20.08063662	18.49590051	16.49353603	18.56771414	18.1782713	14.06775682	14.90614587	18.18708784	17.94408734	18.23685504	18.23640572	21.04142872	14.21114791	20.35167692	18.18651243	19.06083532	18.7880558	17.17866245	17.86627987	18.22662571	18.92329238	18.76752007	17.73363811	18.27508487	17.83088778	19.66229405	19.63515688	20.02624165	17.76270352	18.82772579	18.64253338	19.04100577	19.89308827	19.41597023	17.88171705	19.59984988	17.22558365	19.20550532	18.78673024	16.85125705	18.32539957	20.56195228	17.68065025
IGJ_HUMAN	16.3963086	16.99220574	15.06086606	17.24916039	16.9578005	16.83694366	17.74452627	16.71824227	16.42010528	17.50075402	16.96004865	17.79606106	17.14008404	18.3967825	17.30267745	17.36870667	17.25028255	18.27327622	16.50067959	17.20858441	17.2051164	17.09634326	17.38231906	16.98640352	16.25642525	17.00562006	17.31180296	17.60165035	17.03604652	17.40447638	16.75061426	17.53076951	17.95450004	17.76270724	16.96851559	17.48400412	17.55819598	17.10572816	18.56579035	17.04704315	16.86976954	17.79606106	17.00563343	17.15591885	16.95533641	17.53166394	16.88319315	18.35413098	15.90198775
IGKC_HUMAN	17.60730986	21.49343178	15.55301066	15.79329561	20.26901997	18.83095816	20.81448797	19.29440924	17.99349963	19.14701277	17.5748844	14.47892289	13.65380277	19.45970709	20.26521821	21.20483733	19.16421928	19.02926807	14.5249377	14.14490545	20.75033289	19.03545847	20.62103566	21.29837728	20.3084326	19.63198246	20.7620162	21.83720765	18.62019873	19.97169887	18.09787118	21.59752486	18.14260041	20.74891814	18.90507413	21.64170706	19.2139124	19.52514323	20.23065763	18.01825622	18.23592661	21.21119636	20.30420896	19.11445767	20.92781606	20.07569079	19.0321011	19.66725311	16.7983752
IGLL5_HUMAN	16.83468605	19.33498772	14.22079588	14.11276688	18.67306269	17.64053526	18.93365208	17.12785741	16.04603458	18.90796728	17.06770016	11.85147574	14.22079588	17.05762685	17.79970941	18.89965686	16.96683484	18.27616956	14.64202108	11.85147574	18.38554535	17.21493245	19.43744399	18.70370859	18.27733203	17.19105637	18.879994	18.89274581	18.1869589	18.16145686	17.62072304	18.90467748	16.3791319	18.76142442	18.14082103	19.5146506	17.88585355	16.13060941	19.06330988	18.02935604	16.63701179	18.81404883	18.89465128	18.36565485	18.29549849	17.09487143	17.4929983	19.17862254	16.833413
ILEU_HUMAN	12.98521122	14.06545648	13.2178037	13.26333905	12.25629697	13.2025442	14.03936284	14.7278901	15.0469984	14.7278901	13.2025442	12.96737315	14.06545648	12.96656224	14.30110524	13.96713018	14.12887574	12.80156021	12.96737315	14.06545648	13.80788754	13.26333905	13.26333905	13.80788754	13.26333905	13.96713018	13.26333905	13.80788754	13.96713018	14.30110524	12.37464143	12.98521122	12.98521122	13.96713018	12.96737315	13.26333905	14.06545648	13.96713018	13.96713018	14.06545648	12.96656224	14.03936284	13.26333905	14.03936284	13.26333905	14.30110524	14.12887574	14.12887574	12.81559729
ILF3_HUMAN	14.59160313	13.20984883	14.86285916	15.06397631	14.65104921	14.0599022	14.51390927	14.42001068	14.76437982	14.05195965	15.50420911	15.62465894	16.38361118	14.05195965	15.03564754	14.76910432	15.62465894	15.03397717	15.60390499	15.06397631	14.59160313	14.06681082	14.59160313	14.3813418	13.63539043	15.06397631	14.99683233	14.76910432	14.42001068	14.76437982	15.34051628	15.03564754	15.60390499	14.65104921	14.05195965	14.0599022	14.65256892	14.65256892	15.06397631	14.51390927	15.06413577	15.03397717	15.34051628	14.59160313	14.3813418	14.51390927	14.05195965	13.92054301	14.59160313
INF2_HUMAN	16.76731598	16.16803406	16.28292553	16.59656355	17.52265943	16.63252044	16.63252044	16.63814806	16.59656355	17.23688268	16.63814806	16.10441835	17.57989592	15.84926643	16.91102452	15.91203594	16.63252044	16.16803406	17.53453298	16.76731598	16.01737822	16.18806529	15.50800423	15.84926643	17.00059157	16.59656355	16.28292553	16.08191158	16.08130262	16.59656355	17.33786497	15.84926643	16.28292553	16.10441835	16.81432805	16.16803406	16.16803406	16.18806529	16.63814806	16.76731598	17.34451505	16.08130262	16.00979605	16.91102452	16.63814806	16.08130262	16.30060126	15.91203594	16.91102452
IPO11_HUMAN	16.13078523	15.70939003	15.3969224	15.21599631	15.30347292	14.88621283	15.70939003	15.8357979	16.01502503	15.21599631	15.93453763	14.30139212	15.3969224	15.69130309	15.30347292	15.57510094	16.70773035	15.94969325	15.54359313	15.30347292	15.54359313	15.65003063	15.30347292	15.3969224	15.57510094	15.57510094	15.30347292	15.57510094	15.44917106	15.05734978	15.05734978	14.91580612	15.2840175	16.01502503	15.05734978	15.05734978	15.2840175	15.70939003	16.01502503	15.8357979	15.54359313	16.44685924	16.53578472	15.2840175	14.95668401	15.2840175	16.236771	16.01502503	15.65003063
IPO5_HUMAN	16.27012754	14.35700812	15.94519588	16.27012754	17.5030741	14.98994554	16.20727088	15.25231004	14.98994554	15.48916025	17.64317113	15.56992465	17.5030741	15.48916025	16.67701644	15.8691919	16.27012754	15.84095292	17.64317113	15.84095292	16.81261537	15.8691919	16.67701644	15.56992465	16.81261537	14.98994554	15.48916025	16.16618932	17.5030741	16.27012754	14.13572584	15.94742495	15.94519588	16.20727088	15.94519588	15.96916652	16.54253918	15.25231004	17.75042989	16.54253918	17.22551011	16.54253918	16.08677912	14.35952827	15.48916025	16.16618932	16.05115319	16.05115319	17.75042989
IPSP_HUMAN	13.19516537	13.39328974	13.31213978	13.01755338	13.13833089	12.22470637	12.65140516	13.38565933	13.64283175	13.50758532	13.36307256	12.6128717	12.9264718	13.39328974	13.74743293	12.81665754	13.13833089	12.7980263	12.81665754	12.65140516	12.48825845	13.13833089	13.31213978	13.78452494	13.57862656	12.65140516	14.05855778	12.9264718	12.9264718	13.19516537	12.6128717	14.06955568	13.78452494	13.13833089	13.59148375	13.66287188	13.4983852	12.81665754	13.59148375	12.82567437	12.22470637	13.4983852	13.01755338	13.39328974	13.56595581	13.13833089	13.36307256	13.68506833	13.4983852
IQGA2_HUMAN	16.798324	14.93407132	17.63744061	18.05443735	16.51160344	16.61985014	16.81725906	16.18074553	15.79789634	16.34865357	15.82291403	17.0827151	17.2320764	16.19841773	16.86456259	16.92817763	16.19841773	16.25872742	17.35797065	17.55336888	17.4189151	16.65171071	16.41910939	16.61460419	16.51558804	16.80398102	17.12658695	16.87391924	17.34967057	16.9858383	17.40512273	17.55336888	16.93258418	16.72273487	16.93258418	16.70131967	16.59134693	16.9858383	17.4189151	16.78318119	15.22724302	16.62291916	16.62291916	16.71953599	16.78226328	17.0827151	16.41910939	16.45682803	15.99522519
IQGA3_HUMAN	17.30699889	16.65083457	17.09943702	16.89514669	15.87576039	16.70302227	16.12986838	17.04424582	17.15407563	16.65373612	15.84787191	16.70808642	15.97989023	17.31729511	16.09920418	16.75194786	14.19349597	17.11108231	15.87576039	16.61386639	16.82013828	16.81134832	15.78033445	17.26708315	17.1247758	16.42749973	17.04419472	16.85140783	16.60342053	15.51157854	16.45330533	16.72140911	16.88390005	15.63612421	16.56459307	17.02360886	16.48962259	17.25396104	15.99614366	17.05376955	15.03225518	16.07565382	16.84181795	17.03908389	16.69525647	16.96270409	17.33917957	17.31418764	16.09920418
ISOC2_HUMAN	13.67303055	14.18737982	14.18737982	16.31984589	14.92449194	14.92449194	15.75229866	14.08784248	13.77450588	13.28648126	16.28507271	14.88115004	16.71428484	14.18737982	14.41439617	16.71428484	16.36359107	14.18737982	16.28507271	14.88115004	16.76336532	13.67342144	16.81347094	13.98827863	14.36747898	14.92449194	17.41965031	16.74442296	16.78104662	16.81410264	14.08784248	16.82260542	14.88115004	14.88115004	16.31984589	17.0644389	16.28507271	14.18737982	15.75229866	14.36747898	16.28507271	17.41918622	16.39084491	14.36747898	14.08784248	16.97338074	13.67342144	13.40969957	16.31984589
ITA6_HUMAN	17.58216389	17.21641442	17.77633742	18.12219485	17.65859378	17.77633742	17.21641442	16.93741475	18.59711992	17.90789951	17.65859378	18.03831998	17.65859378	18.69194001	17.55049688	17.19000092	17.19000092	17.90789951	17.66298444	17.98718003	17.90789951	17.55049688	17.19000092	18.81285045	17.65859378	17.77633742	18.28725895	18.0726132	17.55049688	16.93741475	17.90789951	17.98718003	18.28725895	16.93741475	17.94590365	17.66298444	17.66298444	18.55553363	17.65859378	18.5128349	17.55049688	17.58216389	17.77633742	17.65859378	17.66298444	17.90789951	17.98718003	17.94590365	17.94590365
ITB1_HUMAN	14.94340386	16.02550466	16.23828866	15.57902652	15.62743487	14.94340386	15.85211525	14.68695007	14.88733799	15.78062493	15.93085949	15.57902652	15.79514053	16.36069211	15.18953106	15.93284288	16.58373326	15.57902652	14.68695007	15.77249105	16.23828866	15.18953106	16.82281887	16.25044295	15.46105971	15.46105971	16.71977814	16.39551398	15.96640276	16.27203092	15.15183746	16.02622231	15.44223306	15.79514053	15.50428256	16.34006272	16.39551398	15.62743487	16.46587613	15.89036903	15.79007336	16.55617756	15.76831865	15.62743487	15.15183746	16.39323093	15.57902652	15.73488212	15.85211525
ITIH1_HUMAN	18.45732879	17.34705608	16.70315525	16.6149853	17.05056219	17.78985424	17.65011585	17.85088788	18.10330683	17.34544834	17.32162604	16.21645431	16.02820358	16.2650936	17.79818118	17.4628466	17.46133894	17.64242935	16.60679468	16.96134066	17.60400277	17.57919443	17.5560097	17.41372477	17.67937397	17.60364349	17.14727241	17.55999194	16.85975094	17.95965663	17.44167468	17.53555806	17.50927578	17.77281745	18.11473895	17.91908012	17.04617922	16.27664434	17.70852956	16.76826977	17.50801967	17.60767691	17.23939171	17.69892999	17.66675984	17.11447438	17.13231825	17.72172046	16.66117388
ITIH2_HUMAN	14.00758024	18.03735471	12.98857957	13.22964953	13.34468853	19.30102604	19.07944066	13.82615181	13.96772481	14.19373352	18.64862538	12.88083036	12.98449985	12.9739117	19.47615512	18.97294999	19.40176053	13.6085146	13.01316828	13.21518993	13.71294171	13.73063086	19.57567616	13.76260264	13.79550315	19.4207383	19.36956239	19.25941889	19.05360431	19.53902229	18.46414799	19.28746054	18.88059298	19.16049614	13.94877174	19.1406057	19.29587934	12.67108029	18.38458232	13.1300233	18.44040585	19.96396177	18.95109772	13.78213513	19.00592543	19.72971463	13.63083977	13.81806818	13.31760997
ITIH3_HUMAN	15.67519618	15.76677112	15.13111016	12.42293727	16.52517197	15.61308948	16.09814157	15.9206461	15.31346702	15.44190599	14.04989109	14.28033641	16.51604354	14.28033641	15.97882144	16.14741988	16.39070834	16.00090838	15.9980134	15.17497818	15.3129179	16.41955261	15.42231108	15.33996076	16.17835909	16.13257151	15.86870355	16.00841973	15.96170208	16.23224093	16.26880211	15.19016761	15.79056182	16.18496476	16.60720846	16.07422957	15.35983115	13.90940878	16.76656221	15.71001473	14.09671624	15.67689975	15.8572838	16.16946463	15.26944461	14.53081077	16.13280117	15.55638189	16.05103779
ITIH4_HUMAN	19.99547795	18.92983548	19.19226566	18.64579003	19.11446613	18.84904891	18.93630953	18.91276641	19.15616006	18.55011134	18.52590086	19.2614225	19.29119493	19.61627188	18.97164882	19.2856042	19.09005479	19.44505067	18.27379688	19.97728481	19.25743868	19.2643812	18.81297826	17.95121579	19.10642064	18.751743	18.98091134	19.30639228	19.07225884	19.14061738	19.32634834	18.87111782	19.62012738	18.83795996	19.30821249	19.33411659	19.07970603	19.51130471	19.51315994	18.40745568	18.76563089	18.90476633	18.98003669	19.04102212	19.10403457	17.72032229	19.10797816	18.75817355	18.62388168
K1967_HUMAN	15.00614982	14.52371545	15.19616851	15.64486557	15.98358352	15.0125965	15.04542059	14.52371545	14.52371545	15.64486557	16.07370412	15.33659348	16.14394086	14.60295379	15.33659348	15.04542059	15.19616851	14.62485161	16.46923514	15.12481306	15.18862371	14.60295379	15.18862371	14.60295379	15.42336888	15.19616851	15.33659348	15.12481306	15.18862371	14.52371545	15.87577778	15.12481306	15.04542059	14.60295379	15.18862371	15.0125965	15.18862371	15.19616851	15.258094	15.19616851	15.88363144	15.12481306	15.00614982	15.18862371	15.12481306	15.18862371	15.00614982	14.27860995	15.98358352
K1C10_HUMAN	17.60157716	17.08707858	17.32348494	17.1077695	17.1077695	16.99749457	17.08707858	17.38749302	17.48150502	17.74421479	16.66051568	16.94634641	16.32296689	17.57690594	16.99749457	16.66051568	16.66051568	17.55707171	16.32296689	17.08707858	17.13795369	17.17563181	16.96978729	17.71877512	17.46214102	16.66051568	17.19295535	17.24974869	16.99749457	16.94634641	16.99749457	17.13795369	17.19295535	16.94634641	16.94634641	17.1077695	17.08707858	17.49941863	17.08707858	17.43134111	16.94634641	16.96978729	17.32348494	17.48150502	16.96978729	17.1077695	17.6978906	17.67688093	17.1077695
K1C14_HUMAN	16.58582483	18.38131646	16.66053714	18.05404453	17.26000943	18.09884489	18.32486074	16.08977268	17.89759933	17.93177945	17.61863162	16.66053714	18.6463	16.66053714	18.00950738	17.99727075	18.25721617	17.51225605	17.89759933	16.58582483	18.39835783	17.55757546	18.32468563	16.68105423	17.4840815	18.16580304	18.36330507	16.84622021	18.37230625	17.80888056	16.68105423	18.22421075	17.76136368	18.35390275	18.0902669	17.8705903	18.05004704	16.66053714	17.79286195	18.10750608	17.58660972	18.96073031	17.99865799	17.94662543	17.96529207	18.6463	17.69241946	17.77489719	16.08977268
K1C17_HUMAN	16.4057817	16.14527919	16.28317321	16.14527919	16.14527919	15.84250891	16.14527919	16.40699162	15.99974027	15.84250891	15.16219307	15.78169874	15.91353262	16.41648507	16.14527919	15.84250891	15.21399814	16.41467165	15.84250891	15.99974027	16.94008731	16.14527919	15.78169874	16.40699162	16.4057817	15.84250891	15.91353262	16.75029223	16.97833835	16.14527919	15.91353262	16.38474287	16.24450462	16.14527919	16.20836753	16.28317321	15.91353262	16.30224874	15.21399814	16.28317321	15.84250891	16.28958826	16.24450462	16.40699162	15.91353262	16.20836753	15.84250891	16.55288184	15.84250891
K1C20_HUMAN	16.7994824	16.95485039	17.58922006	15.39649501	16.7346439	16.80643524	17.0521631	16.59244044	16.73409416	16.65123851	17.57715904	18.55418251	16.7685305	17.57552651	16.89556794	16.12370477	14.36318407	16.31255434	17.07696012	17.48307694	16.35428057	16.36630448	17.01155405	16.80326589	16.6117716	17.00119638	16.77200425	17.16206047	16.87464449	15.06016419	16.73251492	16.37001902	17.25394898	16.84311476	16.11088545	16.01384508	17.57558361	17.65380484	17.36952162	16.93643884	17.46899758	17.2120262	17.0927218	16.57997114	16.81235867	17.13237727	16.42247854	16.92861768	16.0622229
K1C9_HUMAN	16.26875559	16.22129754	15.73405013	15.53804005	17.15608029	15.55571899	17.57262965	15.95979015	16.17751377	15.35505632	17.57262965	14.02050128	16.93530134	15.75460329	16.30787512	17.15608029	15.80247982	16.13337972	16.8487387	15.48462114	16.26875559	15.83459415	16.30787512	16.22129754	16.08828133	15.36085564	15.36085564	14.82429741	15.54734632	17.15608029	16.63496244	14.99677838	15.49843762	16.38322895	16.21503384	15.49843762	16.93530134	15.82526855	16.13337972	16.07419899	17.57262965	17.57262965	17.15608029	16.0495301	15.52414574	16.38322895	16.38322895	15.27428066	17.15608029
K2C1_HUMAN	15.44101666	14.99206332	17.528414	16.54171535	14.98555384	16.57185938	16.00011793	13.60210252	15.07927402	14.8580844	17.0691851	17.28640562	15.69682259	18.05865848	16.77052062	16.54171535	17.02829061	13.93722797	14.70974195	16.06807602	17.02829061	13.3307885	18.05865848	15.28510629	16.10469593	16.63612026	16.46409976	16.2673169	16.50202044	16.54171535	16.12832327	16.25108491	14.98555384	16.53179995	15.7894308	15.44101666	17.28640562	17.28640562	16.54171535	13.78341171	17.28640562	17.528414	17.28640562	15.10676842	15.94832349	12.95741889	14.53062524	13.71814443	12.65594993
K2C78_HUMAN	13.86796414	13.98454262	16.83735599	17.54593609	14.76842783	15.16761541	15.6319347	13.88189038	14.61372426	16.83735599	15.16761541	16.62792421	17.54593609	15.6319347	15.06160524	13.44436462	14.94496075	14.33314076	15.6319347	16.62792421	14.61372426	13.98454262	13.98454262	14.9347085	14.59021671	14.9347085	15.6319347	15.0742236	15.98434095	14.39627414	14.94496075	14.9347085	15.16761541	14.33314076	15.16761541	15.16761541	15.38640777	15.98434095	16.62792421	14.76842783	16.62792421	14.94496075	15.6319347	13.8128606	14.33314076	13.44436462	15.45514877	14.33314076	16.83735599
K2C8_HUMAN	17.33569734	16.66085993	16.99598506	15.83927241	18.09652447	17.80353002	17.80353002	17.1514546	17.22014543	17.48138267	16.23741633	16.52791798	16.12621339	17.21864339	16.18162655	17.29662755	16.9946642	17.25357	16.33177536	16.79905295	17.24105961	16.91489977	18.09652447	17.36455826	17.16976256	16.71777902	17.48583648	15.80434297	16.73598461	15.97614244	18.09652447	17.3902683	16.90027535	17.49014555	17.48583648	16.92362301	15.88408727	17.23694847	16.20339603	17.1114812	15.83927241	17.39673176	17.48138267	17.14227612	16.71777902	18.09652447	17.37324862	17.3902683	15.88408727
K319L_HUMAN	15.43631506	17.4548622	15.94521206	16.20484464	16.09729695	17.50978599	17.20680321	16.99518037	17.1452561	17.00614121	15.95300192	16.20484464	15.94521206	15.24072802	17.35161544	16.98688947	17.00790152	16.26422489	15.24072802	15.43631506	17.20353345	16.59750719	17.13993961	17.44951712	16.11624135	17.32563656	17.35519116	16.95534328	17.22333608	17.62617401	16.79168843	17.20427422	16.20484464	16.84313354	16.93868142	16.91007917	16.47468777	16.06721736	16.11816644	16.87933611	15.94521206	17.71283936	16.48488741	17.39766894	17.15504855	17.08009502	16.59440102	16.06721736	15.24072802
KCC2B_HUMAN	17.55611208	16.89284421	17.2878101	17.00122453	17.58436457	16.60626477	17.17036211	16.85006475	17.11906782	17.66775246	17.42608727	16.78812702	16.86298622	17.55886011	16.86298622	16.83242257	16.83242257	17.46704979	16.89284421	17.03375258	16.78812702	17.09839041	16.1843203	17.46443643	17.25106203	16.55188172	17.13502381	17.15872202	16.84390044	16.78812702	17.17036211	16.84390044	16.98993002	17.13502381	16.83242257	16.80287593	16.60626477	17.51127394	18.74827093	17.29325414	17.58436457	17.13502381	17.1273729	17.15872202	16.80287593	17.00435641	17.56148042	17.544755	16.85006475
KCC2D_HUMAN	16.07740279	16.39386175	17.27661875	16.98825303	16.79168458	16.39386175	17.02256123	16.77693567	15.88804123	17.00124777	17.55593753	16.77693567	17.98705569	17.55886011	16.83242257	16.79168458	16.75022912	17.32295752	16.90288208	17.02256123	16.01042698	16.58866915	16.83242257	17.27661875	16.58866915	16.56434837	17.10604416	16.66207038	16.85780455	16.58866915	17.70909558	16.74914979	16.98993002	17.02256123	16.83242257	16.35136987	16.57974413	17.50400604	17.10604416	17.32295752	16.77693567	17.55593753	17.00124777	17.41914052	16.79168458	17.00124777	17.55593753	16.79168458	16.62143237
KCRB_HUMAN	17.07215678	17.07215678	16.81523234	16.50693326	16.09127972	13.66153325	15.31394337	15.6446034	14.34213165	17.23104265	15.56295767	16.37478612	15.56295767	17.00634148	15.1699895	14.85430005	15.39528629	15.56295767	15.2430419	16.65584442	15.39528629	14.34213165	15.5120261	16.09127972	14.8118493	16.09479313	15.6446034	14.85430005	15.1699895	14.79781265	14.86457701	15.5120261	16.54618605	14.79680898	14.79680898	14.79781265	15.56295767	16.97577876	15.5120261	16.85237007	16.64534383	15.56295767	15.56295767	15.31394337	15.39528629	16.56313018	17.16465144	16.50693326	15.39528629
KCRM_HUMAN	17.23722266	16.35030453	17.01119111	16.73886332	15.94027473	16.57993405	16.08484035	16.9994202	17.16563655	16.44353532	16.83144886	16.74054928	16.09357633	17.24641743	15.98643198	15.69860837	14.37349554	17.11441422	17.24641743	16.83459149	16.35030453	16.80635226	15.98643198	17.24280517	17.06723758	16.35030453	11.46196956	16.95190556	16.83144886	15.95706445	16.34260617	15.95706445	16.80995184	15.94027473	16.62014857	15.94027473	16.44797804	17.22907062	15.99169248	17.01281096	17.29275454	14.70506558	16.44797804	17.00157333	17.64874083	16.83144886	17.29275454	17.26962361	17.01119111
KINH_HUMAN	15.11028989	15.84570898	16.62112864	16.19684383	14.84325518	15.83362178	15.9153589	15.11028989	15.17596002	15.1255792	15.81866919	16.53486943	15.72231575	16.18746293	15.61176723	15.70767768	16.18746293	15.11220176	15.34165101	16.48020848	15.34165101	15.11220176	16.23712998	15.73386562	14.7848823	15.40332544	15.9705972	15.62491705	15.77964149	16.10152086	15.11028989	15.11028989	16.21769038	15.74045573	15.21596113	15.29228576	16.21769038	16.32116707	15.76358889	15.90328167	15.79198166	15.41815256	15.84570898	14.7848823	15.90328167	15.5792177	15.77964149	14.84325518	15.11028989
KLKB1_HUMAN	16.870763	17.53630881	17.01121917	17.40703853	16.870763	17.46731929	17.53630881	17.30677349	16.46606487	17.38980892	17.02353199	16.82607659	17.32986425	16.42807792	17.47335691	17.33323177	17.53630881	16.82607659	17.01071639	16.82607659	17.60139823	17.01071639	17.61271039	17.61271039	17.01121917	17.41018888	17.90182405	17.69773337	17.62816809	17.69773337	17.02353199	17.75183874	17.17757328	17.38980892	17.43470586	17.5195168	16.870763	17.01071639	17.33323177	17.23659308	17.01071639	18.01803043	17.66700313	17.23638366	17.32986425	17.61723542	16.870763	17.02353199	16.82607659
KNG1_HUMAN	19.29913815	18.87481638	17.5799268	17.95066455	18.47792331	18.71704856	18.71147676	19.34491152	19.36198478	18.29027242	18.31368951	18.03864535	17.47458265	17.55160287	18.85707044	18.8377531	18.53606465	19.13921468	17.47008252	17.53646766	18.73073755	19.36758397	18.4565365	18.74020214	18.99230017	18.65230748	18.43738083	19.05907018	18.40070521	19.24755241	18.29553335	18.96238698	18.80666142	18.78463659	19.06889791	18.90651106	18.21509415	17.17810929	18.71602732	18.7295956	18.4282079	18.59628776	18.89898341	19.10922667	19.05165434	18.98767591	19.4329169	18.95512002	17.81757629
KPYM_HUMAN	16.32564639	17.29594093	16.86394866	17.31321846	16.63820397	17.47787561	17.21683044	17.13002758	16.86394866	15.79002048	17.40021035	17.73609651	17.78787569	17.65741634	17.59978304	17.13115874	17.78950378	16.0195539	17.00020452	18.11947328	17.42639076	16.5700279	18.08650457	17.27013285	15.84690554	17.43570328	17.74011299	17.09119459	17.45546568	17.48928743	16.95329234	17.36541282	16.85791108	17.25845935	16.80998709	17.2927696	17.89288425	16.84066229	16.54500287	16.8051243	17.1885798	18.1304887	17.13610132	17.20500075	17.03401451	17.68118809	15.52376794	14.37079896	17.08717445
KT33B_HUMAN	16.27503998	20.20761989	17.86766973	20.36560817	18.83746842	20.77931328	20.03517377	20.12101304	20.03517377	17.39863275	20.20761989	20.74497835	18.59047351	19.06117205	19.575208	20.38891874	20.77931328	18.83746842	20.12101304	18.59047351	15.18857062	19.575208	21.09859172	20.60003372	18.59047351	20.12101304	21.28910576	16.27503998	14.08950014	20.74497835	19.06117205	20.67438058	20.34365677	20.36560817	19.81116116	20.25985567	19.06117205	19.06117205	19.14376246	19.575208	20.51011462	21.28910576	19.46276339	20.13532553	20.12101304	19.85567201	17.86766973	15.23607299	19.575208
KV101_HUMAN	11.77084191	13.25137519	11.77084191	11.77084191	13.42458612	11.24042983	12.64479974	12.09216737	11.24042983	11.21618273	11.77084191	11.24042983	12.92639654	12.92639654	13.00371204	12.49629827	11.24042983	12.58484184	11.24042983	11.21618273	12.94304725	12.09216737	12.64479974	12.11581862	12.11581862	11.24042983	12.94304725	12.58484184	13.56388751	12.62962689	12.09216737	13.00371204	12.09216737	13.25137519	12.92639654	13.00371204	12.49629827	12.49629827	12.62962689	11.21618273	10.46303659	12.92639654	12.97079899	12.97079899	12.49629827	11.77084191	11.77084191	12.9798964	11.24042983
KV102_HUMAN	14.55129206	14.12906128	12.52509261	13.31793005	13.9858977	14.53054781	16.13870548	14.03945659	13.31793005	15.43553013	12.79543002	14.85936304	14.63013384	13.57628726	15.20799066	14.11716263	15.1781264	15.6039567	13.57628726	13.36187737	15.39963491	14.69205236	15.78982131	15.03247447	14.7377543	14.31898158	15.2893123	15.61406357	15.57566415	13.36187737	13.31793005	14.26046935	14.75927777	16.07944067	15.28172372	16.70542297	14.61177291	13.75112785	16.22821876	15.01391729	13.36187737	15.06133524	15.37810256	14.85936304	15.72605632	14.29933806	14.1195705	14.63013384	12.52509261
KV119_HUMAN	12.78016354	14.62366908	13.09497559	13.71067973	12.78016354	14.07279871	13.23150466	13.96481074	14.05628393	14.05628393	13.71067973	13.09497559	13.08430125	12.78016354	14.12625421	14.12625421	15.39263608	13.43832996	13.65015998	12.78016354	13.96481074	12.82078122	15.39263608	13.57201189	13.08430125	14.05628393	16.2244868	14.62366908	14.07279871	13.6982783	13.96481074	14.07279871	14.07279871	13.84678417	13.84678417	15.92475647	14.07279871	12.82078122	13.71067973	13.65015998	13.65015998	13.96481074	14.12625421	14.12625421	15.36749549	13.96481074	13.65015998	12.71200831	13.08430125
KV121_HUMAN	10.92362785	14.14610754	11.59360193	12.62732037	14.44499602	12.85615209	14.27406506	12.48132103	11.67870856	13.41606046	11.67870856	11.67870856	10.92362785	10.92362785	11.59360193	14.17707386	12.48132103	13.6288346	12.38601933	12.38601933	13.62200714	12.72676687	14.42642726	13.98937085	13.34003102	12.62732037	14.64974238	13.44719702	12.80185034	11.67870856	12.86139143	14.81930216	12.72676687	14.19117665	13.43190922	14.13729922	12.72676687	12.38601933	13.8556499	12.86139143	11.59360193	14.48158781	12.86139143	13.84621249	13.98733172	12.85615209	12.06996447	14.02576996	12.62732037
KV122_HUMAN	12.61273206	15.48316586	12.37511586	12.06162029	15.66140882	14.52961574	15.66486283	16.99801244	12.06162029	14.83904228	13.03248749	12.06162029	12.37511586	12.89191935	14.7648625	15.7303843	14.23967242	14.09367708	11.1146907	12.06162029	14.67353892	13.06341731	16.09927157	14.71820357	13.98655071	13.72957796	15.18888066	15.36410185	13.87155154	14.91577214	13.87800531	15.59650734	12.81365322	15.47737014	14.95883242	15.9704101	12.37511586	12.06162029	15.50274985	13.28683875	11.1146907	15.40013073	14.58577821	14.87008892	14.76749507	14.0086261	12.89191935	14.9773292	13.11826172
KV303_HUMAN	15.43051443	17.87440904	13.91847902	17.80789965	17.80789965	16.50074423	17.71917646	16.15956307	14.87189832	17.57670408	15.66595757	18.48100642	15.16012634	15.67441662	17.30412905	18.48100642	16.33843619	16.91454621	15.16012634	16.17821591	17.40142258	16.43189994	18.48132753	17.67654294	17.20776608	16.61946223	16.3669801	17.78661654	16.93107116	15.72810275	15.89119624	18.10699597	16.17821591	17.66094529	17.14040034	18.56523923	16.63993217	15.5587693	18.02391627	16.43341245	15.16012634	17.81488772	14.05341722	17.42638042	17.50982124	15.71849583	15.83700766	17.71138399	14.50211097
KV308_HUMAN	14.31813561	16.5008396	14.18640841	14.13025127	16.57427348	15.50318399	16.4842662	15.82957497	14.57620991	16.02818165	14.5319126	14.13025127	14.29954231	14.18640841	16.01333931	17.4516361	15.6585889	15.00628736	14.31813561	14.29954231	15.93649081	14.71502922	16.92883088	15.83732182	15.55439147	15.49834777	16.28763304	16.29578341	15.45771777	15.79567882	15.20845587	16.55243083	14.91024331	16.43035611	15.69114376	16.22484074	15.48811534	14.29954231	16.77699225	15.6398739	14.13025127	16.60021753	16.05489636	16.16764606	16.22426569	15.25176207	15.08309579	16.27246996	15.00149036
KV309_HUMAN	15.66484476	18.17694836	13.36250444	13.64444803	18.07114203	16.13291587	17.78478945	16.32940607	15.24164037	16.92470098	15.96487016	13.36250444	13.64444803	15.28861034	16.79865592	17.82513372	16.40683964	17.85532336	17.48329413	15.28861034	17.22023432	16.36115892	18.40130477	17.32517778	16.87862913	16.21152426	18.01013577	17.98088945	16.7832502	16.6533651	15.84181415	17.75387074	16.21335686	17.59704231	17.0132252	17.6255955	16.29243405	15.8259151	18.16938193	16.7708258	15.82028109	17.42576948	16.91290744	17.48329413	17.47159915	16.02364913	16.33332567	17.56171186	15.37418553
KYNU_HUMAN	17.3925418	15.78651615	17.10035703	16.81567674	15.89278995	16.63997066	16.45909063	17.2098491	17.27148121	17.5223155	15.91504952	16.73469216	16.10655638	16.59706931	15.95018381	16.72505677	14.37457618	17.29268149	14.99919185	16.9014913	16.81443525	16.95662155	15.9840533	17.48396416	17.24192682	16.41773202	16.89872571	16.97223454	16.77409175	15.82724796	16.37053809	16.88358877	16.89765116	15.71370943	16.67230624	16.94793499	16.46345868	17.25184888	16.46345868	17.15669634	14.89901584	15.86230098	16.96747816	17.12970187	16.6535987	16.86605487	17.44440061	17.41056964	17.06307225
LAMA4_HUMAN	17.58255643	16.83044193	17.05484342	17.09116707	15.14351966	16.31202887	16.91826139	17.38963008	17.02484702	14.99252436	14.87168493	16.81419444	16.40186879	15.67910552	16.7877837	17.29731145	16.23152594	17.42228702	15.06466311	17.38397856	16.59258923	17.225773	16.05614571	16.20515149	17.31223402	16.70635937	17.05826858	15.95165163	16.47567687	15.51392483	16.69905558	17.11235714	16.953492	17.12445953	14.95648704	16.7877837	15.14137125	17.61646269	15.88898704	17.26454602	15.05406899	17.56555295	17.07213765	17.11340987	16.78741022	16.98870705	16.70635937	17.55079168	15.14351966
LAMA5_HUMAN	16.41925578	17.87044071	17.67137088	18.27994546	16.76998942	17.7340696	17.7665734	17.59711815	17.53719061	17.61526747	17.07818008	17.87044071	17.03029378	17.20290659	17.67983887	17.17542574	18.06058391	17.0686937	16.85099234	17.17542574	17.53719061	17.03029378	18.21529712	17.96162435	16.77316461	17.67137088	18.00424219	18.0536395	17.87655212	18.21172082	17.0686937	18.21172082	17.52925079	17.7527546	17.67948014	17.84956508	18.05031606	17.64089433	17.69594837	17.65729448	16.88787065	18.43109759	17.99071086	17.64089433	17.6942423	17.26154994	17.33494465	17.17907457	16.88633783
LAMB2_HUMAN	16.80711354	18.41312775	18.66908562	16.80711354	16.81018194	17.71837978	17.61753402	17.42472264	17.40751371	17.35392698	17.27368944	17.71791699	17.69616162	17.40751371	17.82720062	17.89410756	17.91867594	17.27368944	17.10241032	17.71837978	17.71791699	16.81018194	18.31611486	17.94652131	17.40751371	17.92076025	18.29507311	17.67802582	17.5486618	17.96260934	16.81018194	17.94652131	17.24161586	17.69616162	17.35392698	17.773088	17.69049704	18.49205257	17.00491953	17.41651528	17.10241032	18.49205257	17.40751371	17.41651528	17.14598127	18.41312775	17.27368944	17.10241032	17.14598127
LAMC1_HUMAN	14.52507887	12.94489772	15.82231217	13.43357741	16.40354065	13.47212969	13.08107965	13.12467542	13.43357741	13.47212969	15.82231217	14.51444426	16.95439794	13.33963144	13.33963144	13.47212969	13.17147866	13.33963144	15.82231217	13.33963144	13.12467542	12.94489772	13.33233393	13.08107965	14.51444426	13.36657034	13.08107965	13.08107965	14.51444426	13.13009615	15.73772112	13.12467542	13.33233393	13.33233393	14.52507887	13.33963144	13.36657034	14.51444426	13.33233393	13.12467542	15.72502514	13.43357741	15.72502514	13.47212969	13.33963144	12.94489772	13.36657034	13.12467542	16.95439794
LAP2A_HUMAN	16.60613546	16.60613546	16.35785001	17.8557222	18.11008747	16.35785001	16.89145371	17.87792128	17.73310266	16.58622417	17.51863583	18.71358395	17.34373761	18.84709805	16.58622417	17.92963425	18.12634346	17.41400166	18.84709805	18.6312844	18.21863436	17.47566769	18.22852377	17.09133526	16.62647671	17.41400166	14.59476656	18.84709805	18.11205363	17.77420793	14.59476656	18.11008747	17.65456148	18.18433385	17.95982126	14.59476656	17.88023696	18.60027677	17.74060038	16.98030924	17.49208199	17.42095074	17.93770479	16.58622417	17.61085558	18.41803506	16.57071105	16.82353509	17.88023696
LASP1_HUMAN	15.97220194	17.64323531	16.91894556	16.80154903	16.05477406	17.20049038	17.48270917	17.20049038	17.1592876	17.41495941	15.52810981	16.76190881	17.90096224	15.51489831	17.45588426	17.339352	17.08011436	16.54359646	16.54359646	16.80154903	16.76190881	16.5395162	15.50570464	16.5395162	16.26732636	17.40410702	16.03957015	17.01311968	16.91894556	15.89155325	16.59617914	16.05477406	15.08470844	17.56331792	17.35517529	16.58803233	16.58803233	17.90096224	16.26732636	17.26612634	16.58803233	18.04601981	16.76190881	17.58627465	17.31312807	17.19945901	15.97220194	15.97220194	17.20049038
LBP_HUMAN	13.74037588	13.49406017	12.65496971	12.16070644	14.81086154	13.83697188	13.68358549	14.63081247	13.23553625	11.30284156	13.65279305	12.96446849	12.72266728	12.16577452	12.65496971	13.46828693	11.84759278	14.52717652	13.99938234	12.90842358	12.83213089	14.42635247	13.83697188	12.46128135	14.41919098	12.16577452	12.46128135	11.30284156	13.41504692	12.46128135	14.18262696	12.16070644	13.23553625	12.96446849	12.83213089	13.49406017	12.96446849	11.53043964	11.53043964	12.90842358	13.65279305	12.16070644	11.84759278	13.68237753	13.45876377	11.30284156	13.41504692	13.46828693	14.08595207
LCAT_HUMAN	13.8563456	13.39818635	13.8563456	11.82817327	13.4000589	13.46055786	13.19340952	13.3919587	13.67879629	13.6186131	13.443314	13.74012051	12.89538267	13.12575336	13.5344698	13.49520177	13.12575336	13.35133575	13.57323672	12.89538267	13.02141306	13.28123891	13.49423408	13.40007615	13.20898796	13.14859193	13.20936518	13.12575336	12.79207004	13.43286431	13.07172803	13.25110814	13.005424	13.41283277	13.66729798	13.74511398	12.77550932	12.99337873	13.46223353	13.23533826	13.56945208	13.40703345	13.30246747	13.65243809	13.22695168	13.28123891	13.74012051	13.46213602	13.95881444
LCN1_HUMAN	15.83890763	14.97405372	16.20515316	15.81805228	16.40970354	16.43414889	16.14276491	16.00646463	15.30965942	14.75522216	15.45358685	16.20515316	16.26115094	15.95062107	15.78527497	16.22331708	15.30965942	16.73213343	15.95062107	17.06751144	15.88007609	16.44460448	16.22331708	14.75522216	15.81805228	15.19392744	15.88007609	15.45358685	16.26115094	15.78527497	16.82105768	15.30965942	15.84109914	16.22331708	15.95062107	15.81805228	15.84109914	15.86433287	15.83890763	15.30505058	15.30965942	15.30505058	15.57149652	15.00702596	15.30965942	15.00702596	14.75522216	15.45358685	15.78527497
LDHA_HUMAN	18.2343234	17.46972865	19.0936122	18.81899234	18.36692174	18.07526797	19.0936122	17.74383473	17.8841111	17.60452007	17.9438347	19.18715438	18.24826809	18.1572154	17.95562551	17.51165494	17.44302022	16.99160339	19.18715438	18.36692174	17.86505714	18.065379	17.61346329	18.14161004	17.10013086	17.86406239	18.00431782	18.36692174	17.77190905	18.2343234	17.21556367	17.72555193	17.851281	17.31734034	19.18715438	17.3925878	18.30444908	17.714803	16.59042748	17.48171519	17.961536	17.96240851	17.8405663	18.065379	17.69032957	16.77860393	16.87393776	16.79842147	19.0936122
LDHB_HUMAN	18.82474883	18.22072273	18.72346524	18.58486571	17.40466704	18.22664237	17.63097352	17.93952977	17.93952977	18.18341608	17.63097352	18.5572036	17.54581717	19.12812309	17.93952977	18.15301633	17.40466704	17.96927199	17.44373176	18.49540376	18.69805535	17.96927199	18.68975839	18.68975839	18.33844596	17.96927199	19.12812309	18.71909178	18.33844596	17.54581717	17.87520494	19.07247293	18.79957928	18.22664237	18.19526065	18.72346524	17.98634043	19.07247293	18.33844596	18.77546457	16.58258159	18.10748138	18.67321479	18.49540376	18.14768421	18.69805535	17.8365747	18.94182259	18.10748138
LEG1_HUMAN	19.34037236	20.14055082	20.37548891	20.6445578	19.06498737	20.27385841	20.54739141	19.66505533	20.37548891	20.16045483	19.66708385	21.34672945	20.11132621	19.34037236	20.36777395	20.16045483	20.66542657	20.12940331	20.12940331	20.26928808	20.7408498	20.27385841	20.68069629	20.31672459	19.34037236	20.54064937	20.78217236	20.43002207	20.69001469	19.66867869	19.66708385	20.6445578	20.5469295	20.63934639	20.31672459	20.5469295	20.50062942	20.31672459	20.28787609	20.43876432	19.66505533	20.78217236	20.43002207	20.16045483	20.27385841	21.39757861	20.16382854	20.12940331	19.66505533
LG3BP_HUMAN	14.85568501	13.59561115	15.22956562	14.79437504	16.16390444	14.8658165	13.65504077	14.13790444	12.83444599	15.28602729	15.82664031	15.3196053	15.15070361	15.71979172	15.13851321	15.09659137	13.53436766	14.34260676	16.15342831	15.45407733	15.11779256	14.25345473	14.04069045	14.98566553	15.27550962	14.81658105	15.71979172	14.73568971	15.3196053	14.13790444	15.82664031	15.61797465	14.90967035	15.85610448	14.96354917	14.99897006	14.34260676	15.61797465	15.40054821	14.3999161	14.79437504	15.82664031	14.90967035	14.92810651	14.69919719	15.22956562	14.47074293	14.60099714	15.95775204
LIPP_HUMAN	16.54696854	16.49789196	16.94711256	17.08788869	17.32114902	17.52175336	17.44146659	17.0470459	16.49789196	16.94711256	17.0375197	17.36867253	16.97665125	16.49789196	17.44146659	17.20788721	17.32114902	17.75773013	16.49789196	17.20808808	17.1990011	17.45610775	17.20788721	16.97665125	17.08788869	17.0470459	17.1990011	17.1990011	17.36867253	17.1990011	17.76706198	17.0470459	17.1990011	17.48687326	17.08788869	17.1990011	16.49789196	17.08788869	17.32114902	17.0375197	16.97665125	17.36867253	16.94711256	17.30062838	17.20808808	16.94711256	17.08788869	16.54666067	16.94711256
LMAN2_HUMAN	19.26169658	18.83146893	18.9333018	18.83146893	18.41440287	18.81771051	18.78732207	19.14763524	19.22587874	19.37576099	18.2749597	18.61514744	18.78732207	19.31393448	18.61514744	18.2749597	18.70323865	19.23192362	18.2749597	18.70323865	18.41440287	18.81771051	18.78732207	19.53702152	19.10933684	18.2749597	18.70323865	18.70323865	18.41440287	18.70323865	18.41440287	18.78732207	18.88461052	18.41440287	18.61514744	18.61514744	18.81771051	19.31305222	18.78732207	19.17710283	18.61514744	18.61514744	18.83146893	18.9333018	18.70323865	18.78732207	19.49043336	19.50376934	18.78732207
LRRF2_HUMAN	17.09920405	17.09920405	17.38562411	17.8857641	17.65717859	17.8857641	17.65717859	17.26555492	17.09920405	17.72705914	17.86458617	17.38562411	17.83789268	16.15272289	17.38562411	17.79338273	16.89650932	17.42534126	17.26555492	17.86458617	17.42534126	16.89650932	17.38562411	17.64147197	17.83789268	17.4848239	17.86458617	15.46998977	16.15272289	18.0291194	17.86458617	17.87464778	17.26555492	17.83789268	17.72705914	17.86458617	17.61299053	16.89650932	17.61299053	17.42534126	17.64147197	18.0291194	17.8857641	17.83789268	17.38562411	17.09920405	17.87464778	17.86458617	17.65717859
LTOR5_HUMAN	15.60942474	16.43699738	15.46457938	16.07482848	15.46457938	15.7342832	16.50183945	16.60563588	16.21794907	16.2844241	13.45763327	15.7342832	16.2293751	16.07482848	16.33984358	16.2844241	17.05747055	16.01500721	15.60942474	15.57698788	16.44815227	15.84334403	15.60942474	16.33437836	16.31532797	16.61794448	16.21794907	16.95384478	16.67628029	16.50281275	15.15626351	16.55674661	16.50183945	15.97070691	16.60563588	16.71369162	15.84334403	16.61794448	16.60563588	15.57698788	15.57698788	16.61794448	16.07482848	16.07482848	16.2844241	15.97070691	15.46457938	16.17852635	13.45763327
LUM_HUMAN	14.68040744	15.5210084	15.1496389	16.4097557	14.96131615	15.94567753	15.3973931	15.8964458	15.60100179	15.69379503	15.1496389	16.80341297	13.78386939	15.24347089	16.23374397	15.78506136	15.64807861	15.54987135	14.30555781	14.91876546	14.94917516	14.91876546	14.69328322	15.85650356	15.24347089	16.0511678	15.79410316	15.46234797	14.54106247	16.0317093	15.07606439	15.9126598	15.1496389	15.42574375	15.45367022	15.09454298	15.10313452	14.81949459	15.9080339	15.96863211	15.38765338	15.68079333	15.44555927	15.99290849	15.30614632	14.2821598	15.83039884	15.17370124	15.08060831
LV001_HUMAN	13.49858155	15.64615443	13.52097826	14.17570751	16.31454709	14.76254817	16.44712696	14.4339445	13.82572331	15.81856313	15.3672866	13.69795679	14.8158952	14.8158952	15.53651807	16.02923427	15.09213456	15.56767617	14.36433202	14.41991485	15.63448089	15.1246068	16.69900285	15.37761847	15.23842369	14.6560233	14.8925459	16.06416271	15.9266338	15.53651807	13.52422875	16.58824852	14.17570751	16.35952456	15.3615043	16.24095701	15.42266726	14.41991485	16.67791627	14.36433202	15.10235397	15.80110053	16.39749082	15.23126195	14.8925459	14.81038121	15.22128668	16.19365765	14.52692072
LV301_HUMAN	12.46481908	16.13605714	12.46481908	14.22484843	16.17068368	15.2164253	15.20026796	14.72743675	13.28565516	15.7391674	14.5461321	13.28565516	14.79787019	12.25388965	14.5362184	15.94181056	13.5919242	15.06913452	13.40542157	14.22831261	13.25402662	13.99499745	14.22831261	15.25276667	15.07493531	14.91512836	14.02235095	14.70064804	14.67416061	14.79741337	13.90642729	14.63872741	13.84294079	15.32556277	14.09156337	15.41364129	13.70272696	13.58560434	16.05964223	14.52844294	13.9722457	15.69695254	13.55016139	15.5360077	14.94939866	14.22484843	13.90642729	15.52659614	14.79787019
LV302_HUMAN	12.22883878	15.37817055	13.47502895	13.42282166	15.52274347	14.28930314	14.26140138	12.06142256	11.5906723	14.64508174	13.19985561	12.15119504	12.241523	12.15119504	14.02784646	14.5635188	13.57887051	13.25854309	12.90180048	12.89697092	13.88503752	12.95991491	15.88147679	13.921422	13.86387233	13.39196984	16.39996361	14.71424402	14.62935352	13.54296424	14.12153454	15.2018588	13.88503752	14.28573427	14.25893355	15.06890777	13.22950319	13.10006192	15.57208329	13.39002661	12.90180048	14.86656245	14.4294717	14.12230251	13.76575839	13.42282166	13.47502895	13.52695833	12.89697092
LV403_HUMAN	14.34158054	16.50705146	15.54201015	14.34158054	16.84719615	14.19281017	16.38514361	13.70454758	14.34158054	15.73617899	14.19866835	14.65959308	16.4386825	14.19929673	15.40899451	16.93585485	15.49211968	14.46654068	14.46654068	14.65959308	15.50870248	13.59256442	16.19433237	15.17065897	15.49211968	16.04950647	16.10673393	15.96575907	16.64241173	16.19478855	15.54201015	16.12600518	14.9840043	16.37726308	16.4386825	17.08635569	15.84401912	14.89848432	16.47423255	14.1701065	13.70454758	15.69395138	16.37149067	14.64072626	15.57660356	15.54201015	14.65959308	16.18961954	15.03897168
LYAM1_HUMAN	16.61267098	18.32674848	16.88156937	18.41135635	16.88156937	18.3077822	18.02308107	18.11867675	16.79749992	18.17907687	17.18152298	18.59331823	16.73434859	15.72706499	17.93423864	17.92495883	18.35126093	17.53215953	16.88156937	17.09193324	18.27788744	17.51067943	18.30442115	18.59331823	17.07884254	18.10750619	18.40673167	18.41135635	17.42088861	18.65486348	17.42088861	16.73434859	17.2930529	18.09298085	18.0212871	18.04061038	17.81854056	17.42088861	17.92592671	17.84160874	17.09193324	18.54376864	18.01382214	18.21659795	17.56492965	17.60094585	17.83502442	17.47684179	15.72706499
LYPA1_HUMAN	17.36449807	16.93373773	17.24160219	16.50342171	16.49612346	16.89584175	16.50342171	17.19664119	17.28633151	17.52475266	16.40701634	16.86642814	15.90483022	17.44605586	16.86642814	16.49612346	16.50342171	17.28813412	16.50342171	16.93373773	16.50342171	16.89584175	16.40701634	17.40753674	17.20802123	16.49612346	16.86642814	17.11712478	16.49612346	16.79690164	16.86642814	16.89584175	16.79690164	16.49612346	16.79690164	16.79690164	16.49612346	17.34648	16.40701634	17.19073234	16.40701634	16.40701634	16.89584175	17.13606065	16.79690164	16.79690164	17.37451822	17.38629247	16.79690164
LYSC_HUMAN	13.60976519	14.70457757	14.26327409	14.59325672	15.9815677	15.19335776	14.72199281	13.8859073	13.67991798	15.1708219	16.01716531	13.60976519	14.70457757	14.26327409	15.6225379	15.73880181	14.52858965	14.26327409	15.19335776	15.1708219	15.73880181	14.38031726	15.4172321	14.43917704	14.93860011	14.52858965	15.73880181	15.73880181	15.1708219	14.72199281	15.4172321	14.93860011	14.26327409	14.72199281	14.59325672	15.73880181	14.72199281	14.38031726	15.4172321	14.43917704	14.10003682	15.4172321	14.93860011	13.8859073	14.72199281	15.6225379	15.19335776	14.52858965	15.4172321
M2GD_HUMAN	15.91044528	16.60231316	17.96796439	17.05849216	16.99867898	16.58964151	17.41115564	16.40888879	17.22938838	16.9179575	17.29019017	17.61129673	16.97063576	17.5691398	16.82910805	17.22512361	16.6400869	17.39494628	17.61254977	17.1562951	15.77259965	15.77259965	16.40888879	16.49755518	16.01891099	16.92408407	17.05849216	16.64988809	16.40888879	16.65171249	17.68688183	15.84863711	17.16350894	17.09871983	16.84799042	16.40888879	16.7707161	17.49185257	17.08071293	17.3339298	17.31893829	16.51333236	16.76968099	16.80031379	16.92537742	16.66032983	16.01891099	15.91044528	17.3339298
M3K5_HUMAN	15.47384492	16.0148596	16.4185722	16.40612635	16.27907255	16.40612635	15.90682228	15.75968497	15.51709125	16.73586964	17.27287957	17.02155182	16.41763795	16.73096377	16.24651231	16.59585502	16.1944931	16.56193348	16.39414622	17.57299744	15.75968497	15.3584943	15.75968497	16.62300993	15.81420961	16.48512434	16.37768858	16.03389609	16.58149032	16.17637168	16.18452468	15.79999102	16.49530479	16.01847766	15.80064314	16.05459172	16.2680549	16.96091743	15.81420961	16.64823946	16.37768858	15.52539952	16.37768858	16.17126965	16.33630767	17.09721851	16.03351663	15.82909132	16.48918727
MAOM_HUMAN	18.12436104	19.93110768	19.97373556	19.63047682	18.48070663	19.59297722	19.87142506	19.52257401	19.42379399	19.35846867	19.08779872	17.71019936	19.57321455	18.37545693	19.69449375	19.6485683	20.22151222	19.03018529	18.57328031	20.50006691	19.82357933	19.01740561	20.26007762	20.05268414	18.78615129	19.67757462	20.27156963	20.19125752	19.78604937	20.17903908	18.7845154	20.15883498	19.80272932	19.89847205	19.51874355	19.80649795	19.97266087	20.50587425	19.75551287	19.73421902	19.21683986	20.53618231	20.04879209	19.4893427	19.58230302	20.50141893	19.22301859	19.04696578	19.66698329
MAP1B_HUMAN	14.26468964	17.33591763	18.38048826	18.52835547	16.91801333	18.03824331	17.33370325	15.82179262	16.91801333	17.83003669	17.91825709	19.50409045	17.33370325	18.5559272	17.83003669	15.96069888	18.53924305	16.96734282	17.39853301	18.02653235	17.41434821	17.16516797	19.50409045	18.00430696	16.90352993	13.77767283	17.56708639	16.90352993	17.33591763	18.622723	15.96069888	17.45292412	17.41434821	18.20689019	18.02596865	18.20689019	17.33370325	18.02653235	16.8878093	16.96734282	18.02596865	18.53924305	16.90352993	15.96069888	18.00430696	18.57425513	17.45292412	17.28037398	17.83003669
MARE2_HUMAN	13.40488447	14.9345482	13.9792531	14.763223	13.37189467	14.48027315	17.06996585	14.763223	14.7633432	14.29863053	14.7633432	14.67552179	14.7633432	14.7633432	14.67552179	17.35421312	17.01425835	14.08413503	13.37189467	14.05527614	17.45688885	14.29863053	17.6588567	15.54689306	14.05527614	14.9345482	17.8968054	17.93890546	17.64951253	17.64457587	14.14167327	17.83136387	14.763223	17.25518087	17.4177951	17.75147038	16.71927341	13.9792531	16.9195896	14.43178192	13.26151809	16.76447954	17.3594653	14.67552179	14.43178192	15.54689306	14.29863053	13.9792531	13.37189467
MATR3_HUMAN	14.17279563	15.18904793	15.41461671	15.0692308	15.18904793	15.13976001	15.18904793	14.58479156	14.58479156	14.58479156	15.64229948	15.69022969	15.35010404	14.92844511	15.43131664	15.41461671	15.61239945	14.81092757	15.41461671	15.03132677	14.81092757	14.17279563	15.61239945	15.0692308	14.17279563	15.0692308	15.17428103	14.97020152	15.07582473	14.97020152	14.99684819	15.03132677	14.9729493	15.35010404	14.81092757	14.99684819	15.41461671	15.35010404	15.41461671	14.9729493	15.64229948	15.69022969	14.9729493	14.46101931	15.07582473	15.03132677	14.46101931	14.81092757	15.35010404
MCM2_HUMAN	15.72756272	17.0234516	15.72756272	15.92479219	16.15106745	17.30822998	16.55449032	17.29634546	17.15627323	15.06787945	16.23314018	15.72756272	15.06787945	13.61586678	16.76846234	17.65548306	17.32600107	16.91479538	16.69940711	15.72756272	17.75416076	17.00753509	17.40881512	17.75013951	16.15106745	17.68310284	18.11472776	17.68478514	17.7497442	17.90262748	17.11533752	18.04525124	17.08135778	17.27815431	17.45973782	17.68290495	16.69940711	15.72756272	15.54977719	16.27295657	16.32902697	17.8438402	17.25062692	17.45080053	17.3681253	18.14208957	16.68947929	16.30846446	16.61197695
MCM5_HUMAN	17.62405526	17.13436565	18.22888023	15.71697636	18.12972381	18.24414244	18.07102301	16.93065058	17.13119509	18.12972381	17.41104132	17.75871064	17.720006	18.22716853	17.25820119	17.55677801	16.6826051	18.60630905	16.85568189	18.9371772	15.2245713	18.20035286	16.6826051	17.25820119	16.79308283	17.71794632	17.720006	17.25491253	18.05098477	17.25491253	18.45963817	17.86527536	18.30891334	17.98576916	17.75871064	17.41862462	17.6589677	18.16024943	16.69263599	17.30695353	17.71794632	17.13119509	17.70250455	16.88511377	17.82016655	18.79818117	18.24414244	17.5162568	17.41533728
MD13L_HUMAN	17.75023901	17.32248162	18.28892491	17.39070651	16.0345299	16.06482465	15.84763987	17.48215619	17.62936521	16.06482465	16.90782607	16.9135121	17.575981	17.59247049	16.03727318	16.9135121	16.0345299	17.63147156	17.32248162	16.90782607	17.141493	17.2727172	16.78042776	17.99070914	17.6055647	16.9135121	17.91169217	16.90782607	16.78042776	16.0345299	16.0345299	17.53396986	17.24599608	15.84763987	16.06482465	17.42900302	16.78042776	17.77761668	16.78042776	17.70691257	15.5340528	16.9135121	17.4596354	17.48215619	15.74466993	17.32248162	16.03727318	16.90782607	16.0345299
MDHC_HUMAN	17.65996367	16.98097337	17.35025093	17.09328988	16.16485426	16.90941266	16.36255483	17.43884793	17.54148759	17.77081553	16.02875759	17.0136622	16.2968064	17.56066517	15.03141872	16.11504373	15.89707157	17.57613387	16.70778454	17.06924639	17.07802073	17.22169328	15.94942425	17.72600171	17.52125123	16.70778454	17.18396593	17.26083501	17.00587036	15.89707157	16.65093337	17.10474499	17.19902	16.02875759	16.90978349	17.20836767	16.67859981	17.5171275	17.00587036	17.40676306	15.03141872	16.21597602	17.2874995	17.4401022	16.92611985	17.13608424	17.70213301	17.72473371	17.22185307
MED30_HUMAN	16.43856249	16.52896337	14.58337814	15.58279761	16.33500499	17.02755601	17.29964594	17.07592848	15.9792002	17.01452016	16.20554885	15.81818801	14.86053716	15.98586722	17.01239163	16.75891835	17.41895537	15.88306132	15.79477955	15.31213562	16.73894316	16.31243936	15.70097323	17.83502949	17.21740492	16.71730905	17.09857077	17.44687017	16.90972469	17.45870495	15.91680796	17.55158856	15.9792002	17.10955547	16.72166928	17.17062364	15.4175762	14.9438388	16.13613265	16.09065496	16.27257562	17.24566134	17.28913254	16.87237125	17.56995616	16.76214898	17.54083537	17.01965837	16.56466777
MFAP4_HUMAN	16.48004667	15.64213835	16.01165797	15.63861968	15.64213835	15.75503	15.40293552	16.16800077	16.39909183	16.5847833	15.44733607	14.03049043	15.55606837	16.0925968	15.55606837	15.44733607	14.88548619	16.35793115	15.40293552	15.72485043	15.70092466	16.09105942	14.88548619	16.42527832	16.34533729	15.34187604	16.09105942	15.9464512	15.73359451	14.88548619	15.44733607	15.77475799	15.84502399	14.88548619	15.55606837	16.04784195	15.63861968	15.98820501	15.63861968	16.31347897	15.44733607	15.44733607	15.72485043	16.21422952	15.73126683	16.01165797	16.54908719	15.40293552	16.35793115
MIA3_HUMAN	18.24674306	18.33702199	18.28306809	18.49529342	18.24674306	18.68447772	18.80542126	18.41489901	18.28306809	18.28306809	18.57492499	18.51258279	17.91615097	17.21459724	18.6144975	18.49772187	18.72653823	18.24674306	17.91615097	18.09598278	18.86088683	18.09598278	18.86064041	18.51258279	17.91615097	18.69038658	18.78249548	18.70460297	18.77756887	19.20987522	17.91615097	18.6144975	18.24674306	18.817322	18.39160399	18.43211462	18.51258279	18.09598278	18.25932279	18.62644495	18.87404417	19.49062462	18.41489901	18.24674306	18.62644495	19.18654583	18.28306809	18.09598278	18.28306809
MMRN2_HUMAN	14.15514332	15.07153838	16.11499674	15.66482889	14.15514332	15.39970771	15.11632631	13.98918855	15.15835224	15.15835224	15.9885507	15.66482889	16.11499674	15.9885507	15.15835224	15.11632631	15.15835224	14.88402376	15.08294579	16.25701035	15.39970771	15.11632631	15.43382128	15.40389972	14.88402376	15.08294579	15.5099924	15.68987987	15.43382128	15.08294579	14.15514332	15.66482889	15.68987987	15.15835224	15.11632631	15.43015627	15.43382128	16.25701035	15.07153838	15.5099924	15.43382128	15.43015627	15.15835224	15.08294579	15.07153838	15.9885507	15.08294579	15.15835224	15.07153838
MOES_HUMAN	16.44188981	16.67146309	15.95157294	15.70583373	16.94349449	16.5989673	15.27559994	16.34629011	16.39255967	16.64979634	11.92623336	15.41197474	15.41197474	16.17466253	15.48783968	16.01644146	15.79698909	16.35196238	14.76367758	15.72089215	16.70397161	16.01682678	15.04172974	16.53365111	16.29482188	15.47606721	16.11408792	16.13120232	15.27559994	16.94349449	11.92623336	17.27416999	15.86535537	16.66931212	16.47686253	15.27559994	17.53619874	16.01585854	17.27416999	16.13891157	15.41197474	16.88764753	15.47478867	16.36273488	16.63006867	15.79698909	16.47686253	16.41548084	15.48783968
MPRI_HUMAN	16.02740264	17.43527965	17.53769938	17.5345089	16.99356185	16.68621775	17.53769938	17.075234	16.77321003	17.07064958	17.32634155	17.53769938	17.19452749	17.53769938	17.45412557	16.87077545	17.31694584	17.09638036	16.62236894	18.15906458	16.889229	16.56566865	17.19914245	17.3435936	16.38410954	17.29385499	17.0004917	17.0294526	16.79181561	16.54576027	16.84148945	17.49937527	16.70603617	17.60216728	17.18143671	17.2318849	17.5345089	17.53769938	16.34879107	17.45068015	17.51697554	17.23558998	17.2479866	16.3422432	17.40543462	16.76799121	16.84062054	16.62073062	16.71005057
MRC2_HUMAN	17.75096651	16.66907635	17.11339652	15.59889235	19.00048853	17.48719051	17.17894056	15.92928166	15.80458603	16.89853825	18.73952633	18.98140496	19.17120445	17.95045881	17.75527196	17.68105689	17.17555199	17.18952286	19.08044299	17.14239578	17.76018913	16.27654147	17.75527196	16.32921697	17.99543061	17.3568035	17.80555983	16.27654147	17.95303269	16.89853825	18.75557133	17.11339652	17.24427452	16.97633695	17.83691576	17.44969535	17.33074709	16.48041999	17.76018913	16.48125467	18.56147597	18.42563035	17.24427452	17.89853691	17.35031255	16.82163462	17.24427452	16.21139274	17.48719051
MUC18_HUMAN	14.24867115	15.07388491	13.51341446	13.73313943	14.15805808	14.60047576	13.98100568	13.16568804	13.86502456	14.00204946	14.95886865	14.84880484	13.79250208	14.51251955	14.09585431	14.12917291	14.20347253	13.00530933	14.54400201	14.76531478	14.60047576	13.8249154	13.77445252	13.58879159	13.48832166	13.99717469	14.04156454	14.31490002	13.48832166	14.53047861	13.68873629	14.3469951	13.9835397	13.61903236	14.3996668	14.1996485	14.47343465	14.28174458	14.53173734	13.48832166	15.07388491	13.86512649	13.93892613	13.50053977	14.84880484	14.60047576	14.04202083	14.24431436	13.24526943
MUCB_HUMAN	16.56741637	16.14126779	16.13679261	16.13679261	15.99033946	15.84676529	15.40434236	16.35132523	16.37366497	16.77371459	15.59565489	15.40434236	15.1652573	16.27905321	15.1652573	15.40434236	15.84676529	16.27905321	14.92067994	15.84676529	16.18293443	16.18293443	14.92067994	16.77371459	16.37366497	15.59565489	16.14126779	16.18503977	15.99033946	15.84676529	15.99033946	16.13679261	16.18503977	14.92067994	16.18293443	15.99033946	15.99033946	16.22344103	15.59565489	16.32869976	15.84676529	15.40434236	16.13679261	16.60779639	16.18503977	15.99033946	16.35132523	16.60779639	16.14126779
MYH9_HUMAN	17.83554253	19.57860779	18.41040258	19.3609857	18.07872355	19.23461459	19.36556457	19.12280286	19.14796823	19.10356994	18.52995758	19.05554499	18.41040258	18.13164529	19.20300856	19.2235934	19.33995856	18.70303749	16.77878151	18.41040258	19.51788012	18.69550444	19.56483193	19.83043115	18.5658519	19.31146256	19.60806929	19.5084154	19.47328529	20.01784944	18.41040258	19.56065305	19.05554499	19.4266542	19.25335413	19.11905231	19.20942043	18.41040258	18.9592714	19.3694951	18.5641471	20.10088446	19.21432108	19.15161415	19.14055482	19.88437114	19.01051419	18.87513006	16.77878151
NAMPT_HUMAN	17.80069936	17.39362403	18.11063525	17.94911707	16.75837046	17.65112455	17.09006292	18.12498966	17.98108354	18.13677917	16.91777121	18.12739135	16.91777121	18.52571519	17.0113549	16.91777121	17.09006292	18.35166089	17.31779205	17.87260873	17.43244259	17.96888187	16.96378857	17.9990376	17.31779205	17.40482253	17.98108354	17.98423	17.75933425	16.96327834	17.39453731	17.70703358	18.04264458	17.40482253	17.66262328	17.88928769	17.57358496	18.38371346	17.31779205	18.2756361	16.63715191	17.37086564	17.93280966	17.75933425	17.67125518	18.01015579	18.55132823	18.47941845	17.5681811
NASP_HUMAN	19.96458474	19.33877589	19.66762354	19.61549617	19.03904591	19.15684031	18.74022386	19.9080178	19.5458173	18.83465374	19.15160309	19.57935927	18.37220904	20.15004848	18.83465374	19.27418605	17.69599244	19.89783878	19.5458173	19.47718657	19.38569368	19.48821007	18.77271406	20.26428902	19.77816382	18.98836883	19.61398443	19.77669953	19.36091395	18.65364842	18.64125978	19.48762253	19.9509072	16.48342617	19.19604103	19.59980808	19.03904591	20.00712335	18.60731011	19.87784691	19.51316923	18.8484782	19.73585604	19.59064358	19.15160309	19.72064782	20.23791041	19.30706096	18.88027838
NEST_HUMAN	16.31961179	15.33909879	15.75442417	15.40299584	14.72990888	15.63510792	15.40299584	16.06059943	16.21773929	16.20113837	15.47318372	15.37560814	15.33909879	14.72990888	15.33909879	14.43766759	14.72990888	16.13533219	15.47318372	15.47318372	15.5485958	15.87408587	15.40299584	16.33141719	16.20113837	15.5485958	15.7491848	15.79357868	15.64490436	15.37560814	15.37560814	15.40299584	15.83778744	14.72990888	15.33909879	15.7491848	15.33909879	15.83778744	14.72990888	16.18251698	15.47318372	15.47318372	15.8401881	16.10253814	15.5485958	15.67042534	16.42034066	15.37560814	16.17001472
NIF3L_HUMAN	17.24344442	16.61156212	16.46650772	16.78725965	16.37267803	16.63032559	15.81664792	17.02882392	17.18830303	17.42284332	16.03815535	16.46650772	14.91890437	16.03815535	16.10456079	16.61156212	15.81664792	17.14993477	14.91890437	16.37267803	16.8654452	16.81490607	16.01882834	17.27181086	17.10249449	16.34932007	17.00860188	16.99385259	16.72153385	16.34932007	16.37267803	16.89042573	16.95260375	16.10456079	16.69518699	17.05110694	16.45757861	17.19768499	16.34932007	17.1010732	16.01882834	16.37267803	17.00860188	16.98164432	16.64685561	16.84007947	17.25024444	16.34932007	16.61156212
NLTP_HUMAN	16.24823117	15.26805849	15.65876947	15.4122563	14.59356844	15.54444308	14.79622107	15.95755404	16.20893842	15.39576175	15.26805849	13.83566247	14.58873479	15.83094737	14.79622107	15.45692713	14.79622107	16.09520848	15.26805849	15.29456469	15.54878023	15.83055138	14.6033541	16.24672445	16.12354211	15.19824743	15.45692713	15.66843408	15.52286011	14.22574289	15.26236375	15.42382448	15.52980308	14.72048286	15.26805849	15.26805849	14.82637129	15.81628968	14.82637129	16.03174723	14.72048286	15.19824743	15.7330279	16.05804725	15.48233627	15.54878023	16.26033804	14.82637129	15.7330279
NOTC2_HUMAN	17.19881178	16.29054721	17.01719236	16.79675199	16.60505709	16.56551286	16.09670432	16.9850849	17.09986145	17.38472083	16.59726479	16.73911656	16.0653836	17.25068426	16.0653836	16.72962181	16.29054721	17.03913057	16.59726479	16.79339405	16.7669105	16.7523803	15.88852985	17.19337404	17.04720835	16.29054721	16.88844384	16.92234141	16.74659162	15.41155783	16.59726479	16.76440253	16.78657422	15.88852985	16.60505709	16.95122122	16.29054721	17.17152263	16.09670432	16.95346501	16.09670432	16.56551286	16.91702689	16.96309049	16.59726479	16.81387709	17.24050359	17.20270756	16.92405624
NP1L1_HUMAN	16.0748169	15.31188013	15.39764319	15.31840908	15.29673053	15.71921986	14.28541893	15.77154735	15.92822348	16.22474431	15.29673053	14.37679701	15.31188013	15.29673053	15.04009372	14.28541893	15.04009372	15.96684665	14.28541893	15.31840908	15.29673053	15.66462032	13.06939304	16.06751293	15.95836687	15.00330649	15.31840908	15.31188013	15.29673053	14.28541893	15.59560056	14.28541893	15.31188013	14.28541893	15.04009372	15.29673053	14.37679701	15.71921986	13.06939304	15.29673053	14.28541893	15.00330649	15.6486088	15.99008936	15.29673053	15.39764319	16.17280824	15.04009372	15.9102977
NPM_HUMAN	17.26527347	15.26601444	17.01316402	16.77335753	16.32969872	16.25651516	16.03056516	17.03074452	17.11133084	16.52296456	15.93552382	16.68434885	16.00246171	17.20006489	15.73413293	15.90159107	15.73413293	17.09915101	16.52296456	16.74264701	17.09915101	16.77059609	15.26601444	17.23227378	17.05911233	16.32969872	16.85771533	16.9180405	16.7278043	15.8801176	16.3121326	16.69744382	16.79188123	15.51398184	16.55623986	16.89979154	16.4007598	17.01557486	16.08534205	16.32161558	15.90159107	15.93552382	16.97407852	16.97860534	16.60564658	16.86358508	15.93142732	17.21615719	16.96836923
NSF1C_HUMAN	18.42104791	17.65430141	17.38888373	17.84049249	17.38888373	17.18132617	17.01456893	18.27024991	18.26315065	18.24549155	16.70087241	17.75889999	16.33740947	17.86850707	17.11919975	16.85010087	15.96715911	18.3084517	15.94553037	17.83880316	17.81289686	17.95929375	16.94104319	18.5416179	18.18610599	17.17574643	17.78717587	17.74667198	17.07635443	16.96467304	16.94104319	17.81906246	17.96406591	17.01456893	17.21783846	17.94692439	17.37591003	17.3058255	17.89308332	17.57620629	15.82415556	16.84011605	18.03415023	18.14867226	17.68243391	17.94234142	18.14256569	18.31238121	17.65034357
NSMA3_HUMAN	15.44838198	15.93967179	15.89196539	15.63657045	15.63657045	15.86677657	15.59118545	15.29858953	15.13833512	15.47439947	15.33746254	16.44501842	15.62838202	16.08728025	15.86953053	15.47185012	15.84604566	15.40424682	15.03377107	16.62919759	15.68612213	14.70022915	16.04402244	15.16533635	15.16196464	15.96869046	15.40046919	15.56267001	15.90606193	16.00984458	15.63891323	15.46676344	15.6150306	15.39708773	15.95723424	15.56099184	15.75919506	15.80214713	15.86187102	14.64907166	15.03377107	15.63238312	16.09855086	15.32682182	15.78266498	14.21325891	15.53721155	14.77123537	15.49798478
NT5D1_HUMAN	16.44212078	17.92882945	15.60336374	15.07665274	16.76406213	18.05459924	16.49370996	17.55014886	17.58376304	17.47519742	16.76406213	15.07665274	16.6742069	16.76406213	17.89027173	16.87913007	16.99273484	17.1279788	15.07665274	16.63747848	17.54645849	17.03389047	17.01015227	17.89581179	16.78532162	17.83808051	17.3740999	17.72462714	17.07832015	17.09589182	17.42174164	18.06179567	16.6742069	18.10489074	17.89197282	17.28416105	16.79553214	16.6742069	16.95889109	15.60039585	15.07665274	18.51797797	17.34582427	17.78601284	17.98330271	18.10645108	17.17453267	15.31640589	15.60336374
NUP50_HUMAN	17.18258983	18.90976002	18.06842025	18.33122404	17.39960072	18.89192815	17.71441742	17.71441742	17.34620898	17.57515845	17.64304825	17.20700676	16.54681439	18.06842025	17.96001438	17.62280534	18.41149492	17.96001438	17.22320859	17.22320859	18.63636697	18.06842025	18.58476386	19.00519548	17.46637106	18.80335403	18.77227382	17.23156611	18.6248043	17.29834209	17.64304825	18.69413584	17.42793476	18.33122404	17.42793476	17.29834209	17.29834209	17.71441742	16.78604411	18.40474849	17.18258983	19.19521178	17.5150333	17.22320859	17.55611263	18.62051747	17.64304825	17.23156611	17.22320859
NUP98_HUMAN	17.47499585	16.94383848	17.03291364	17.13202491	17.29912585	17.09107644	16.84636844	16.73955216	17.57001413	17.04713267	16.75503346	18.71987044	17.65841932	17.04713267	17.11908827	16.73955216	17.65841932	17.30235745	17.05577758	17.65857604	16.9353604	16.49041677	16.51777552	16.43844432	17.65857604	17.05577758	16.49041677	17.33555146	17.29912585	17.13543414	16.88158963	17.23756103	17.31227975	17.13543414	16.84636844	16.94383848	17.64243247	17.33555146	17.23535327	16.26187023	17.09325959	16.75503346	16.84636844	17.14163542	17.45671795	17.99970164	17.23535327	17.14163542	16.51777552
OTC_HUMAN	16.37355261	16.63594084	16.95937455	16.73748406	17.34441771	15.95480011	16.63594084	16.37355261	17.32318272	17.32318272	17.34441771	16.56447909	15.95480011	17.20515456	16.75949001	17.68683823	16.56447909	17.194354	17.30097478	16.75949001	16.63594084	16.89189949	15.95480011	17.34441771	17.68683823	16.37355261	16.56447909	16.63594084	17.34441771	12.92723261	17.30097478	12.92723261	12.92723261	17.30097478	17.37169696	12.92723261	12.52173016	17.13820466	12.92723261	17.02260783	15.95480011	17.37169696	16.56447909	17.68683823	15.95480011	16.81239428	17.30097478	17.28969	17.34441771
P5CS_HUMAN	17.78133498	19.11752723	19.44428038	18.77187495	17.85875051	18.73936446	19.00138419	18.35221124	18.35221124	17.48678521	18.16764881	20.37955414	18.89589	17.67231226	18.4649087	18.62679123	18.96669543	18.37761264	17.5106038	19.36475004	18.34129087	18.34129087	19.04324981	18.1813603	17.48678521	18.94557679	19.00506829	18.87632758	19.06697324	18.60618064	17.62594101	18.95795497	18.52697734	19.15970242	18.16848887	18.34129087	18.73469271	18.89589	18.55248404	18.26652189	18.16848887	19.67210589	19.44428038	17.85134474	18.70891065	19.48874764	18.50308614	18.4649087	17.62594101
PARK7_HUMAN	17.28934809	16.63032715	16.96394253	16.74666479	16.68788151	16.89868762	16.72751843	17.1563135	17.3506657	17.43827726	16.57825088	16.5686077	16.57825088	17.20793588	16.68788151	16.5686077	16.68788151	17.18785907	15.64209272	16.75917183	16.75917183	16.84229399	16.63032715	17.3506657	17.11380994	16.57825088	16.77106724	16.89868762	16.68788151	16.68788151	16.72751843	16.63032715	16.72751843	16.63032715	16.5686077	16.88145594	16.5686077	17.1563135	15.64209272	17.06051928	15.64209272	16.57825088	16.63032715	17.28934809	16.57825088	16.77106724	17.10927174	17.37110314	17.10927174
PCBP1_HUMAN	16.25775129	16.74461528	16.93294173	17.99162332	17.69532988	17.16169507	17.08068628	16.73728776	16.00500227	17.87336235	18.11146047	16.32021992	18.12752204	17.37007479	17.40409204	16.81848376	16.69879605	16.69427136	18.12055275	17.99162332	16.43010046	16.7025343	16.15473708	16.27719329	17.69532988	17.24201665	16.2882558	16.7025343	17.31491619	17.40342541	17.31491619	16.43010046	16.88784167	16.9458653	17.39835681	16.67704841	17.04287336	16.69427136	17.34751727	17.40342541	17.9846379	16.74571979	16.91453979	16.18128282	17.2708628	17.35484977	16.88591604	16.32021992	18.12055275
PCBP2_HUMAN	15.87391589	15.41059137	17.06769485	16.03979466	16.03979466	15.55705834	15.75588281	15.75588281	15.69197082	15.73232869	16.36765821	17.89093719	17.06769485	15.88661491	16.1392222	15.7554448	15.89631724	15.65917171	16.84239541	16.84239541	15.41059137	15.5000658	15.97714378	15.75588281	15.55705834	16.01262109	15.67365472	15.67365472	15.73232869	15.89631724	16.01262109	15.55705834	16.1392222	15.89631724	15.65917171	15.97714378	16.36765821	17.09302731	16.03979466	15.67365472	16.01262109	15.73232869	16.01262109	15.41059137	15.81781228	15.11968153	15.91321006	15.73232869	16.1392222
PCCA_HUMAN	14.25755738	14.88631443	15.25236109	15.88391173	14.25755738	14.93139647	15.00573609	14.33528458	14.70436424	14.76470425	15.32747087	16.0397586	15.00573609	15.38934602	15.25236109	14.87668209	15.63702208	14.14499925	15.63702208	15.21172875	15.15680202	14.33528458	16.0397586	14.8339642	14.32586569	14.98196259	15.759208	14.8975284	15.21172875	15.07816762	14.25755738	15.00573609	14.86783381	14.98196259	14.86873186	15.07816762	15.56492561	15.21172875	14.1622093	14.8975284	15.21172875	15.83070334	14.6537417	14.5875357	14.25755738	15.67428095	14.33528458	14.32586569	14.86873186
PCCB_HUMAN	17.18903539	16.58162109	17.038345	16.71198761	15.74575647	16.47090298	16.21143439	16.94394795	15.84077473	17.27133478	16.11454662	16.62563501	15.59735584	17.24514651	15.84077473	16.62952445	14.27174414	17.02563626	16.51523568	16.78601593	16.78021561	16.77523143	15.62151736	17.18043443	16.99273678	16.30691725	16.79879735	16.84087078	16.5756756	16.67630603	16.22645253	16.74648112	16.57963708	15.61305129	16.51523568	16.76415325	16.32237868	17.15353216	14.11897139	16.97869774	16.30691725	15.93332322	16.83615825	16.94867808	16.53203023	16.76474131	17.23266616	16.22007796	16.69041649
PCOC1_HUMAN	15.3778596	15.53778654	15.728827	15.67648051	16.10126689	16.11523857	15.91342507	15.35370363	15.49713299	15.53778654	15.35370363	15.91342507	15.55347516	15.728827	15.03577014	15.3778596	15.20328481	16.34872822	15.53778654	16.68278657	15.49713299	15.70690838	15.728827	15.67648051	15.49195773	15.35370363	15.3778596	15.20328481	15.83394706	15.49713299	15.728827	15.728827	15.49713299	15.66776382	15.49713299	15.55347516	15.35370363	15.66776382	14.86246474	15.55347516	15.67648051	15.3778596	15.20328481	15.03577014	15.70690838	16.10126689	15.70690838	15.25066758	15.70690838
PDIA1_HUMAN	14.0435849	14.30714982	14.81231814	14.84428393	14.6885149	14.42918313	14.30714982	13.98903467	14.5560831	13.98903467	14.84428393	16.27361556	15.14972936	14.07948517	14.42918313	14.5560831	14.64464682	14.64464682	14.81231814	15.16467028	14.0435849	13.86508159	15.59053241	14.42918313	14.42918313	14.0435849	14.76679092	14.64464682	14.04087247	14.64464682	14.81231814	14.84428393	15.31595129	14.42918313	14.5560831	14.76679092	15.59053241	15.16467028	15.19873699	14.42918313	15.59053241	14.6885149	14.5560831	14.5560831	14.64464682	14.04087247	13.86508159	14.07948517	14.84428393
PDIA3_HUMAN	17.20440505	16.46009486	18.59822393	18.08797017	16.81106289	16.88924488	16.88924488	17.50005186	17.01651323	17.08281863	17.22869827	18.15604666	17.07206213	17.50005186	17.01651323	16.81106289	16.81106289	16.52880646	17.20440505	17.62028483	18.08797017	17.96167484	16.46009486	18.08797017	18.10877993	17.14318948	17.08281863	17.14318948	17.01651323	16.88924488	17.14318948	16.46009486	18.24361509	16.88924488	17.08281863	16.81106289	16.46009486	18.57898827	16.80239785	17.62028483	17.14318948	16.52880646	16.81106289	17.20440505	16.81106289	17.01651323	17.50005186	18.37140961	17.20440505
PDIA4_HUMAN	18.41268229	20.28919914	13.80610679	19.46647226	18.39890264	19.93151435	19.93772757	19.82603588	19.79718162	19.55878289	18.81208601	20.24086814	18.41268229	15.6332445	18.81208601	19.8049739	18.39890264	19.29200224	18.81208601	19.43255664	20.08240013	19.43255664	14.4337717	20.47055956	19.05427652	20.10951033	18.52519255	16.86462618	13.54012508	19.46647226	18.81208601	20.30239491	20.25051588	20.12152958	19.7803692	20.00138247	15.6332445	15.6332445	20.24086814	20.02738042	19.32591602	18.39890264	13.80610679	19.7720935	19.74108017	20.60932278	19.38415231	19.21437491	16.86462618
PDIA6_HUMAN	16.33787247	17.30352399	17.88596309	17.03772078	17.27551175	17.70682782	17.51488516	16.84498529	16.33787247	16.26362916	17.57945153	17.87840103	18.08325473	18.50605799	17.75239263	17.54575842	17.69711461	15.9012772	17.6405695	17.92418675	17.58120837	16.46068097	18.1392821	16.99904222	15.96252405	17.77228865	18.08325473	17.46832126	17.43513199	17.79997411	18.1392821	17.73591841	17.12657025	17.6405695	17.2640187	17.57945153	17.49590096	17.00078856	17.03173826	15.26935611	16.91485595	18.25646193	17.34332893	17.51059064	17.27551175	18.2044218	15.9012772	15.96252405	15.9012772
PDLI1_HUMAN	14.30803166	13.3899422	15.57323049	14.13475281	15.97774049	14.47281538	14.47281538	14.20764607	14.52970278	14.46449862	15.82935708	16.2717196	15.72458707	15.6078153	14.91167482	14.76097267	14.30103855	14.45640756	16.6584312	15.43486247	13.97031613	14.47281538	15.03357016	14.46449862	14.52970278	14.20764607	13.76054003	13.97031613	15.03357016	13.97031613	15.87367709	13.29932606	14.20764607	14.45640756	14.7591162	14.45640756	15.49929233	15.39521058	14.46449862	13.58287005	15.43486247	14.20764607	14.82977338	14.6093391	15.03357016	13.76054003	13.99747811	15.03357016	15.57323049
PECA1_HUMAN	16.0936158	15.53994286	16.28873088	16.09485174	15.61993654	15.61993654	16.84808978	16.50918662	16.06931614	16.84808978	14.05028673	15.61993654	16.09485174	16.52219713	15.53994286	15.61993654	16.0936158	16.6628145	15.01542512	16.11024177	16.18148222	16.52219713	15.01542512	16.74343432	15.61993654	16.18148222	16.32652684	16.34453618	16.18754152	16.84808978	16.18148222	16.25171784	16.06931614	16.78540214	16.18754152	16.0936158	15.53994286	16.38681344	15.61993654	16.46596394	14.05028673	16.68465826	16.43447511	15.53994286	16.0936158	16.24012255	16.78540214	16.68465826	16.6628145
PEDF_HUMAN	17.61515774	13.63907743	17.24279927	12.98008077	13.84523828	13.78420328	13.42932133	13.82910787	13.6486919	13.39911459	13.11741382	16.90909363	13.24271742	17.44768196	13.85918536	13.59136834	13.1030006	15.47993604	12.34323758	17.09868787	17.17895719	15.42034438	13.29598581	13.43068642	14.55656451	13.61589163	13.25590172	17.33431053	13.27863863	13.60536408	13.69204907	17.10943632	13.8539729	13.51691663	13.89142309	13.40915506	13.03688664	17.40138735	13.76170575	16.68360147	13.42566977	13.67172928	13.74663089	15.55323019	13.9119459	17.08280264	16.68340455	13.56989673	13.43061958
PEPD_HUMAN	16.39281393	17.95268644	18.77434941	17.61646681	16.65815836	16.96584198	17.56844098	17.36578305	17.65185009	16.96584198	16.66860872	18.11841064	17.61646681	16.65815836	17.67846455	17.12623726	17.71204344	16.73319164	17.53011953	17.19399289	18.07996135	16.96584198	16.78375552	17.95268644	16.73319164	17.53011953	18.15828083	18.17828852	17.59686002	18.27562627	17.00821095	18.06452706	16.93694434	17.67846455	17.67846455	17.90728678	15.24747561	17.53261505	18.11841064	17.4131109	16.66860872	18.03365599	18.41151187	16.78375552	16.65815836	17.19399289	17.00821095	16.66860872	16.96584198
PERM_HUMAN	17.76992316	17.75848266	18.69989703	17.19452734	16.37072266	17.30330118	16.818207	17.57460651	17.677893	16.45152371	18.03994024	17.77296401	16.92134529	17.35918671	17.54861877	17.30330118	16.83652614	17.62879835	17.09445399	17.25902055	17.3499103	17.32737884	15.98891029	17.703352	17.62659433	18.08479063	16.818207	17.43458413	17.79007758	15.97559961	17.42009631	17.31008443	17.29840962	17.8391711	15.9177202	17.40950564	16.94101069	17.9628698	17.12411324	17.75563311	18.09648959	17.69551069	16.98556305	17.55362875	17.96124599	17.09445399	16.95762427	17.78291308	17.37104696
PGAM1_HUMAN	16.35790455	16.0257022	17.62948017	17.05092955	16.60136469	17.25077101	17.06275529	16.60498534	16.09747054	16.65243689	16.35790455	18.25906344	16.03350246	17.25077101	16.63535155	16.78252488	16.60498534	17.47918519	16.60498534	18.06225095	17.05092955	17.31422806	17.4732745	17.05092955	16.65243689	16.69980272	17.25077101	17.05092955	17.05092955	16.78252488	17.01688431	17.05092955	17.05092955	17.05092955	16.78252488	17.05092955	16.65243689	17.31422806	16.65243689	16.69980272	16.65243689	17.25077101	16.78252488	16.60136469	17.06275529	16.65243689	16.78252488	16.60498534	16.09747054
PGBM_HUMAN	16.25834933	16.57791925	17.73616877	17.59703172	15.32650709	16.98060366	17.20449421	16.5126548	16.47743363	16.33572539	17.33390258	18.5166728	17.16223896	15.28457866	17.09515221	16.90201613	17.51533525	16.0890965	17.15026828	17.81460367	17.16105846	16.47743363	17.20449421	16.90858372	16.47240304	17.25700597	17.47468215	17.3173159	16.5868159	17.47340355	15.32936502	17.19612292	16.93947663	16.85428409	16.92476063	16.57791925	16.33572539	17.71835822	16.01890691	16.89852509	17.47468215	17.71835822	16.55085258	17.17437153	16.70984326	17.30071184	16.65957475	15.47318469	16.33572539
PGRP2_HUMAN	16.51908783	15.76163824	14.32113409	13.54593315	15.65934743	15.56399462	16.3428767	16.43535904	16.41694638	16.30698362	16.08724561	15.2311836	13.18187657	12.25335717	16.21356443	14.25414564	14.32113409	15.79427812	15.15462977	13.44667071	14.0400597	16.20264262	15.64417095	15.44239324	15.65934743	15.84539989	14.39413627	14.37582134	13.31627828	16.82108319	15.18335686	14.25668589	14.15907127	16.37228523	15.2311836	14.86126335	15.63020541	14.0400597	16.23748007	16.08663878	16.35057125	16.22768884	15.85808633	16.42445981	16.11861601	13.64909453	16.48117988	16.45502088	15.26843367
PGS1_HUMAN	17.83112874	17.44608196	17.73681535	18.03238196	17.56042081	17.36486143	17.82328499	17.57017541	17.80804066	17.14543927	18.33314795	17.34300624	17.79694074	18.00425197	18.0334951	17.05235788	18.03238196	17.34300624	18.05555558	17.43163664	17.27211542	17.39035155	18.69132561	17.92890762	17.61585034	17.81568556	17.46015569	17.68020456	17.27211542	18.03238196	17.14543927	17.50103054	17.78684262	17.27211542	18.4803028	17.05235788	18.4803028	17.96505502	17.91628274	17.71430764	17.79694074	18.46933277	18.46933277	17.10553472	16.87016415	17.56042081	17.93673183	17.91851263	17.43163664
PGS2_HUMAN	16.81097778	18.11909561	13.55046816	18.29790392	16.81715188	18.19536945	17.93297519	17.91614688	17.3560641	16.84012312	18.15144486	20.03900808	18.29675432	17.95571914	18.29147338	17.67740299	17.77031156	16.78195528	17.67556841	18.88625002	17.07355865	17.44673805	18.86525435	18.08825709	17.01602562	18.17131091	18.54329315	18.25896235	18.04401583	18.36797984	17.52660447	18.0199944	18.15512656	17.85571641	17.56475137	18.31769166	18.88625002	18.12459472	18.08825709	17.77390616	18.00944615	18.88169968	17.94273245	18.00859433	17.77031156	18.84891808	16.70043902	15.86636992	17.07355865
PHB_HUMAN	17.11447953	15.73537084	16.84295243	18.34557354	17.25043765	17.50193928	17.2513303	16.93394908	16.26559416	17.25043765	16.71674953	16.42118237	17.18924358	17.12286765	17.44750022	15.73537084	16.63502972	17.04329769	16.26559416	16.5983457	16.24109167	16.67055609	17.18845833	16.20793317	16.93004581	16.20793317	16.74361	15.73537084	16.20793317	16.32372215	16.24109167	16.26559416	16.63502972	15.61623634	17.50193928	17.02969817	17.44750022	17.0367229	17.18924358	16.93895938	16.95063707	16.20793317	16.72337831	16.24109167	16.46267268	16.64039252	17.17513189	17.18924358	17.2513303
PHLD_HUMAN	12.49690002	13.09118542	14.69620707	12.92458757	12.88694321	13.86016469	12.07697969	12.00004578	13.85951743	11.26227177	14.16560169	13.11921374	14.29408875	13.71881707	14.33830356	12.95153782	14.13511197	12.96944601	12.96944601	12.96944601	18.72236526	13.72828704	12.8770064	13.86824142	13.84843502	13.72460229	13.71881707	14.07909833	14.13511197	12.1321226	13.88105853	13.75276961	13.88105853	12.53180333	12.92458757	14.13511197	12.1321226	13.07824925	13.14090707	11.61192854	13.10926914	14.29408875	13.7662416	13.29665592	13.90588397	13.11921374	13.83142993	14.08238856	11.61192854
PKP1_HUMAN	17.53337763	16.14366392	17.34136689	17.08439612	16.1499018	16.90878493	16.66495141	17.33434089	17.50839536	16.78052594	16.04892247	17.04960315	16.34147922	17.59909059	16.35023759	16.05285137	16.47230189	17.43725435	16.1499018	17.13706316	17.10615801	17.09885261	17.41329719	17.59941587	17.35712884	16.6757236	17.09479128	17.27442455	17.08041072	16.28777706	16.64313119	17.07988665	17.27614205	15.93263056	16.90765418	17.27766711	16.66631315	17.54816842	17.35171967	17.34937613	15.2196993	15.24860161	16.47230189	17.35653514	16.91854516	17.1535804	17.60862008	17.55914496	16.34147922
PLEC_HUMAN	15.41049515	15.53618908	16.53741992	16.25447507	15.06090517	15.36035338	15.06090517	16.3676219	16.72181882	15.92790407	14.95954683	16.31612345	14.83181622	16.7376881	15.13034762	14.95954683	15.9761017	16.64957648	14.46982087	16.31751841	16.30250985	16.32200484	15.7326732	16.75160095	15.33971934	15.13034762	16.46317839	15.33971934	15.10147406	15.1687766	14.83181622	15.10111309	16.38210849	15.10111309	14.95954683	15.26760126	15.7326732	16.70268011	14.83181622	15.81510387	14.46982087	15.9761017	15.26760126	15.41049515	14.46982087	16.28464206	16.47002539	16.06404952	15.10111309
PLIN3_HUMAN	16.61124023	15.99293392	16.38676358	16.10624871	15.43451151	16.54988731	15.52627345	16.41176401	16.49789558	15.94837001	16.57054784	15.97650201	15.43451151	16.54988731	15.43040222	15.40881963	15.68698685	16.44986442	15.52627345	16.14744663	16.61627517	16.1648612	15.845151	16.61627517	16.48186696	15.68698685	16.26373205	16.38594509	16.87179243	16.19669024	15.77262162	16.87179243	16.25098669	15.43040222	16.25409902	16.39606277	15.845151	16.48756714	15.43451151	16.39469465	15.68698685	15.40881963	16.41334941	15.845151	15.9176471	16.24949565	15.69316798	16.57054784	15.94837001
PLIN4_HUMAN	17.64871274	15.92936315	17.55215999	17.27424211	17.74598959	17.05209175	15.92936315	17.45145363	16.3995141	17.02628877	17.82083126	17.28520114	16.86186932	17.82083126	16.86186932	17.82083126	18.16904358	17.58169881	17.82083126	17.29401516	17.82083126	17.22356459	17.1505523	17.74598959	17.54574513	17.82083126	17.36383976	17.0532409	17.28516032	15.83980304	17.82083126	17.74598959	17.46006061	16.88366311	16.86186932	16.86186932	17.62138804	17.72299368	16.3995141	16.79041284	18.16904358	16.86186932	17.51219683	17.78334803	17.05849825	17.32337964	17.78334803	17.71715079	17.84355598
PLMN_HUMAN	18.43756202	17.35618554	16.51141408	17.81959488	17.79578065	17.48547707	17.32950691	17.78237865	17.51364431	17.19756698	17.93993927	17.52031662	17.66544407	17.01581855	17.5634976	17.46605287	17.37789395	17.74622245	17.60697216	17.1523121	17.81899447	17.50671629	17.61584144	17.39159359	17.63188328	17.29990982	17.29528055	17.81126341	17.39920325	16.87264393	17.55341151	17.53100918	18.27842818	17.43118048	17.81612749	17.69677842	17.44173645	16.12682949	17.65741273	17.24257252	18.13462537	17.15377882	17.84631636	17.37722018	17.80432491	17.27430349	17.82413152	17.72647802	17.94893249
PLOD1_HUMAN	17.3594469	16.85715771	16.24342504	16.8165784	16.37199216	16.63812104	16.43333076	17.13593225	17.0626966	17.53488749	15.92506449	16.37199216	15.65789977	17.13593225	16.37199216	16.37915064	15.87618445	17.23742115	15.98543227	16.71097746	16.79091745	16.89514486	15.87618445	16.76599866	16.6804202	16.37915064	16.8165784	17.1199209	16.63812104	15.98543227	16.43333076	16.75082954	16.85715771	16.37915064	16.79091745	16.75082954	16.43333076	17.09020946	15.77601894	17.08752869	16.37199216	16.63812104	16.71097746	17.23742115	16.66929159	16.74976231	17.38592407	17.40234112	16.66929159
PLSL_HUMAN	15.96279591	18.10784032	15.90839629	15.82780619	16.46200204	18.44921727	18.08573775	17.90341921	16.99704732	15.94672914	17.69590382	15.65716929	17.30290746	16.08804427	18.56171742	18.29826363	18.70407229	16.92837495	16.99704732	15.79163217	18.43982089	17.57239742	19.18538372	18.28999319	16.46200204	18.40168626	19.16443853	18.30639297	18.1193941	18.60156889	17.30290746	18.66109689	18.18579697	18.27638244	15.69629282	18.28544954	15.57095208	16.03663413	17.24106181	17.64217451	17.67342366	19.25957553	17.6628694	18.01960147	17.86723267	19.79032352	15.3396122	16.00642372	15.96544842
PLST_HUMAN	15.41871405	17.13787486	17.70389101	17.63965433	18.64707249	16.97200471	16.73798263	16.63115386	16.61452345	16.70698077	17.07532416	18.64707249	18.64707249	17.87858236	16.93070212	16.69736978	16.45773321	16.1224821	15.41871405	17.4338136	16.89316393	15.96799283	16.48407114	16.78611798	15.88044648	15.46518663	17.0088183	17.20483039	17.16270945	17.28178207	16.46281119	17.1502031	17.02969273	14.32178394	16.76364867	17.15727044	17.57622337	17.3114146	17.60492594	16.68121722	17.55032221	17.36400831	17.04879601	16.93436797	16.78613634	15.88044648	16.60883078	15.86940276	14.32178394
PNCB_HUMAN	15.06206236	16.80452088	16.96636034	20.2931707	15.34140786	16.70017243	18.33416836	16.57225245	16.42584395	15.75297177	17.44474719	18.73167868	19.13594113	16.96636034	16.71189888	19.15618983	18.78155538	16.00348562	18.44650887	18.52403474	19.27193454	17.61134298	19.60295592	16.40096518	18.8111649	18.73167868	19.13594113	19.92283296	19.38791457	19.52236442	16.27629977	18.44650887	18.00957619	18.98466677	18.681595	19.69835947	18.38625681	16.00341871	18.52403474	18.82570459	17.44626848	19.62615596	17.82418501	16.64666783	16.59284961	16.95201755	16.00341871	15.82101965	20.2931707
PNPH_HUMAN	13.48917861	11.6173763	10.11920686	12.69957706	21.71663415	9.95709787	13.92631724	10.31545682	15.25566102	10.11920686	12.07648382	9.3914593	20.92753589	10.37274576	13.92631724	12.75234501	12.75075119	10.39711267	20.92753589	10.11920686	21.19471354	10.2959426	9.95709787	10.44465313	13.99318452	14.551005	21.71663415	13.14784073	13.43777431	14.30070941	13.8398273	21.75124599	13.22740007	13.72224622	20.92753589	13.26179137	12.69741296	10.29535463	10.57471985	10.39103995	11.6173763	13.67162529	13.44069559	15.25566102	10.11920686	15.25566102	10.4929895	9.95709787	12.75075119
POF1B_HUMAN	15.22466589	14.22770072	15.07912273	14.31155699	16.44281918	14.75749971	14.51378939	14.20907933	14.51378939	15.41990435	16.17221157	14.57214309	16.66150431	13.93027176	15.14799038	14.82076244	14.48450072	14.31155699	16.89513498	13.8493337	14.31155699	14.22770072	14.38614617	13.91184247	15.23150303	14.65266123	13.91184247	14.22770072	15.07912273	14.48450072	16.15128292	13.8493337	13.93027176	14.13988475	15.0279388	14.6889792	14.44935843	14.31155699	14.91164921	14.31155699	15.8749895	13.93027176	14.32123191	15.12061762	14.56871881	14.22770072	14.57214309	14.13988475	17.04301198
PON1_HUMAN	16.25556465	16.37652936	17.24032992	16.40824125	13.96621373	14.89682553	14.91989649	16.30074935	16.3173567	14.87411121	14.4908671	16.95919801	13.58263934	14.75728402	15.03888299	14.58188613	13.86499203	16.39082087	13.0416589	17.62248953	15.03008251	14.40940682	17.59831569	16.02207642	15.98907511	14.99255965	14.34052566	14.76449018	14.77702726	14.9140502	14.5547487	17.24032992	13.65939825	17.62248953	14.75728402	14.86498066	13.36027503	14.55688851	13.49141183	14.18078075	14.12085213	16.95919801	14.55688851	16.45266325	17.17422553	14.43402633	16.09888714	16.09168783	15.50698553
PON3_HUMAN	15.32695915	15.64569363	15.44700968	15.57124328	14.92414928	15.55077067	15.53369999	15.6902232	15.51017071	15.03921897	15.8355536	16.28019341	15.92843757	15.27341824	16.47406066	15.54706855	16.30957669	14.96188363	16.16450512	14.65778666	16.15607351	14.58367559	16.28019341	15.33168186	14.65778666	14.72480341	15.44303118	16.02630432	15.58709783	15.91465715	15.54975887	15.87569903	16.22606205	16.0183358	16.12389712	15.98265633	15.27341824	15.58709783	15.94021153	15.31128915	15.93689586	15.88855049	15.85566057	15.50366338	16.29118052	15.5935689	14.82687664	15.44700968	15.29808334
PPCE_HUMAN	15.6520956	18.01997938	15.47698484	15.66130764	14.87490661	16.08251431	17.94857018	17.53345931	15.16274212	15.58641261	13.56781395	16.94360331	16.4121594	18.91124574	16.05937542	16.43648343	15.11413319	15.60146754	15.66130764	14.45676564	18.15393165	16.83486389	14.63562578	16.4121594	15.6520956	17.97861901	16.42363994	17.07705142	16.85423146	16.63473833	15.17260794	16.70725369	15.66130764	15.77944581	16.53803031	16.88179725	15.17260794	16.73048318	15.65521585	16.85423146	15.6520956	18.99078829	16.94097137	15.73682782	14.56815525	15.06343733	15.06343733	14.51243177	15.47698484
PPGB_HUMAN	15.22318346	15.22318346	15.71929211	15.67502617	15.41641843	14.96104824	15.40149546	15.56249709	14.90717308	15.00603013	15.56249709	16.54598704	15.67502617	15.56433258	16.2340171	16.06873505	16.06873505	15.16893841	15.6937091	15.6937091	15.65091214	15.56249709	15.67502617	15.00603013	15.00603013	16.06234779	14.96104824	15.00603013	15.22318346	15.40149546	15.65091214	15.11321088	14.90717308	16.2340171	16.08514614	15.00603013	15.16893841	15.22318346	15.71929211	15.41641843	16.08514614	15.65091214	15.41641843	15.67502617	15.00603013	13.79286098	14.90717308	14.44080246	15.11321088
PPP6_HUMAN	17.77211978	17.34528269	17.14862639	16.96325933	17.70725061	16.53118698	17.70725061	16.97586538	16.96325933	17.88290868	17.88290868	16.72487828	16.67519557	16.72487828	17.77211978	17.14862639	16.86245413	17.39526211	17.39526211	17.14862639	16.81940734	17.77211978	16.53118698	17.34528269	16.86245413	17.57486471	16.50669085	16.50669085	16.50669085	16.72487828	18.04378715	15.70651381	17.13608344	17.34528269	17.14862639	16.60372435	16.50669085	16.86245413	17.77211978	17.77211978	16.97586538	16.72487828	14.88314383	17.39526211	16.81940734	16.97586538	17.88290868	16.97586538	17.13608344
PRDX2_HUMAN	17.67666668	16.98880839	18.24030366	17.78123462	17.18377459	16.94136295	16.98482062	17.45980339	17.58182249	17.79425648	16.94136295	17.08691271	17.45689145	17.7097877	16.98482062	16.74937267	16.94136295	17.58284349	17.25371918	17.16248141	17.16248141	17.27306349	16.95734351	17.77559479	17.47667191	16.7243799	17.21832832	17.25371918	17.0293202	16.94136295	17.08691271	17.07146588	17.50652959	16.74937267	16.95734351	17.18377459	16.74937267	17.63939476	16.98880839	17.47107324	16.74937267	16.95734351	17.27306349	17.43175327	16.98482062	17.25371918	17.73764262	17.72535792	17.47667191
PRDX5_HUMAN	17.55827442	16.28610628	17.23967766	16.7425018	16.13801795	17.02255122	17.67982041	17.3043437	17.12873557	16.6780799	17.32816618	17.13175415	17.36046992	16.8110525	17.079924	17.07517348	17.97466964	17.44675305	16.28610628	17.13860902	17.70612898	17.11039363	17.82397876	17.61773647	17.35732069	16.7425018	17.2534861	16.50234174	17.08431148	16.00470764	16.71440186	17.12331211	17.2424515	17.38357118	16.95192299	15.84681062	18.24837666	17.45651511	17.10060738	17.3444132	17.02698017	18.37303404	17.34638397	17.20058271	17.00923104	17.2370034	17.60560832	17.48985506	17.97466964
PRDX6_HUMAN	17.21588205	17.4473084	17.51827303	17.17805404	16.48100473	17.78974669	17.81543331	16.16831351	17.48514268	16.61816958	17.12260919	17.07455139	17.90499688	17.69130082	17.02404852	16.7854522	17.51827303	17.4473084	16.53325822	17.17457415	17.07844071	17.14490429	16.7854522	17.63168916	17.42756644	16.69303522	17.23347525	17.22854948	16.96513947	16.96319177	16.95396838	17.13721975	17.18266286	17.90499688	16.96319177	16.61816958	17.19491244	17.69218063	17.30543632	17.40206833	17.25491624	17.64371855	17.13721975	16.53325822	16.96513947	17.28644197	17.66590854	17.65355857	17.12188646
PRG4_HUMAN	13.34250916	13.52736681	14.66030626	13.9584227	13.22196353	12.22864254	13.16656423	13.83144534	12.36054641	13.17153112	14.73995841	14.08275958	14.66642734	13.87171108	13.21264146	13.83200223	14.08275958	13.18815708	13.9584227	14.73995841	13.73836128	13.21716805	13.98508938	13.39003812	13.12424304	13.58112166	13.39972336	14.31687844	14.07536388	14.32634758	13.9584227	13.46220423	14.31687844	13.69480202	13.81701509	13.58965245	13.39003812	13.62275166	13.92318252	13.69480202	14.51078502	13.61257804	13.41814184	12.5840585	13.24555799	14.39065281	13.17153112	13.16656423	13.82552417
PRI2_HUMAN	16.48522318	16.53158243	17.89706033	18.20283051	17.89706033	16.14325491	16.53158243	18.20283051	16.53158243	17.32057113	17.40749726	17.64619637	17.62717924	17.22097716	17.64619637	17.22097716	17.47831141	16.9731257	16.84936574	18.20283051	17.32057113	16.9731257	17.49050023	16.14325491	17.18189621	17.13756985	16.84936574	17.74566136	16.77225864	17.48772949	17.46815751	17.46815751	17.48772949	16.14325491	17.06340264	17.64619637	17.47831141	17.77139254	17.64619637	16.14325491	17.32057113	16.77225864	17.21845716	16.77225864	17.46778871	16.77225864	16.84936574	17.04969119	17.77139254
PRKDC_HUMAN	20.76852736	20.76852736	21.24617169	17.13392557	18.75308169	20.69088536	16.69694618	20.58987477	19.80741096	19.08264393	20.38006527	16.35921082	16.46828492	16.45598013	20.81045497	20.35182164	21.10564495	19.30556535	16.45598013	21.24617169	19.80741096	19.75011168	17.15772494	16.87059456	19.21152054	20.61282072	16.76951857	16.46828492	16.32959561	20.47927199	19.43249313	16.9537245	17.42760205	21.10564495	16.45598013	20.76511277	21.24617169	20.76511277	20.76852736	16.32959561	17.13999396	17.12127325	20.5434975	20.47927199	20.14340444	16.9537245	18.9526089	17.8856855	16.85066477
PROS_HUMAN	17.22732916	16.33111942	14.72881616	15.64035612	16.84087432	17.03792922	16.66920552	17.12335626	17.22688977	16.20786214	16.20712497	15.33085026	16.27017231	14.42633372	16.81110893	17.09455	14.12612334	17.42316489	16.1117374	14.89758559	16.54618268	17.04110256	16.43645731	16.64147631	17.2410808	16.25907448	16.15952234	16.37517708	16.54392276	16.80069223	17.23534579	16.89611224	16.12846298	16.13785473	16.89162107	16.60907317	15.59249126	15.33085026	16.80385838	15.75967583	16.32623183	16.20670428	16.93103827	16.90702227	16.74199165	15.58314976	17.06136734	16.80624586	16.4712248
PROZ_HUMAN	12.92309984	14.30905818	14.68016951	14.40213563	14.00305663	14.02712498	15.29551348	13.69885374	13.42510412	13.86334998	14.82324024	14.51164864	14.82324024	13.75043421	15.25906955	14.82324024	15.02049389	13.18200758	14.51267178	14.30905818	14.30905818	12.30298191	14.51164864	13.87826111	13.76619583	14.82324024	15.13843269	15.13843269	14.40213563	14.50006391	14.00305663	14.40213563	14.40213563	14.49916875	13.87826111	14.68016951	15.02049389	14.51164864	15.29551348	13.76619583	14.49916875	15.25906955	14.50006391	13.18200758	14.51267178	14.30905818	13.75043421	14.3375043	13.75043421
PRS6A_HUMAN	17.27130576	16.55669165	16.83532084	16.69627818	17.72443201	16.52581737	16.03266184	17.11373843	17.14962225	17.42428933	16.03266184	16.54254019	15.58870064	17.14157712	15.97388677	15.65114794	14.74215554	17.14183364	17.3091804	16.69814461	16.09679528	16.85117365	15.59662498	17.3091804	17.10017944	16.28701684	16.78692989	16.8366264	16.65103685	15.54567946	16.65103685	16.73317877	16.73622056	14.3833787	16.53359856	14.74215554	16.25656568	17.05896914	17.0717969	17.02300253	14.98259988	15.95847981	16.84889777	17.0717969	16.56837424	16.71016603	17.31438292	15.77314338	15.77314338
PSA_HUMAN	16.04266707	17.73941052	16.67459881	17.31691401	16.61025781	17.43319092	16.94348883	17.20331189	17.21149591	17.22462427	16.87107141	13.54585141	16.72597976	15.96062618	17.38501298	17.64585934	17.592356	16.85361698	16.04266707	16.61025781	16.98779692	16.72597976	17.64585934	16.67459881	16.77979209	17.42667682	17.54646261	17.45490323	17.69590311	17.98166368	17.36699725	17.50476031	16.98779692	17.66141733	17.21149591	17.20892227	17.32665379	16.67459881	17.14784079	17.37763335	16.82835231	16.965882	17.30530613	17.36699725	17.3234137	17.83661778	17.04383402	17.0481852	16.82835231
PSA6_HUMAN	16.29234702	16.97956699	17.77985279	18.25710661	17.14206582	17.97123708	17.06827186	17.30906625	17.10106563	16.6874414	17.2736127	18.41047302	17.28966498	17.89176865	17.14206582	17.8241142	16.52005045	17.10106563	16.6874414	18.05341839	17.69781915	16.17344578	17.38859433	17.07822543	16.5399741	16.69183438	17.19633269	17.30906625	16.85602282	16.98056124	16.85602282	16.94963533	17.52458608	16.6874414	17.44700446	16.96109593	17.69781915	18.41047302	17.56004015	16.53774086	17.30906625	17.94288484	17.95347495	17.14206582	17.07822543	17.8241142	17.10106563	18.45284814	16.5399741
PSB1_HUMAN	16.93808774	18.77216666	19.1553893	18.21142998	17.48334725	18.41846563	18.57087748	18.15937569	18.16320222	18.21953227	17.832047	20.0472912	18.71607694	17.09617528	18.32384504	18.2970999	18.51306592	17.78931389	17.86680786	19.28724392	18.61932343	17.84691181	18.60741506	18.61324032	17.75209243	18.47311389	18.65293429	18.47611549	18.60384531	17.67091034	16.98457905	18.47392804	18.00706784	18.60518217	18.29998309	18.15368515	18.29192869	19.25006816	18.0868735	18.36352372	17.79040833	19.234282	18.22485611	18.33638666	18.25908165	18.94400136	17.97897176	18.03387186	16.91270617
PSB4_HUMAN	16.78956057	18.64744234	18.76927009	19.14735161	17.6744836	18.62801245	18.13765123	18.50464673	18.65817462	18.40355609	18.77198941	18.40884302	19.35241232	19.49339413	18.77140113	18.36765116	18.38776777	17.70346863	18.40884302	18.81865746	18.59655415	17.70346863	18.50144945	19.00471326	17.81347928	18.67008255	18.849373	19.17714573	18.78594192	17.81347928	18.24735604	18.74409794	17.62405632	18.80105602	18.39362529	18.33687972	19.35241232	18.31799745	19.12455883	18.72053836	18.56684574	19.17714573	18.50316788	17.70346863	19.12455883	19.24502587	17.83603323	17.99502991	18.24735604
PSB7_HUMAN	17.17109981	16.1034218	16.7978379	16.52891628	16.40779007	17.31432382	16.29415916	16.8410216	17.03148408	17.23452292	17.17109981	14.9614165	16.62368245	16.96396608	16.8410216	16.43767101	16.29415916	17.0608767	16.52081848	16.48938129	18.18306145	16.73970826	15.09996283	17.16946854	17.03090364	16.07013763	16.54690324	17.31432382	16.46496258	16.07013763	16.1034218	16.40779007	16.54349954	16.39642281	17.70809994	16.72516212	17.00168691	16.92105997	17.01582768	16.98835249	18.18306145	17.31432382	16.76404352	16.05897258	16.40726778	16.54350053	17.27460468	16.08065008	17.31432382
PSD10_HUMAN	16.62266871	16.14789083	15.70616802	15.5332286	15.88042287	16.16359216	15.97419916	16.42609624	16.6900334	16.01308055	15.41906516	15.04830388	16.50958789	15.04830388	15.36024956	15.95813649	15.77980123	16.57827613	15.95813649	15.85984174	16.14789083	16.50958789	15.40113369	16.48516578	16.42609624	16.16359216	15.36024956	15.53125593	15.04830388	16.3272289	16.01308055	15.38973855	14.87066832	15.15716069	16.12686963	15.65565248	15.99527435	15.55864394	15.78506542	16.36100754	15.38973855	16.09071858	15.40113369	16.67846224	16.42609624	15.88042287	16.6900334	16.6900334	16.62266871
PSMD1_HUMAN	14.04734156	14.50675616	14.88040656	14.70203783	14.08741228	13.4198236	14.70203783	13.28925715	14.00187534	14.04734156	14.19452025	14.77739012	14.77739012	14.49890049	14.12954047	13.57604401	14.94775097	13.28925715	14.94775097	14.41949724	14.12292422	13.28925715	14.65764857	13.79055178	13.53832753	12.52462523	14.08741228	14.00187534	13.68802955	14.39944754	13.4198236	14.12954047	14.09225261	13.88846207	13.4198236	13.38145425	14.458809	14.19271394	14.28246888	14.28004221	14.54159233	14.23691291	13.88846207	13.53832753	14.37949894	14.86000774	13.53832753	14.54814472	13.53832753
PSMD2_HUMAN	17.81914706	18.45223356	19.04849283	19.38253541	17.90014161	18.44749965	18.44749965	18.20053055	18.20053055	17.99642345	18.24526192	19.7297275	18.56747896	19.40759633	18.45223356	18.42404344	19.40759633	17.7744508	17.7744508	18.70651431	18.70651431	17.90014161	19.04849283	18.92267474	17.48635849	18.40438625	18.70651431	18.42404344	18.20053055	19.40759633	17.83382448	18.84571026	18.24526192	18.56747896	18.44749965	18.45223356	18.96911276	18.92267474	18.84571026	17.99642345	18.46529534	18.96911276	18.70651431	17.7744508	18.42404344	18.84571026	17.99642345	17.99642345	17.7744508
PSME1_HUMAN	13.71794087	16.46781401	17.13705831	16.88987096	14.26236313	16.8931951	16.43972758	15.96551222	16.47516526	15.44341233	17.40847549	17.13705831	16.19539764	16.50464699	16.98651976	16.33525866	17.04173113	16.18839016	15.44341233	17.40847549	16.62448564	15.83961535	17.47070947	16.37401885	16.13473294	16.70505943	17.13705831	16.5271699	16.60412569	16.74806597	16.09180335	16.6563858	16.50464699	15.83898032	16.12786398	15.48268171	16.91033916	17.04173113	15.89940107	16.19539764	17.47070947	17.50782221	16.65802243	15.44341233	16.09185806	16.84801209	16.1475884	15.48268171	15.19701516
PTBP1_HUMAN	17.8442143	17.27641864	17.53233526	17.45946144	16.43944554	17.29080215	16.62359946	17.5761243	17.28675284	17.28815394	17.11900538	17.38825306	16.61058355	18.05918287	16.54151732	17.11391386	16.00753637	17.7792122	17.26011591	17.25792534	17.35379284	17.40225978	17.08076987	17.72081795	17.02741953	16.91778695	17.4645521	17.52804181	17.24202502	16.03843217	16.74572845	17.25662552	17.58205644	16.54151732	17.16821366	17.38126724	16.98939715	17.962665	16.59718485	17.67114653	17.5992639	17.9495141	16.54669825	17.11900538	17.23998739	17.43701731	17.91744616	17.59609601	17.38825306
PTCD3_HUMAN	14.91050808	11.93942616	11.62337503	12.60155792	13.07928622	11.93942616	15.86464286	15.4667888	12.12048728	13.83742874	13.47557822	11.99938625	11.56807144	12.12048728	15.80747854	14.04428344	13.07614975	12.12048728	11.99938625	11.62337503	14.02221742	12.12048728	15.88478848	12.12048728	12.60155792	12.12048728	16.23468531	14.91050808	14.15479661	15.4667888	11.93942616	13.86412777	11.93942616	15.58984008	14.50224629	15.80747854	13.83742874	11.56807144	13.07928622	11.56807144	12.96211555	16.65025357	13.7269511	13.47557822	16.65025357	16.42907406	12.12048728	12.96211555	11.93942616
PTK7_HUMAN	15.03071367	14.94402797	15.26782844	15.36003443	16.37698891	15.25027769	15.25027769	14.94402797	14.96875881	15.06548179	16.72582247	15.53950647	17.2402395	14.9798349	15.64888781	15.491075	15.53950647	14.9798349	17.47954992	14.96875881	15.25027769	14.96875881	15.26782844	15.03071367	15.53950647	15.70629744	15.53950647	14.94402797	15.63264226	14.9798349	15.64888781	15.16755861	15.63264226	15.06548179	15.53950647	15.53950647	15.36003443	15.06548179	15.64888781	15.16755861	16.43444686	15.36003443	15.03071367	15.32023011	15.58920868	15.25027769	15.04177085	14.9798349	15.64888781
PTN6_HUMAN	16.97252237	18.77589222	18.93856701	18.908323	15.91207106	17.67090563	18.31823642	17.40111176	18.09356306	18.42313708	18.67308453	18.65869575	17.54812845	19.31723468	17.21028835	18.01935561	18.59244649	17.21028835	16.97252237	18.45639551	17.58960563	17.95472474	18.29057409	19.14661793	17.53175934	17.56312084	18.72269135	17.92366757	17.44382258	18.82489224	16.71182925	18.73974119	18.77915316	18.34378799	18.10767246	18.00704536	18.67308453	18.32927182	17.74727982	18.35402405	18.55742406	18.32636964	18.02339442	17.67090563	16.70630342	18.83013096	18.16363029	17.67471641	15.68864677
PTPRF_HUMAN	17.65447307	18.71616493	18.66210183	18.76905813	17.66832864	18.68680713	19.00686508	18.76905813	19.00686508	18.72558411	18.71616493	18.51686533	18.66210183	17.65447307	18.8814354	18.71616493	19.00686508	18.51686533	18.53825017	18.25683896	18.95324592	18.68680713	19.07786206	19.13216762	18.25683896	18.8814354	19.1411598	18.76701648	19.07786206	19.07786206	17.65447307	18.95324592	18.51686533	19.04301157	18.76701648	18.66210183	18.72065514	18.66210183	18.53825017	18.84260991	18.66210183	19.7142705	18.68680713	18.71616493	18.72558411	19.45920888	18.68680713	18.25683896	18.51686533
PTPRJ_HUMAN	15.73009224	16.01516963	15.70477215	16.01516963	13.62086233	15.14417612	15.4915153	15.7210338	15.59585489	15.8808914	15.14417612	16.25645101	13.62086233	16.16865268	15.38746965	14.856063	16.05799411	15.61912397	15.01440832	16.16865268	15.01440832	16.04874929	14.97437826	16.45076289	15.61912397	16.01516963	15.01440832	15.01440832	13.62086233	14.97437826	15.01440832	15.14417612	16.113675	15.66121202	14.856063	15.14417612	14.856063	15.43005166	15.38746965	15.59585489	15.66121202	15.4915153	15.01440832	15.70477215	15.14417612	15.61912397	16.16865268	16.113675	14.97437826
PUR2_HUMAN	19.66638844	19.24963336	19.66638844	17.95957326	16.75469011	17.69255202	17.37669445	17.37669445	16.97631851	19.66638844	17.67587396	19.66638844	16.97631851	18.40037309	18.27776957	17.69255202	18.82366136	16.75469011	17.67587396	19.24963336	17.7887312	16.75469011	18.7670703	18.05075808	17.67587396	19.24963336	18.7817486	18.7817486	16.97631851	19.66638844	17.37669445	19.76290682	17.73229588	18.7817486	19.02470606	16.97631851	18.59619544	19.66638844	18.5005193	19.24963336	18.25447369	19.66638844	14.85692535	16.75469011	17.97694437	18.34080187	19.76290682	16.97631851	16.97631851
PUR4_HUMAN	17.27683358	16.68425699	16.95037911	16.76171217	16.28968244	16.59663799	16.45968361	17.02345534	16.88749436	16.33888944	15.27602289	16.67637699	15.27602289	17.20659542	16.91325695	16.28968244	16.88805187	17.07177235	15.27602289	16.68425699	17.14673161	17.0218111	17.68790132	17.23109797	17.53009158	16.67637699	16.88749436	16.91325695	16.88805187	16.81595428	16.28968244	15.27602289	16.71339411	17.27683358	15.27602289	17.53009158	17.53009158	17.1257783	16.48005476	15.40055253	15.27602289	16.76138419	16.88279623	17.01566255	16.60182618	16.28968244	17.17376244	17.2028885	16.28968244
PUR9_HUMAN	16.28998309	16.28998309	15.86703826	15.52515995	16.47231788	15.3559983	16.47231788	15.93605171	16.24396966	16.47231788	15.93605171	15.18642955	15.52515995	16.01508823	15.5453284	15.52515995	15.5453284	16.12621624	15.18642955	15.5453284	15.65269795	15.84376886	15.5453284	16.27801584	16.28998309	15.3559983	15.34078528	16.24396966	16.53631821	16.28998309	15.6664593	15.6664593	15.6664593	15.6664593	15.34078528	15.34078528	15.34078528	15.93605171	15.5453284	16.0096407	16.28998309	15.18642955	16.12621624	16.28998309	15.65269795	15.76220136	16.2649322	16.28761931	15.3559983
PXDN_HUMAN	17.72374557	17.09051711	17.55366632	17.32491351	16.53060723	17.06572092	17.29055552	16.57842558	15.98988985	17.82984423	17.82984423	17.20535789	16.57842558	17.84758106	16.4444976	15.78301125	17.78257686	17.57669626	15.78301125	17.29055552	16.76419414	15.78301125	17.32711806	17.85092896	16.85460118	16.76419414	17.43802803	17.448064	17.18558017	17.78632342	16.53060723	16.82015283	17.53095938	16.53060723	17.04349894	15.88580001	16.85460118	17.78257686	16.53060723	16.82015283	17.85092896	17.84758106	17.48322255	15.88580001	17.0330685	17.32711806	17.78632342	17.78361284	16.53060723
PYGB_HUMAN	18.12820089	17.2377175	18.04819029	17.8382436	16.59329274	17.49566977	17.02269985	17.93983872	18.11501691	17.5287981	16.59329274	17.78410837	16.98070798	18.35521472	16.86217546	16.59329274	16.53536967	18.0508308	16.86217546	17.81157868	18.11501691	17.68185828	18.11501691	18.24702654	17.99205619	17.2377175	17.8119151	17.85834052	17.61458263	16.4453954	17.25891638	17.70020037	18.02825387	16.59329274	17.5207546	17.2377175	17.35675042	18.27579554	16.99853686	17.99483271	15.94578588	17.02269985	17.91398312	17.85871778	17.45708184	17.86697969	18.29851251	18.22211909	17.60171236
PYGL_HUMAN	17.21536708	18.16195284	19.25603189	17.8325048	17.40924064	18.69852111	18.44477521	17.76153869	17.38628094	17.40403564	17.65222401	19.12031347	18.0236871	18.76813922	18.09807813	18.46322537	18.57507757	17.48323554	17.514651	18.97618064	18.61901433	17.40403564	18.92519161	18.49387671	17.16360501	18.90088549	19.25488936	19.30977351	18.88791969	18.88561265	17.8325048	19.21218924	17.73122064	18.39020112	18.57449249	18.97402774	18.63335547	19.60058905	18.23358802	18.23341769	17.76153869	18.3267264	18.50653409	17.21536708	18.49387671	19.30536358	17.28414027	18.09807813	16.90512022
PZP_HUMAN	15.23825615	14.26647772	17.09971123	16.75036338	14.54987737	15.86640869	16.15221665	14.85372402	15.7542501	14.97709202	15.68827252	17.2577053	16.189803	16.38905355	16.38905355	16.1560908	15.85614513	14.03811989	16.53053126	16.99241685	16.10135161	15.64752976	15.60256939	14.38499179	15.4566096	14.47337634	15.55083612	15.90999384	14.74310532	15.90999384	13.68272799	14.38499179	17.23631523	16.17200764	16.50255275	15.83149188	16.75036338	17.09971123	15.97045823	13.65540989	15.94487837	16.05454173	15.71620074	14.82125621	16.08945209	15.53989826	15.86043896	13.55957658	15.30425641
QORX_HUMAN	12.74245912	12.49414207	12.86129065	14.24063574	13.34604434	12.31469054	12.53941612	12.46271847	12.34518541	13.64396148	11.56731895	12.46271847	13.22777055	12.49414207	12.68633356	12.86129065	12.53941612	11.75273471	12.74245912	12.68633356	12.71436712	11.45603024	13.05873042	12.14569855	11.26642153	12.14569855	12.89377761	11.58447031	12.53343276	13.30623014	12.71235835	13.44735641	12.29678429	12.34518541	12.46271847	13.85278597	13.2119854	12.34518541	12.31469054	11.7128773	12.53343276	13.22777055	12.53390046	12.71235835	12.71436712	12.71235835	13.08873875	11.90720901	13.67856822
QSOX1_HUMAN	16.4585636	16.24934517	16.24934517	17.06636946	16.4585636	17.17079323	17.32966893	16.78976722	16.8698251	16.48583376	16.72212075	16.46351189	16.30872996	15.63703974	17.08342244	17.0844647	17.29348383	16.48583376	16.4585636	16.14708185	17.38597219	16.55026483	17.37565853	17.47247152	16.30872996	17.17328703	17.28790913	17.22086468	16.46351189	15.66298934	16.7484806	17.26045749	16.60194921	17.39498887	17.17034515	16.14708185	15.31626695	16.4585636	16.85825328	17.07347525	16.68840722	17.94977797	17.00989066	17.06636946	17.09672515	17.62940769	16.72746456	16.24934517	16.14708185
RAB7A_HUMAN	17.67258065	19.45193888	19.01646129	19.01007446	18.10248591	19.10099503	19.32090585	18.93925637	18.98064068	18.82172182	18.53027636	19.45193888	19.04600926	20.21698392	19.10133227	19.01073698	19.26082881	18.49014204	18.49014204	19.14290132	19.35086095	18.61093224	19.4096	19.45623469	18.50783763	19.21379418	19.38233865	19.23957964	19.28903427	19.72871221	18.37275912	19.28247897	18.83582302	19.3520144	19.04600926	18.94714416	18.9899372	19.4096	18.79937854	19.14290132	18.51196347	19.24317814	19.01461183	18.44949967	19.01646129	19.70870818	18.72242677	18.82172182	18.44949967
RAGP1_HUMAN	14.13628055	16.29589904	16.94209195	16.72484723	14.76358633	16.35988395	16.13072646	15.63279404	15.72537086	14.79194663	14.27152755	17.79781955	15.47018207	15.93595755	16.17799538	16.10255266	16.29589904	15.03825482	16.8032231	14.71606579	15.43720317	15.26693185	14.13628055	15.93917294	14.84012334	16.15434151	15.68691217	15.57389058	15.20153405	15.2985374	16.8032231	15.76911916	17.79781955	16.2498398	16.01068056	15.37856735	14.48567674	15.63279404	14.71606579	15.1817361	16.63572692	16.8032231	14.6106129	16.06298014	16.29119345	15.63279404	15.23628197	15.05948503	15.26693185
RB_HUMAN	16.19124508	15.94575259	16.71489721	18.19021231	16.99331481	17.16112707	17.1085042	16.77662528	16.20626922	17.60430376	16.47036551	15.94575259	16.86200393	15.78112562	16.47036551	16.67995648	15.90865207	17.40814731	16.04597612	16.10731335	16.99331481	17.09494263	16.05113146	16.19124508	16.44587782	16.69612796	17.60430376	16.5891332	17.07285674	16.5891332	17.44542989	16.27863597	16.91262229	17.21426815	16.77229128	16.29030128	17.44542989	16.44330899	16.04597612	16.73521292	17.16112707	15.67210966	16.81431901	17.60430376	16.91262229	16.04597612	16.76651679	16.27863597	16.67995648
RBFA_HUMAN	16.03358237	16.13502984	15.27772879	13.50616947	16.26436462	16.34031053	16.50859798	16.25879592	16.468211	15.45840321	15.55279293	14.26173849	14.82711281	13.50616947	16.48513618	16.54372132	16.02348725	16.43732725	15.51184265	14.26173849	16.51734672	16.2231463	16.33387955	15.44154751	15.51184265	16.26558063	15.78296867	15.96817684	16.18759566	16.47333383	16.75380795	16.25879592	15.17753932	16.49274448	16.61530999	16.01408854	15.27772879	14.82711281	15.85237697	15.80766243	15.72052041	15.44154751	16.22192157	16.2453191	16.55078102	15.64984809	15.51184265	15.44154751	15.31615745
RBM3_HUMAN	18.24462014	18.38992787	19.0831355	18.81256146	17.04525736	18.49329462	18.49309126	18.49309126	17.89963717	18.4126013	18.61390595	20.10372951	18.3361212	19.24545945	18.87081515	18.4126013	18.87081515	17.89963717	17.51177528	19.04024699	18.62576349	17.5733134	18.62576349	18.61390595	17.83861866	18.56668784	19.24545945	18.53949207	18.56668784	18.56668784	17.89963717	18.85427258	19.16542402	18.56539706	18.24462014	18.74612202	18.92650925	19.2710931	17.51177528	18.30729325	19.16542402	19.50144818	18.92650925	18.4126013	18.3361212	18.56668784	18.43269526	18.85427258	17.04525736
RD23B_HUMAN	15.86987672	16.82667385	17.43932048	17.13869431	15.82151556	16.68117819	17.13869431	16.0028609	15.80068773	16.14193889	17.50522777	17.43932048	17.13169626	15.80068773	16.20892478	16.54938593	15.86987672	16.0725687	16.65001384	17.50522777	17.20764355	16.38612911	16.0028609	16.76631955	16.49854809	16.43796417	15.98546494	16.59464007	16.93402232	16.38717955	16.89783797	16.5364834	16.82667385	16.96470679	16.61068598	16.37576054	17.423846	16.59464007	14.9389256	16.34840401	16.68117819	17.30734096	17.18947644	15.90521451	16.91757559	16.91757559	15.94677477	16.50969297	16.53081589
RET4_HUMAN	17.38975319	16.96643769	13.06843582	16.21920628	16.8647061	16.46637109	16.68809782	17.80867623	17.88757564	16.8133586	16.84060103	13.83101091	13.84029747	16.08093389	17.33517717	16.95850485	16.45614357	17.08910118	15.78013905	13.83101091	18.25063098	18.41481023	17.14916088	17.93290582	16.34821836	16.28711615	17.11548531	17.75269622	17.24471622	17.90255106	15.77207319	18.03308739	18.92570121	14.30069615	17.21071474	18.04918383	16.51889193	13.06843582	16.64610717	16.22082863	16.95762837	16.6536435	16.63088403	17.33397045	17.46595824	16.84061979	17.57404472	18.11151368	13.83101091
RHG01_HUMAN	15.95859487	16.80865296	17.54768909	17.30615944	16.60898918	17.18870193	16.87402744	16.82080363	17.18870193	16.7229704	17.42971463	17.54768909	17.92392464	17.82215185	17.05166558	16.58406287	17.45207569	16.4678569	16.75276217	17.70113549	17.15661625	17.18870193	17.18870193	17.64753156	16.4678569	17.09197721	17.15661625	16.75276217	17.18950216	17.18870193	16.80865296	17.18950216	17.45207569	17.05166558	16.87402744	17.40242437	17.40242437	17.70113549	17.09197721	16.82080363	17.18870193	17.4337415	17.09197721	16.464712	16.75276217	17.26610042	16.60898918	16.80865296	16.75276217
RINI_HUMAN	16.75468522	16.40467948	18.44638749	19.03591671	16.16952001	17.56436434	17.73723268	16.13316725	15.80721626	17.38805215	17.95856383	19.15467015	17.92079834	19.04373143	17.63539473	17.44552679	17.81221939	15.45269858	17.44117903	17.27563689	17.56401755	17.18116778	17.75934321	15.6982493	17.21908785	15.95791018	18.08108428	16.37346888	17.74125922	16.3983107	17.3889505	16.46470699	18.34637659	16.7327926	17.43365528	17.9639227	16.83839804	18.19886696	17.03376462	15.64636378	18.27375093	16.79926703	18.15600624	17.07754048	12.78215458	16.29978712	14.63452149	17.53930131	17.02604975
RL10_HUMAN	12.85124787	14.47183199	13.26449883	13.63920227	14.41656832	14.87917986	14.74342542	13.26449883	12.40623546	13.80148703	14.41656832	12.40623546	13.80148703	13.26449883	13.63920227	15.26768305	13.80148703	12.4520785	12.85124787	12.85124787	15.1660438	12.4520785	15.01649817	13.59782142	13.26449883	13.63920227	15.93073957	15.01649817	14.89993569	14.75279035	14.30712968	13.59782142	13.59782142	14.30712968	14.41656832	14.89993569	14.87917986	12.85124787	14.72231028	12.85124787	13.26449883	14.72231028	14.75279035	13.26449883	14.41656832	14.72231028	13.03596169	12.4520785	13.59782142
RL11_HUMAN	16.13904734	15.42146739	15.71007373	15.71007373	17.29516462	15.04587809	15.39836705	15.22558666	14.82934566	16.5722963	16.7754341	16.26044985	17.30778547	16.26044985	16.05431456	15.81086753	15.30998955	15.27483189	17.11790236	15.35148259	14.82306437	15.13397858	15.86606539	14.71325447	16.29901234	15.59736299	14.86289234	15.06338803	15.8153952	15.30181548	16.88764699	14.83674101	15.39836705	15.30998955	15.86606539	15.40129909	16.30538943	17.66238909	15.75383241	15.88858527	16.42023258	15.75383241	15.29794661	16.14062105	15.83013462	14.83674101	15.71693904	14.71325447	17.82651118
RL14_HUMAN	16.57526542	18.28439634	17.33921113	17.42491009	17.12753087	18.00881341	18.14080241	17.70808366	17.60258463	17.79007495	17.54246954	17.54246954	17.35411135	16.61055089	17.97371988	17.90744805	18.1519573	17.38902831	17.42491009	17.33921113	18.23179685	17.42491009	18.23157221	18.22834532	17.35411135	18.08989382	18.19457123	18.02773098	18.25841397	18.66230015	17.35411135	18.09145731	17.70808366	18.19734132	17.93811108	18.02773098	17.91320047	17.35411135	17.76677605	17.76677605	17.50643177	18.25841397	17.94236601	17.54246954	17.89004832	18.09145731	17.42491009	17.60258463	17.35411135
RL32_HUMAN	15.32629386	17.02039723	16.7412632	16.03978436	16.82840486	15.32629386	16.52296064	16.01621096	16.72466969	16.82840486	17.41023134	16.72428679	16.47874912	15.43680537	16.03978436	15.32629386	16.68881844	16.18179125	17.41023134	16.42006073	16.01621096	16.18179125	16.7412632	16.72428679	16.01621096	16.30524118	16.19520344	16.42006073	16.19520344	16.38883215	16.3867687	15.62622635	15.43680537	16.72466969	16.642038	15.62622635	16.18179125	15.62622635	16.50557191	16.05311788	16.05311788	16.68881844	16.38883215	16.05311788	16.72428679	15.62622635	16.01621096	16.03978436	16.72466969
RL7_HUMAN	12.45053349	11.73582561	11.66974896	11.81677464	12.36886403	12.33661056	11.59830559	12.69316296	12.33661056	11.66974896	11.3390039	11.59830559	12.45053349	11.46157699	12.33661056	11.79414909	12.52589374	12.52589374	12.69316296	11.77445693	11.66974896	13.11407447	11.3390039	11.86110927	12.36886403	12.06511683	11.59830559	11.21999381	11.86110927	11.77445693	12.52589374	11.79414909	12.45053349	11.81677464	11.73582561	11.62864902	10.58113151	11.62864902	11.77445693	11.97840785	11.77445693	12.02265207	11.62864902	12.06511683	11.59830559	11.46157699	11.97840785	11.73582561	11.81677464
RLA0_HUMAN	17.80815911	17.36662859	17.5335675	17.30716472	16.69255644	17.40130372	16.5268766	17.11804545	17.70105476	17.91020508	16.66645248	17.15308516	16.44007117	17.73535936	16.66645248	16.66645248	16.5268766	17.55383148	16.66645248	17.25357158	17.36662859	17.09117945	16.5268766	17.82688478	17.64768251	16.69255644	17.09117945	17.82688478	17.09161635	16.09920646	16.71308281	16.71308281	17.36662859	16.66645248	16.09920646	17.70105476	16.84116853	17.69634626	17.09117945	17.40130372	16.69255644	16.61833729	17.5335675	17.09161635	17.64768251	16.89887913	17.91020508	17.65908966	16.71308281
RLA2_HUMAN	16.44259059	14.69165123	15.90938438	15.81830129	16.49664919	15.7056989	15.39150159	16.28696253	16.34045731	16.24346518	15.90938438	15.35212259	14.96615792	16.24884045	14.64871975	15.74665972	16.10944198	16.37024022	16.66230601	15.67813149	16.6826054	16.06637701	14.77520285	16.46121698	15.18384929	15.50699527	15.99027714	16.83086997	16.07717702	14.92591928	15.74708999	15.95469534	15.83566447	15.54916897	16.38615938	16.15216261	16.38376373	16.01478181	15.0297922	16.13796836	16.66230601	15.81151944	16.66230601	16.06200991	16.82264588	15.8778113	16.529841	16.51471397	15.39150159
ROA2_HUMAN	18.80966424	18.12976436	18.57756926	18.33919383	17.25582856	18.02624588	17.76962428	18.6458444	18.71780849	18.87993734	16.9867983	18.06439126	17.26624917	17.18390428	16.8857043	16.25220715	16.79144591	18.7455274	16.79144591	18.36921953	18.25681582	18.39054072	17.76962428	18.98892229	18.64696562	17.85701061	18.42404498	18.39306576	18.11352091	17.82059611	18.02624588	18.29619852	18.47487205	16.9867983	17.26624917	18.36758735	17.82059611	18.77355102	16.77951589	18.68412527	16.8857043	17.82059611	18.3936568	18.55539992	18.08366722	18.35380088	18.91672331	18.90268003	18.29619852
ROAA_HUMAN	17.3906223	16.65667277	17.29918562	16.78062479	15.78929968	17.28117538	16.99675199	17.09538916	17.30382439	17.4611713	17.90112391	17.62502194	16.31319274	16.64672292	17.27653377	17.44206805	17.4611713	17.28117538	16.71083209	16.67062164	16.99675199	16.95919717	17.41218593	17.40500014	17.28153909	17.50537426	17.73057645	16.77937977	16.67020515	17.83139115	17.00317992	16.99675199	16.92408232	17.09798174	16.31319274	16.92294406	17.15047314	17.32845658	16.71083209	17.24859462	16.92294406	17.01515096	17.39825637	17.13156554	16.03669028	17.09798174	17.4731046	16.30016427	15.78929968
RRBP1_HUMAN	16.72687303	16.03305017	16.29598492	16.06355997	16.07444203	16.01731005	16.01731005	16.53483017	16.63258679	16.13714605	16.06355997	15.8479456	16.03305017	16.47169883	16.03305017	15.8479456	15.8479456	16.57353811	15.81605244	16.07444203	16.55230317	16.29749967	15.81605244	16.78774982	16.55230317	16.03305017	16.29749967	16.07444203	16.03305017	16.03305017	16.03305017	16.14699168	16.29598492	16.01731005	16.29598492	16.06355997	15.81605244	16.36942845	15.8479456	16.4123008	15.81605244	15.81605244	16.13714605	16.55833599	16.01731005	16.20865201	16.53869157	16.74399187	15.81605244
RRP5_HUMAN	19.41425231	17.34733979	18.969068	18.82839879	17.50197492	18.44899622	17.24226107	19.13801853	19.40616655	19.47417924	17.70896163	17.29709812	17.56322652	18.58182912	17.64060518	18.34206457	17.36188265	19.37522986	17.44846213	18.60274696	18.53002482	18.92457971	17.29709812	19.62925435	19.2329431	18.18001449	18.81535946	18.89534922	18.47181823	17.45830039	18.03020883	18.73001205	18.93084838	17.44846213	18.24164239	18.77469421	18.01559178	19.23350085	16.99706692	19.30921696	17.36188265	17.36188265	18.89682105	19.15913028	18.52086449	18.86635313	19.67195185	19.55384818	18.50721813
RS15A_HUMAN	15.9890584	17.32619399	13.94342653	15.62592225	16.00537052	16.53598624	17.0052876	15.83978115	15.98475898	15.80567993	13.94342653	13.94342653	14.9245572	15.63817576	16.3287977	16.6318386	13.94342653	15.94610513	14.9245572	15.01448251	15.01448251	15.60289463	16.6318386	16.10675226	15.80567993	17.0052876	17.0052876	16.68335187	16.68335187	15.62592225	15.69288195	16.53598624	15.62592225	16.6318386	15.62592225	16.64989068	15.60289463	16.64989068	16.64989068	15.87121386	15.01448251	16.56340999	17.0052876	16.00537052	17.32619399	17.32619399	16.04715765	15.01448251	15.01448251
RS16_HUMAN	13.47203496	14.58447785	13.02711378	13.4279766	12.95989314	13.7673673	14.30844049	14.00326578	13.88616963	13.02711378	14.00326578	13.46116427	13.00758289	12.58395291	13.79931961	14.46611581	14.41842927	14.37221146	12.95989314	13.02711378	14.52927994	14.52927994	15.11606828	14.52927994	14.09333835	13.77403345	14.01822675	14.46611581	14.01822675	14.57377387	13.50230072	14.36535588	14.84954079	14.58956417	14.37221146	14.0252394	13.66259038	13.06779432	13.79449008	14.34953031	14.00326578	15.21059505	14.09333835	14.18647841	13.06779432	14.41348973	14.00326578	14.37221146	13.06779432
RS28_HUMAN	17.62973075	18.37015397	17.70160047	18.15106423	16.93584121	18.13927947	18.37015397	18.13927947	18.11772489	17.93492156	17.70160047	17.89903181	17.62973075	16.90922058	18.15106423	18.11772489	18.30616588	17.54023597	17.62973075	17.54023597	18.41809091	17.87625746	18.43477984	18.51653762	17.62973075	18.24149917	18.38191054	18.30616588	18.43143807	18.85237224	17.62973075	18.22722963	17.91575468	18.42096419	18.1007278	18.15106423	18.13927947	17.51310069	17.89903181	18.21071678	17.62973075	18.51653762	18.09787461	17.62973075	18.05561701	18.7455767	17.73134511	17.75958534	17.54023597
RS4X_HUMAN	16.87644038	16.3665008	16.57243027	16.30494488	15.45187674	16.30494488	15.42774029	16.72107293	16.72658409	16.98743427	16.22981837	16.02912933	16.30494488	16.76118174	16.22981837	16.3665008	16.30494488	16.77932669	16.02912933	16.36433108	16.3665008	16.47047993	16.30494488	16.92624132	16.69002296	16.22981837	16.69002296	16.7450745	16.36901542	16.36901542	16.3665008	16.43949561	16.39166469	16.22981837	16.22981837	16.55759728	16.02912933	16.80080914	16.30494488	16.69834004	15.56696254	16.02912933	16.36433108	16.68764956	16.22981837	16.44171523	16.93728992	15.42774029	16.22981837
RSSA_HUMAN	18.19639253	20.03682186	20.24566433	19.56646464	18.47393432	19.59607203	19.78082274	19.44592592	19.55054453	19.47313383	19.67389005	20.60621039	19.06753931	20.63856267	19.627701	19.60293619	19.74498436	19.0699706	18.19639253	19.77387547	19.86825735	19.05919258	19.84863382	20.16335458	18.05280824	19.66985478	19.953703	19.85917242	19.83157449	20.29511047	18.90919611	19.84490958	19.35938484	19.85003071	19.59790706	19.48723263	19.48779985	20.35792752	19.27814899	19.65993507	18.83577638	20.58090033	19.50288957	18.52585534	19.51908957	20.30829641	19.38801122	19.36563241	18.05280824
RTCB_HUMAN	15.6677356	16.20547251	16.06176425	13.83255104	13.74901697	16.06176425	15.91667535	15.37296078	15.24307458	15.30362974	16.00560682	17.13781294	16.0031427	13.33464632	14.75032426	14.75032426	16.34839682	15.31956714	14.7491297	12.55621628	15.76087809	13.83255104	16.20234495	16.20547251	15.49680743	16.0031427	15.70616909	15.02064837	16.05765598	15.8796611	16.20234495	14.7491297	14.00365982	15.42414098	15.6677356	15.64269704	15.04228327	15.02064837	16.20547251	14.20373817	16.17268416	15.92462694	15.31471796	13.69936368	15.92462694	15.24307458	15.64100984	15.8796611	14.98322633
RUVB1_HUMAN	16.50869917	16.50869917	16.64212166	16.51160121	15.70440607	16.70762194	15.70440607	15.87327855	15.58104197	16.53020242	16.78770469	17.27696168	15.46252316	16.70762194	15.70440607	15.50734051	15.22060673	16.64362765	16.89033284	16.51432378	15.87327855	16.18842964	15.78392521	16.19704955	15.46252316	15.22060673	15.79882336	16.51160121	15.87327855	17.27696168	16.64362765	15.78392521	15.86815556	15.46252316	15.79882336	15.22060673	16.02077571	16.16153463	15.78392521	15.86815556	15.58104197	15.22060673	16.78770469	16.70762194	15.58104197	16.78770469	15.50734051	16.19704955	15.46252316
S10AB_HUMAN	17.33125989	16.72044225	16.85945963	16.72911503	16.72911503	16.72864179	16.02843274	17.09870083	17.22195139	17.15376204	16.72044225	16.54674596	15.78557346	17.19908849	16.54674596	16.34201414	16.02843274	17.24621286	16.02843274	16.72864179	17.07152879	16.92920712	16.02843274	17.33125989	17.18894396	16.34201414	16.85945963	16.92244589	16.72044225	15.78557346	16.72864179	16.7300092	16.7300092	16.02843274	16.7300092	16.92275252	16.72864179	17.09870083	16.72044225	17.08386609	15.78557346	16.72864179	16.91742363	17.15376204	16.72044225	16.76155006	17.36050029	17.35393887	16.7300092
SAA1_HUMAN	15.20518574	14.22129713	14.61592053	14.9612537	17.94822516	15.70985972	16.73251848	13.43434509	13.58271174	14.98008346	16.78878963	15.56128831	17.68025013	14.98008346	13.71691753	14.87277505	12.55641597	17.37746358	17.03507313	19.07936712	13.08141197	16.85677397	13.84926587	15.20518574	16.57681284	14.03456988	13.16039173	13.21415741	14.01787431	14.22129713	17.52276015	13.43434509	14.9612537	16.60794303	14.03232164	13.43434509	14.34664052	17.4009224	14.60531627	14.34664052	15.70985972	13.77991174	13.80763081	12.82484108	13.78412292	16.60794303	15.19880837	15.70985972	17.60830176
SAA4_HUMAN	18.07976352	16.96180992	16.87625564	17.27772739	17.37422071	18.06312044	18.04616073	18.02211657	17.87094749	17.24192275	16.93598288	17.03170539	17.10027909	16.63239914	17.84485818	17.69707409	17.42730361	18.0856743	16.87029293	18.22967436	17.99881739	18.16180709	17.37045806	15.93420714	17.84722014	17.87098182	17.82953344	17.82200122	17.54972034	17.38733024	17.65053659	17.08305743	17.89960383	18.1659225	18.16457984	18.00552886	17.64515454	17.23859598	17.52776661	17.72613785	17.21396088	17.18156216	17.72215753	17.81943785	17.75848646	16.47589996	17.88399097	16.86397945	17.00223033
SAMP_HUMAN	14.83199485	14.24049896	14.24004671	14.81511943	15.11722218	14.59309823	14.62427112	15.07709959	15.38612553	13.89794375	14.44180903	14.63926376	15.420883	12.87597311	14.84845213	15.05044575	14.12261775	14.76423666	15.5272246	15.03931014	15.11535111	15.65861934	14.40992575	14.74642276	14.64922106	14.75087038	14.49039024	15.65861934	14.53289195	14.55784767	15.51247602	14.90762647	15.187084	14.58728879	14.59319406	15.14061381	14.39238024	14.15531498	14.35362932	14.07594105	14.83944832	14.41492206	14.52910802	14.86222765	14.31992113	13.95449065	15.00721894	14.87382195	14.45011803
SAP_HUMAN	13.8048807	13.73608633	13.54645689	14.04798306	13.31300644	13.73608633	13.84542595	14.08749373	13.84542595	13.64742704	13.27675552	14.04170891	13.64742704	13.8048807	13.87509055	13.54645689	14.25162366	13.8048807	13.44240322	13.49524861	14.08749373	13.64742704	14.04798306	13.91602191	13.4952185	13.8048807	14.04170891	14.1832139	13.84542595	13.91602191	13.54645689	14.01617232	14.1832139	13.49524861	13.49644579	14.01737159	13.87509055	13.80321492	13.4952185	13.73608633	14.5149451	13.96614847	14.18245205	14.01737159	13.8048807	13.44240322	13.80321492	13.80321492	13.49524861
SBP1_HUMAN	16.8993342	17.05523991	16.4417306	16.23535382	15.24239113	16.18620894	16.24834977	16.70914314	16.99802326	17.05523991	15.24239113	15.99447018	15.24239113	16.6211731	15.63079898	15.58283325	14.11102269	16.78300535	15.46783885	16.19728004	16.27765179	16.49079238	15.46783885	16.92958768	16.71836018	15.89487541	16.37941658	16.44313516	16.24834977	15.31847696	15.89927751	15.63079898	16.33172383	15.46783885	15.11042465	16.78300535	16.00491153	16.63152147	14.11102269	16.66232082	16.87818363	15.58283325	15.46783885	16.68163305	16.1548266	16.34682388	15.63079898	16.87818363	15.58283325
SEPP1_HUMAN	13.64248869	13.16359069	14.53750869	13.38959281	12.91647565	12.91647565	12.58915278	12.91647565	13.10770731	12.94861767	13.16359069	14.53750869	13.84306749	13.38959281	12.89780484	12.88265048	12.9622746	12.58915278	13.38959281	13.84306749	13.64248869	12.70320126	12.89780484	13.38959281	12.7016385	12.58915278	12.95980499	12.91784992	13.65274866	13.30575821	12.9622746	13.13885042	13.84306749	12.70320126	13.06951934	13.30575821	13.30575821	13.64248869	12.7016385	12.18105958	13.38959281	12.88265048	13.06412342	12.58915278	13.06951934	13.081259	12.94861767	12.8501691	13.081259
SEPT7_HUMAN	17.94587093	17.52996471	17.68199204	17.40976435	17.27991363	17.16715034	17.16715034	17.75642684	17.80687031	17.74627768	17.16715034	17.27991363	16.94769338	18.0284321	17.20507935	17.20507935	17.20507935	17.86570411	17.16715034	17.46023738	17.52984385	17.52984385	17.27991363	18.08309355	17.79837265	16.94769338	17.47273392	17.5506517	17.47273392	17.27991363	17.16715034	17.52996471	17.74627768	17.16715034	17.46023738	17.496588	17.40976435	17.90471647	17.16715034	17.78960733	17.27991363	17.47273392	17.68199204	17.74627768	17.20507935	17.496588	17.99145953	18.02045058	17.40976435
SERA_HUMAN	18.62414683	18.04369215	18.25307429	18.5062303	17.26254249	17.89131772	17.26254249	18.51121544	18.65808539	18.68644534	18.23029777	18.04872471	17.23930697	18.69898572	17.18588723	17.71312041	18.20750713	18.54251593	18.72868077	18.04943937	18.3026998	18.19134291	18.66378207	18.80163234	18.45104711	17.66838716	17.71312041	18.3026998	18.74405881	17.14423264	17.14423264	18.10876648	18.23029777	18.46282664	17.90641589	18.16859762	18.19684022	18.60605667	17.18588723	18.50656362	18.72868077	18.80163234	18.26211388	18.38051063	17.90412473	18.20750713	18.79092249	18.7521268	18.50656362
SF3A2_HUMAN	16.5568375	18.69522269	18.36659675	17.5840384	16.59328449	17.35952961	17.95746626	17.29109221	17.96861511	17.35952961	17.24727751	18.01480677	17.36929029	18.89004433	17.71297225	17.40744276	18.36659675	17.15567295	17.44983343	18.69522269	17.99380964	16.47195517	17.96861511	18.01480677	17.36209517	17.23521122	18.00303052	17.79930867	18.01480677	17.06598327	16.5568375	17.62201707	17.38383336	18.00192028	17.36929029	17.35952961	17.59076576	17.47899998	17.44983343	17.00725248	17.23521122	18.57258757	17.43583407	17.62201707	17.15853907	18.22348244	17.59076576	17.38238098	16.59328449
SH3L1_HUMAN	18.06577486	19.92511448	20.30907128	19.57917116	18.38745937	19.44043655	19.62201862	19.32468806	19.31925657	19.29692999	18.79313974	20.43209865	19.18826291	18.31542363	19.44531178	19.50390515	19.69454394	18.9744058	18.84359528	20.3512149	19.79338221	18.97795169	19.79858819	19.96630476	18.91138568	19.57709845	19.85685761	19.78548789	19.74389446	19.39605154	18.67751943	19.74328143	19.40347553	19.77031544	19.3426389	19.38408243	19.46279253	19.48792539	19.21494734	19.61302332	18.84359528	20.47625205	19.45304893	19.39605154	19.55668441	20.27950162	19.14874842	19.19527093	18.38745937
SHBG_HUMAN	14.58407174	15.85098683	13.30563449	14.34307654	12.40231411	12.38536436	12.93003704	15.18181912	16.33098111	15.02011369	12.04203801	14.86731791	16.33098111	15.78119947	14.38997405	15.31401961	14.62431628	12.7278859	15.78119947	16.55698461	13.30563449	15.31401961	13.06356556	13.930385	14.84852976	15.59107251	13.73844186	13.14010385	13.51321	13.67078505	13.55500258	13.76620873	15.90634934	14.23111114	14.62431628	15.10224985	12.67001352	15.59107251	14.5046569	12.7278859	12.38536436	14.5046569	13.73844186	15.10224985	13.75835295	13.930385	15.78119947	15.33766376	14.12424643
SHIP1_HUMAN	16.08685881	16.77719979	16.09919048	16.64424948	16.85149577	16.76624834	16.55653131	16.41238381	16.44609636	16.80224786	17.14407271	14.66052524	16.59457103	16.09919048	16.30196344	16.73722083	16.66950258	16.50848858	16.2103693	15.64628023	16.85630699	15.92874364	17.2224262	16.94048613	16.59828669	16.70076572	17.19781896	16.83813623	17.13409722	17.17039291	16.64424948	17.17894721	16.61691118	16.49796858	16.99878899	16.91520187	17.14407271	16.29876537	16.80991703	16.7579588	16.41238381	17.05430028	16.61494153	16.91522926	17.01716582	17.19781896	17.06579591	16.09919048	16.29876537
SMC4_HUMAN	16.30738042	17.51104545	18.58520466	16.4116352	18.40109579	18.59008071	18.21736544	16.90698377	16.4116352	18.33895868	18.56939183	17.61024011	17.92496333	18.63931308	17.61878908	16.86352205	16.30738042	15.67550614	16.57717412	19.3808006	17.22549909	16.64671972	16.99459677	17.6873077	17.61024011	18.0940478	16.60889731	16.30738042	18.33895868	17.61878908	18.87364509	15.71981205	16.80835813	18.43865584	17.83061508	17.52231008	17.90280541	18.57334163	16.90698377	16.4116352	15.88010583	16.64671972	17.82930345	16.57717412	18.2913884	16.90698377	16.97846938	17.9110392	17.6967604
SPTB1_HUMAN	13.72733792	15.5934256	14.72061758	13.33407652	14.10563098	14.00014513	11.53107398	14.99635976	15.65833676	13.85919282	12.85147993	15.49542062	13.88475144	14.546162	13.34165951	13.77968415	12.16851717	14.42571211	14.10563098	15.87147919	13.85919282	13.85919282	13.72733792	14.71305747	14.71305747	14.546162	14.00014513	13.33407652	13.91589795	12.11009879	13.85919282	13.88475144	13.33407652	13.34165951	13.72733792	14.10563098	13.77968415	14.72061758	13.20446177	14.71305747	9.473079531	11.72823971	12.11009879	14.99635976	13.91589795	14.71305747	13.41063175	14.08837572	13.34165951
SPTB2_HUMAN	17.18634928	18.09191086	17.75330202	17.50340207	17.16830888	17.23416425	17.66856136	17.75471155	16.67738536	17.75024015	17.97403557	17.27572052	16.78055502	18.09395738	17.69473908	17.40167504	17.75024015	17.66856136	16.83985889	17.45644058	17.06385955	17.64066562	18.29488835	17.94555701	17.6871283	17.40167504	17.187452	17.48686917	17.06385955	17.75471155	17.06385955	16.78055502	17.65062996	18.07379901	16.83985889	16.78055502	17.54237181	18.02467022	17.59362658	17.74777366	18.43806848	17.93906135	17.54237181	16.56549623	17.18246638	17.66299842	17.66299842	17.93906135	17.18634928
SPTC1_HUMAN	14.2007377	15.38119922	14.39696667	15.51729012	13.87434279	14.96066009	14.48409502	14.70010821	14.69960854	14.59834594	14.59834594	14.93690159	14.93690159	14.07376085	15.26247448	14.48409502	15.39545249	14.07376085	14.48409502	14.82928218	14.93690159	13.9405518	14.39696667	14.15763856	14.39696667	14.82928218	15.04971959	14.59834594	14.15763856	15.26247448	14.78670573	15.57041423	15.26247448	13.80997976	13.69152286	15.04971959	14.15763856	13.87434279	15.51729012	14.55908198	14.82928218	13.66037036	13.53529405	14.55908198	13.87434279	14.96066009	15.12357032	13.70856189	13.53529405
SRC8_HUMAN	14.62671396	16.08723263	14.44250916	16.08723263	14.46252708	15.50111767	15.9607856	15.49016366	15.28775314	14.75557066	16.06065608	16.17797826	15.4039942	15.50111767	15.91888684	16.10193473	16.70819196	14.62671396	16.33846883	15.99676023	16.30714083	15.4039942	16.84841303	15.91888684	14.65258304	15.34779047	16.88152593	16.10892462	16.17797826	16.36023936	15.16971556	16.30291575	16.53763551	15.99676023	15.67031971	16.11420909	16.30107058	15.9607856	15.58233437	15.34779047	16.0764505	16.81076257	15.7379131	16.09927247	14.79933227	16.88559302	14.44250916	13.39398149	11.95980462
ST1A1_HUMAN	18.30804712	16.86911683	18.23543496	17.98645818	17.41047631	17.67689711	16.80279997	18.18384472	17.93313309	17.41047631	16.80279997	17.95897838	16.86911683	18.59562689	16.99823261	17.41092042	17.41047631	18.25180439	16.99823261	17.93313309	17.41092042	18.18384472	17.41092042	18.88906844	18.13264515	17.41092042	18.09896799	18.52000976	17.6749162	17.92801701	16.80279997	17.92801701	18.20157526	16.80279997	17.6749162	17.6749162	17.41047631	18.4913501	17.41092042	18.15970603	16.0403413	17.6749162	18.10573528	16.09569742	17.65427041	18.4908711	18.4908711	18.40646848	17.6749162
STAT3_HUMAN	16.1661	16.52980384	17.12857578	16.89921376	16.3000338	16.24251067	16.07488393	16.31392425	16.16808578	16.01492881	16.18943265	16.651633	16.038971	17.40615514	15.99351118	16.68813386	14.97691148	16.35719092	15.37458929	16.90361069	16.44657836	16.18454487	15.99959439	17.11687648	16.3000338	16.27186903	16.44847175	16.79054331	16.49798675	16.03887367	16.28826198	16.51386958	16.95461248	15.64704185	16.60063913	16.87974526	16.36426589	17.281537	16.18943265	17.2249104	15.52605754	16.00074658	15.84572192	16.20470288	16.72094103	16.86166015	17.53279692	16.23300057	15.99959439
STK10_HUMAN	18.69273898	20.02660859	20.17207768	20.70648823	18.55703715	20.04355525	19.61493528	19.66335634	19.77712089	19.49784746	19.48426627	20.61624191	19.77224749	20.472423	19.87512582	19.47612959	19.44625628	19.26961258	18.81462034	20.47656002	19.69955496	19.14603751	19.60955402	20.10064825	18.69273898	19.79304785	19.57985129	19.60739779	19.76381787	20.28340076	18.79913456	19.81403105	20.51518909	19.37905976	19.46146721	19.390229	20.05037314	20.47656002	19.97077815	19.50113101	19.81077245	20.37028725	19.03500575	19.9472249	19.58102039	19.83784278	19.29368227	18.81462034	18.79913456
STOM_HUMAN	17.16627858	16.6503591	16.87520214	16.64106468	16.69806813	16.76905777	16.6503591	16.98525354	17.05697219	17.3107883	16.6503591	16.48888448	16.64106468	17.05515279	16.6503591	16.6503591	16.6503591	17.07789871	16.48888448	16.6503591	16.76905777	16.76905777	16.64106468	17.23312914	16.97551501	16.69806813	16.64106468	16.97551501	16.87520214	16.69806813	16.6503591	16.87520214	16.58401146	16.58401146	16.69806813	16.98525354	16.6503591	17.00123917	16.69806813	16.958096	16.6503591	16.69806813	17.00123917	16.64106468	16.97551501	16.69806813	17.23312914	17.21596156	16.64106468
STXB1_HUMAN	18.42281118	17.64096056	18.03365054	17.77097213	16.86672571	17.59903479	17.85980547	18.1785701	18.23951041	16.52944219	17.59903479	17.63896434	16.86672571	18.35438805	16.86672571	17.67147314	18.1785701	18.22980132	15.74478271	17.78291774	17.89661085	16.52944219	17.59903479	18.48942638	18.13765512	16.52944219	18.45348627	17.89661085	17.90186218	16.93399293	16.52944219	17.78022306	16.93399293	18.2000048	18.03365054	17.85980547	17.59903479	18.2000048	17.78291774	16.93399293	15.74478271	18.1785701	18.45348627	15.74478271	17.60316042	18.22980132	18.42281118	18.39757484	17.59903479
STXB2_HUMAN	17.27764129	17.44346948	18.6848544	17.71867628	17.07640275	17.94761685	18.06604051	17.54158658	18.33419494	17.76311433	17.39762499	18.8033398	17.30616976	16.36888964	17.9373616	13.15781954	18.01665431	17.27764129	17.34882577	18.79698445	18.15464162	17.35179799	18.07116584	18.24660026	17.27900028	17.98047239	18.12584563	17.96212489	18.16046356	17.48673096	17.42412668	17.86471001	17.46390792	18.07619994	17.81419976	17.27900028	17.78875097	17.81419976	17.61595721	17.84382104	17.35318738	18.6570887	17.77105261	17.52973079	17.8222684	18.33419494	17.515458	17.52973079	17.27900028
SYAC_HUMAN	18.18872975	17.98728974	18.00945919	17.7737883	18.34815272	17.52158413	17.23294292	17.96034767	18.17782783	18.3162543	17.55010531	17.741778	16.97974795	18.41678942	18.26205292	17.56340997	18.36002124	18.10595549	17.77028011	17.77913983	17.72681499	17.73626997	19.06785352	18.29007252	17.98728974	18.01044969	17.77073306	17.82297877	17.58107135	17.01571352	16.80428468	17.62576816	17.93525255	17.24581906	17.87706446	17.79564224	18.5304649	18.26205292	17.24581906	18.15217407	17.22047024	17.73749931	17.88022559	17.90093668	17.50667133	17.81149677	18.36002124	18.37706719	17.34795071
SYEP_HUMAN	16.4985104	17.12951709	18.14314305	17.05258729	17.3069874	17.49891915	17.39166541	16.02760577	16.47554073	16.86804276	16.76161386	19.02234218	16.76161386	18.14314305	16.72960779	17.19388016	15.87407905	17.80710754	17.01626314	16.36618003	17.09126407	17.49786952	16.09400029	16.72960779	16.78984741	17.00480559	16.59739175	17.02426798	17.42812495	17.22407646	17.78097007	15.90556054	18.14314305	17.48376491	17.11407714	16.67276179	17.04103194	17.93730435	18.03649795	16.99373382	17.64125379	15.82481771	17.01626314	16.40672662	17.14116522	16.47554073	15.82481771	16.5854429	16.86767498
SYG_HUMAN	15.96697419	17.0610611	16.82401309	16.88681444	16.66600147	17.02798779	16.44723256	16.55472602	16.06288332	16.75407677	16.70706275	18.22982267	17.25019117	17.25736066	16.8104414	16.98571518	17.18968937	16.24762607	16.70553696	17.55727924	17.24959268	16.51364954	17.17372654	16.65227896	16.36791668	16.97838331	17.09234548	16.71907371	17.22409319	17.49152498	16.53082399	17.07362279	16.69034452	17.13928462	16.97433606	16.71747685	17.02289552	17.80198767	16.71907371	16.00548529	16.53459454	16.66600147	16.97433606	16.11421723	16.90108	17.25019117	16.501862	16.54459589	15.79999412
SYMPK_HUMAN	17.67642056	16.84027741	17.52287962	17.274186	17.20969682	17.54808621	17.680326	17.53660585	17.19034587	17.78662213	17.37205568	17.20969682	17.37205568	17.80956824	17.19034587	16.76819966	16.76819966	17.67126081	16.82749907	17.26000267	16.62386958	17.2627584	17.06167645	18.22788366	17.5507876	17.73328698	17.05546005	16.62386958	17.19034587	17.2627584	17.52287962	17.93188388	17.39350469	16.6651373	16.46932727	17.39350469	16.82749907	17.7322093	17.52287962	17.53687309	17.93188388	17.37205568	18.28542693	17.2627584	17.06167645	17.26226316	17.49322169	17.83997919	17.26000267
SYQ_HUMAN	18.13420768	17.48608932	18.01821055	17.79435718	16.08901537	17.45295322	16.25313472	17.88781497	18.1094186	17.1648739	16.42977376	17.72426299	16.92903804	18.3649997	16.83948917	16.42977376	15.98529528	18.03370458	15.74481	17.78443408	17.69146373	17.70685584	16.02461792	18.23799996	17.96047105	17.22272257	15.48872397	17.86415241	17.57353482	17.66178578	17.23445175	17.66065875	17.94006342	16.58985508	17.50443539	16.32744081	16.18458324	18.2705892	16.94466901	17.96000818	15.92845934	16.03506144	17.87514764	17.8938155	17.47011537	17.81380663	18.26738433	18.20097075	16.15494564
SYRC_HUMAN	17.19968346	16.52157539	16.86905037	16.64224042	15.48038887	16.49109736	16.24341666	17.08180223	18.02430915	15.91416816	16.28419051	16.41819022	15.97991476	16.27461792	15.10608841	15.90456184	14.87500594	17.15177375	16.74132092	16.63684146	16.28419051	16.79452536	16.84765391	17.27095234	17.02881906	16.24341666	16.45018106	16.78185157	16.54486884	15.48038887	16.2401782	16.67244327	16.74126331	15.90456184	16.52945283	16.74132092	18.02430915	16.96532203	15.10608841	16.96015432	14.69470694	15.82155427	16.83257694	17.05607811	16.47515655	16.6722641	17.28097775	16.10877883	17.06110743
SYSC_HUMAN	16.23982494	17.68649394	17.98168855	18.3356257	16.12110779	17.29784212	16.43453264	17.22210264	16.91946376	14.40606903	16.41931742	19.20736827	16.41931742	18.17216102	16.69976978	17.22210264	17.53891717	16.23982494	16.82107557	15.7143012	17.25869772	15.88454245	17.50119278	16.5017162	16.23982494	17.66669714	17.7098571	17.75309641	17.49770383	17.47682713	17.29266549	17.70757183	17.97670814	17.02731682	17.29607326	17.58904719	16.61994711	18.28051193	16.69976978	16.23982494	16.5017162	17.48611816	19.20736827	16.82107557	17.02731682	16.12110779	15.88454245	16.41931742	15.88454245
SYTC_HUMAN	17.27240655	16.64245024	17.05555578	16.79221501	16.90122229	16.78785984	14.57706308	17.06816726	17.1641544	17.41243022	15.76243384	16.61679652	15.82765574	17.2101638	16.36331507	15.99182999	15.99182999	17.17602723	16.56037678	16.72472738	16.75693425	16.90122229	15.85838058	17.32769049	17.15568843	16.37204872	16.82703012	16.8953783	16.69931878	15.99182999	15.76243384	16.80731457	16.81968272	15.82765574	16.63263846	16.86510557	16.36331507	17.17578068	16.04460066	17.08786246	16.04460066	16.04460066	16.81968272	17.04136444	16.66816802	16.79119633	16.58869346	17.33407633	16.04460066
TBB3_HUMAN	16.80153125	15.69316149	16.31662428	16.14258268	16.85050712	16.07533713	16.02850126	16.6132911	16.68967655	16.97776188	16.80312249	15.80176978	16.19715551	16.47169403	16.49402401	16.19590205	16.79079068	16.66438328	16.97776188	16.02850126	16.21465791	16.3810426	15.04123404	16.81490246	16.59453441	15.83541924	16.31961931	16.40453736	16.07600019	15.69316149	16.40453736	16.24477996	16.18534937	16.85853815	16.04931409	16.35745639	15.78445991	16.35948779	16.85853815	16.49402401	16.41582451	16.47250447	16.39565469	16.61552088	16.0674364	16.27739036	16.85050712	16.81053478	16.68967655
TCPB_HUMAN	17.14337387	19.02374661	18.02835471	18.53784484	17.58870219	18.62853479	18.84463263	18.54741396	18.40575501	18.45177201	18.02835471	17.92900396	18.02835471	17.24099445	18.52361504	18.49091699	18.73794191	18.03077505	17.75015169	18.27021118	18.73794191	18.07420481	18.84448475	18.92413988	17.97457705	18.64811284	18.92413988	18.67374875	18.80989718	17.75015169	17.92900396	18.75684797	18.29643435	18.80710477	18.52531978	18.38998903	18.51158766	18.52531978	18.27427811	18.63441306	17.96240518	19.39300307	18.48167614	18.54790936	18.47360961	19.1933883	18.27021118	18.25799182	17.24099445
TCPD_HUMAN	18.27503767	20.05075217	18.74574177	19.75090037	18.56446128	19.63743811	19.82270688	19.51010987	19.5093946	19.4440427	18.92942941	18.56446128	17.45558065	16.93017687	17.35271877	19.66226405	19.80962323	19.12512928	18.8048257	18.27503767	19.93873608	19.10914147	19.97377877	20.07888193	17.09305047	19.70144742	20.05239167	19.93364901	19.88198124	20.37989234	18.8048257	19.96660151	19.52847602	19.94164202	19.61668323	19.57155348	19.61557885	17.35271877	19.42335523	19.78115669	18.93006422	20.62713964	19.63748468	17.45558065	19.56386368	20.47995434	19.39665422	19.43506708	19.96660151
TCPG_HUMAN	17.18940578	17.16909161	18.13523502	17.35445146	19.23905382	19.84144405	16.93561412	18.23831889	17.64273365	16.86808927	16.77631597	16.88432544	18.1933865	16.94175308	18.81558297	19.28245138	17.57877403	20.2330686	16.43750558	18.86169564	19.31802221	17.52646557	18.33389109	15.2800124	18.20906757	17.29105396	17.17766712	17.61157096	19.60157517	17.80993079	17.22017764	16.8219118	18.51119292	18.40659455	18.1933865	17.75350131	17.92209997	18.69906381	16.8022094	17.83591749	16.74807016	16.81348129	18.78824113	17.20670773	18.49927369	17.1738183	16.81348129	17.06628685	18.40077086
TCPH_HUMAN	19.09550297	18.36513533	18.76593077	18.60561348	17.45314176	18.26084884	19.11401955	18.92074467	18.97539481	19.15601477	17.31522149	18.41377378	17.58199511	19.07977626	17.48958747	18.26412706	15.87981755	19.00209185	16.47192169	18.46591932	18.41656841	18.63735229	17.49083678	19.19124232	18.84977255	18.03390505	18.66620528	18.62403175	18.37474931	17.60635114	17.90961776	18.47584926	18.7372251	17.3017122	18.26217	18.55938271	18.00980819	19.03736763	17.29720541	18.90992496	18.40506026	18.87900155	18.68200714	18.81271265	18.27622337	18.68156659	19.16732019	19.18560231	18.20398959
TCPQ_HUMAN	13.76949665	12.75853029	15.63511769	14.95751944	15.41424559	14.3722058	13.47382719	13.05725736	13.40112661	14.55960009	14.55960009	15.96707334	15.41424559	14.91921467	13.76949665	14.34365923	13.47382719	13.32987628	16.16946209	15.63511769	14.3722058	13.76949665	13.47382719	13.95056494	14.57573165	13.95056494	13.99101205	13.95056494	13.47382719	12.81877847	14.95751944	13.76949665	14.57573165	13.40112661	13.99101205	13.76949665	13.76949665	14.95751944	13.35980392	13.76949665	14.3722058	13.47382719	13.05725736	14.09954267	13.679128	14.09954267	13.47382719	13.35980392	14.57573165
TCRG1_HUMAN	17.18741372	17.89750657	16.39290355	17.50265011	17.04460874	17.37678324	18.06693497	17.56085081	17.56090113	17.4280283	17.18741372	16.05911517	16.97163391	16.05911517	17.57921547	17.53472583	17.61788322	16.97163391	17.18836153	16.39290355	17.91998424	17.04460874	17.90133676	17.90133676	17.04460874	17.56085081	18.06693497	17.89750657	17.89750657	17.59265931	16.97163391	17.91998424	17.20732076	17.56787103	17.57921547	18.00366854	17.59265931	17.04460874	17.37678324	17.61788322	17.08974388	18.37607458	17.59265931	17.56090113	17.56085081	18.06693497	17.04460874	17.18836153	17.04460874
TCTP_HUMAN	16.10349255	17.86425988	17.72678667	18.43710576	17.60870989	17.7652285	17.7652285	17.49924012	17.40318098	17.60870989	17.24932531	17.79626759	17.76002435	17.79626759	17.86425988	17.46307196	17.17821285	17.17821285	17.76002435	17.72678667	17.01951157	17.76002435	17.21480308	17.76002435	17.12606415	17.7652285	17.24932531	17.24593132	17.46307196	17.24593132	17.76002435	17.49924012	17.76002435	16.64039337	17.59188275	17.12606415	17.17821285	17.76002435	17.40318098	17.72678667	17.86425988	17.79626759	17.76002435	17.76002435	17.49924012	17.59188275	17.40318098	17.01951157	17.49924012
TENA_HUMAN	16.07650448	15.73063609	17.27686871	17.07415516	16.31072693	16.08362998	15.85250897	15.98369123	15.78622268	17.12112462	15.73063609	16.90052871	15.50390256	16.08362998	16.07650448	15.98369123	16.09239254	17.5825942	15.27923076	17.18417467	15.41022398	15.87180305	15.33438665	16.09239254	15.97951586	16.08362998	15.98369123	17.34814399	16.09239254	17.15797314	16.8013406	15.87180305	17.0995843	15.98369123	15.41095404	15.90572215	15.62576138	17.40753912	17.12112462	17.15797314	15.41022398	15.90572215	16.31072693	15.28252783	16.08362998	15.85250897	17.76583805	15.32839913	16.08362998
TENX_HUMAN	15.41219661	15.95275034	15.49423171	15.4893405	15.65885154	15.80148899	15.78467499	15.45976578	15.49423171	15.47578522	16.03460114	15.41219661	15.46194633	14.07470351	15.80148899	15.45976578	16.30882483	15.46194633	15.45976578	15.47578522	15.49423171	15.45976578	16.76636641	15.69458015	15.47578522	16.03460114	16.39721371	15.95275034	15.78467499	16.02152721	15.46194633	15.74252875	15.46194633	16.03460114	15.41219661	15.49423171	16.26056109	15.46194633	15.4893405	15.47578522	16.26056109	16.02152721	15.75349604	15.45229757	15.95275034	16.12488556	15.45229757	15.49423171	15.47578522
TERA_HUMAN	17.76570446	17.53957113	17.55303493	17.86646337	17.51797879	17.98193811	16.56087852	17.5046076	17.67173517	17.30784109	17.79154899	17.34886484	17.50955332	17.94592865	17.11599857	17.34872875	17.95670166	17.64671409	16.85302847	17.3430731	17.51906837	17.3379653	17.21231994	17.71652422	17.34075728	16.84215128	17.6689163	18.23193126	17.88170843	17.70619675	16.84285893	17.31835171	18.5789093	17.88932062	17.11675028	17.43060459	17.69618956	17.81395986	17.63035547	17.4936534	18.20110191	16.82235825	17.53529458	17.61820744	17.12246071	17.58398209	17.73992617	17.59087382	17.03407618
THBG_HUMAN	14.58910111	13.7287687	14.02782537	14.85877516	13.52383103	12.99026241	14.13434164	13.50474152	14.48766423	12.51110682	14.85877516	13.19050443	14.20234636	13.06234028	12.81156711	13.81330627	13.19050443	13.91404337	14.30898203	13.7287687	14.40075537	13.07374514	13.462522	13.84467936	14.19687499	13.77509997	14.27472212	13.06234028	13.94399177	14.02782537	13.87740057	13.17585436	14.2510172	14.04537451	15.01437924	14.49625116	14.62782112	13.19050443	12.09737303	12.9955851	15.23343579	13.37084239	14.82930962	14.47701084	13.76686971	14.80169252	14.44326393	11.90698093	14.13092965
THIC_HUMAN	16.76925401	16.08447289	16.3970051	16.11735072	15.87328044	16.11221118	14.17635631	16.53130882	16.63499333	16.89052638	15.34456494	15.94289836	15.16320084	16.61329864	15.77216123	15.16320084	15.94289836	16.61675706	15.77216123	16.13740407	16.24843019	16.30328927	15.94289836	16.78165422	16.64322081	15.77216123	16.35561891	16.35286124	16.14724792	16.24094283	16.49420021	16.25007099	16.14275077	15.77216123	15.94289836	15.94289836	15.87328044	16.51892232	16.09661334	16.49420021	15.87328044	15.94289836	15.94289836	16.53860385	16.09661334	16.09661334	16.77574526	16.7570035	16.25007099
THIK_HUMAN	18.33904165	17.63683145	18.06379162	17.83043041	16.86666667	17.6066673	16.97263377	16.86666667	16.76291542	18.44576303	17.3188697	17.71191919	16.86666667	18.3069364	16.84966073	16.86666667	16.81517967	17.63683145	16.93918636	17.7781524	16.93918636	16.6865816	16.81517967	17.3188697	16.25458101	17.30438404	17.93256854	17.91265418	17.70100457	16.28810079	17.93256854	17.30438404	17.92813474	16.25458101	17.3188697	18.45967515	17.30931427	18.25559131	16.68907559	18.17679885	17.59490376	16.98052523	17.99066086	17.06790683	17.59490376	17.85301534	18.46574488	18.39426599	17.91265418
THIM_HUMAN	17.73924913	19.00986066	14.92289001	19.27208637	18.56194824	18.77867565	19.36886128	18.94964025	18.98424957	18.64680721	18.56515617	15.46657249	19.43086948	17.96432003	18.94964025	19.09715022	19.2997353	18.56194824	17.74500496	15.77484518	19.46890602	18.61682235	19.50240141	19.56007551	18.54088024	19.22040323	19.45080407	19.37947126	19.21296735	19.78398828	18.36796886	19.32993249	19.01684387	19.28623712	19.10368238	18.99452838	19.12508321	19.15138313	18.89684088	19.23580338	18.49709843	20.03198747	19.13743428	17.80500419	18.4447523	19.69858822	18.44085089	18.85689945	18.4447523
THOC4_HUMAN	17.68207961	18.63999128	18.57070107	18.34338739	17.85128338	18.26460261	18.52358636	17.99857378	17.8773903	18.10133756	17.88553323	18.25099272	17.85128338	17.75629017	18.25166154	18.27318034	18.51293864	17.77708453	18.05278356	18.54761478	18.55914164	17.75629017	18.65971663	18.55634499	17.68207961	18.37158971	18.63001095	18.46759322	18.57070107	17.52003547	17.78213481	18.54761478	18.0866545	18.65755631	18.2591968	18.11683086	18.25099272	18.01714403	18.08834515	18.3400937	17.79818974	19.18871147	18.0866545	18.19167084	18.17360956	18.90248614	17.85128338	18.01714403	17.52003547
THRB_HUMAN	18.24166922	14.97509385	18.03569595	14.84421656	14.86191854	14.91552625	14.95174558	18.02368765	18.18344243	15.46155066	14.76124194	17.81157323	14.8603896	18.42591198	16.88614861	16.76186952	14.66108681	18.13609047	14.78558086	14.8521779	15.17993315	17.73154708	14.49420896	18.31380827	15.07455284	17.29905981	14.59372448	17.86904764	14.58190694	14.97864082	15.01720693	17.69175789	17.97278869	14.97413004	15.10852653	14.69544439	17.34778273	18.30266418	17.00781283	18.01624955	14.93531215	14.7260993	17.91226846	18.00743088	14.91454502	14.57623707	16.4683911	18.28764474	14.65464662
TIF1B_HUMAN	10.57283556	11.35981284	9.360773611	11.62631673	9.836522611	9.749090951	9.660416861	12.61071034	12.32757166	11.3964164	11.35981284	11.11950283	11.01845615	10.45817606	9.970049634	10.73626892	9.970049634	12.62301897	12.10112707	11.57464635	12.2698549	13.01255227	9.589861036	12.91284224	12.90085757	11.11950283	10.61476336	10.58797677	9.836522611	10.61476336	9.789263757	10.98343206	12.49156512	10.45817606	11.51726137	10.72462342	11.14139288	10.45817606	9.970049634	11.62631673	11.40644164	10.72462342	10.25193667	13.0005414	9.00843372	11.54718193	11.40644164	12.72824455	11.00948762
TIM13_HUMAN	15.44177758	15.93109644	16.76633215	17.03889091	15.50608033	17.01738343	16.69198707	16.33162828	15.50608033	16.13705208	16.92128115	16.92128115	16.5942923	16.33218785	17.08566493	16.92724933	17.32835483	15.44177758	15.52614142	16.53092202	16.89814311	16.13705208	17.57060759	17.08566493	15.44177758	16.98628955	17.51424889	17.03889091	17.03671486	17.19812107	16.33162828	17.0767722	16.56720589	16.76633215	16.53092202	16.86652972	17.47725567	16.33218785	15.93109644	16.33218785	16.73839552	17.66269284	16.63108338	16.63422265	16.5942923	17.45209498	16.33162828	15.38174888	15.38174888
TIMP1_HUMAN	16.93047842	16.19517504	16.50482617	16.3096319	15.4197036	16.21256421	15.4595445	16.70855053	16.83059723	17.05670599	15.4595445	16.0085172	15.57942981	16.79412342	15.56111869	15.97069628	15.33651089	16.78650441	15.4595445	16.4694036	16.4694036	16.54468665	15.4595445	16.95719709	16.75685343	15.96455032	16.44567365	16.54395135	16.33273819	15.40788195	15.40788195	16.35553433	16.32534346	15.33651089	16.20284751	16.58659502	15.97069628	16.63227578	15.96455032	16.62692229	15.56111869	15.96455032	16.53378467	16.68444314	16.20512059	16.35162782	16.94726488	16.9017257	16.6442205
TKT_HUMAN	18.27914958	17.56795408	17.95011874	17.72734793	18.41115849	17.78774468	18.29120966	18.06501938	18.19804589	17.28197801	18.29120966	17.78774468	18.41115849	18.33934369	17.72734793	17.1213971	17.91218923	18.33934369	18.09520733	17.77360778	18.27914958	17.81349162	16.15500611	17.01129728	18.07781137	17.91218923	17.17772206	17.28197801	17.56795408	18.41115849	18.41115849	18.19804589	17.92578919	18.10886527	18.34032495	16.54998919	17.26416206	18.37415945	17.72734793	18.10886527	18.60253387	17.78774468	18.60253387	18.07685735	17.17772206	18.41115849	17.17772206	18.34032495	17.17772206
TLN1_HUMAN	17.5093452	18.29936342	14.39978156	18.14682396	17.70740422	18.34806921	18.58076636	18.1134097	17.90695811	17.93214096	17.99322732	16.1936873	15.98751096	17.18828865	18.37991289	18.30725309	18.7973136	17.99419618	15.6808153	16.1936873	18.53944595	17.72962601	18.97286707	18.45978749	17.5820984	18.40253938	18.77165541	18.77165541	18.57776913	18.78643399	17.85668645	18.68163939	18.30932045	18.61710867	18.15094301	18.5101722	18.58987347	14.39978156	18.49983473	18.17291489	18.05649944	18.97850001	18.75265551	18.0412498	18.36702429	18.84057287	17.77660004	17.63745797	16.91197203
TOP2B_HUMAN	18.74424802	17.86100081	20.18308569	19.77689828	19.69910812	18.17569882	18.10227459	17.92428684	17.32987851	19.1852099	19.6410371	18.4315954	19.46383701	15.0500908	18.48272302	18.55358533	18.09778046	18.00268831	19.88716628	16.80265476	17.9011187	18.16887842	17.42842783	17.31990474	19.18010102	18.20019866	17.65782262	18.13635655	18.99032448	17.78247406	19.35348279	17.5045843	18.7699444	17.92894669	18.69518174	18.33205191	17.61374541	18.63351801	18.56143928	19.77689828	18.03283862	17.34014823	18.30248091	18.7699444	18.10176298	18.82004287	17.77321373	17.33498313	20.28855268
TPD54_HUMAN	14.41962118	13.17126832	13.68843323	13.68843323	13.36333391	12.85865755	13.05543494	13.42243079	13.9837414	13.10610153	12.93921181	13.80416093	13.98909974	13.48530891	12.68352435	13.39416579	12.80881944	13.73761683	14.15529688	13.6589482	13.40393288	13.80416093	12.80881944	13.07468023	13.76551322	13.36333391	12.84875571	13.07468023	12.72526034	12.95859497	13.72520077	12.95955758	13.76044718	12.76072012	13.58472906	13.35297156	12.85865755	13.04389613	13.49564233	12.98657719	13.34716382	12.62155212	12.99613424	13.48530891	12.84875571	12.72526034	13.98909974	13.13399284	14.02836263
TPIS_HUMAN	14.54021193	16.11299246	17.22225239	15.53791557	15.95529179	16.83852746	15.3326817	14.54021193	16.48641342	16.40278326	16.8505501	15.30687074	13.77696224	16.07480679	16.28830451	16.41586001	16.83852746	15.23993262	15.87731093	16.11299246	16.68498514	15.95529179	17.06368617	16.51451403	14.79514994	16.6981603	16.49320711	15.3274769	15.90287527	15.26149703	16.17979291	15.46831072	15.73060046	16.80108004	16.17979291	16.58792609	15.87731093	15.8925846	16.48641342	15.8925846	13.77696224	15.95516277	15.50215005	16.51451403	14.95996307	16.11299246	15.07516322	16.41586001	16.6981603
TRAP1_HUMAN	17.99691916	19.31163886	17.75286069	19.01343177	17.96533727	18.90552198	19.20685451	18.8155444	18.72328246	18.68114401	18.44572751	18.66362935	17.96533727	17.99691916	17.75286069	18.89781405	19.12529508	18.39787524	17.99691916	18.36967333	18.72328246	18.41028951	19.25119159	19.43732043	17.85415128	19.07706204	19.22854197	19.1630244	19.1833616	18.36967333	18.27345314	18.76702342	18.80417457	19.2039138	18.94183204	18.76702342	18.93832563	17.96533727	18.66362935	19.05729151	18.41326423	19.84690712	18.90295205	18.68114401	18.85730397	19.6657311	18.60023107	18.6008092	18.41028951
TRFE_HUMAN	20.92750594	22.29595656	16.43540234	19.93332939	18.81651756	21.55414147	21.65000334	21.75719774	22.36817065	21.65789913	19.95936184	16.52571418	15.51412244	18.39734551	21.54064971	21.29622862	21.19289086	20.22119801	16.17701294	16.95920424	21.75388793	21.79209479	21.61093017	21.75753229	20.51933009	21.25415584	21.48134609	22.73887362	21.08013022	21.60404813	19.80924188	21.12749742	19.75192328	21.48073798	21.17356499	21.24596095	21.7265995	16.05336266	20.13333738	21.15566095	19.92937797	21.49877102	21.28763065	22.30976736	21.67399297	22.25929431	21.75593061	22.53737912	18.97178397
TRFL_HUMAN	18.18853364	15.46021462	18.35450682	15.49934072	15.49934072	15.32230774	14.82339437	18.18853364	18.35450682	15.21474464	15.46021462	18.02372127	17.32364419	18.45518768	15.02046843	15.533246	15.82324376	18.35450682	15.533246	18.18310978	15.82324376	18.00469034	15.49934072	15.533246	18.18853364	14.82339437	14.96657974	14.96657974	14.94698445	15.21474464	15.32230774	15.32230774	18.18853364	14.60676827	18.00469034	15.49934072	15.49934072	18.43703659	14.96657974	14.74128494	15.28987977	15.28987977	14.83976292	15.46021462	14.80678149	14.82339437	18.18853364	18.39685142	15.49934072
TRI25_HUMAN	14.19908591	13.18945305	16.33597489	14.30697664	16.39055616	14.30697664	14.19908591	13.1575959	13.73811022	14.41059944	16.72348929	14.68022823	17.37232737	14.19908591	14.43846775	14.68022823	13.97246951	13.95471454	17.07353475	15.43447209	13.73699519	13.1575959	14.68022823	13.45617064	14.87067997	14.09400262	14.68022823	14.30697664	15.33763766	13.97246951	16.34010087	14.43846775	14.87067997	13.37977445	13.73699519	14.19908591	15.43447209	14.43846775	14.43846775	13.45617064	16.2490409	13.62336813	14.41059944	14.19908591	14.43846775	13.95471454	13.95471454	13.45617064	17.46749942
TSN_HUMAN	17.2768975	16.60406061	17.040027	16.80449075	15.96029752	16.66556074	16.21436607	17.03063718	17.1862349	16.48994506	16.10262923	16.64412808	16.1078751	17.28488542	16.06816536	16.77025626	16.42329598	17.17745971	14.87301805	16.82595641	16.84313537	16.85511202	16.86535497	17.30690425	17.12122609	16.32345059	16.91552339	16.9816732	16.79230284	16.10676228	16.3545413	16.85653182	16.90275497	15.67801906	16.6597112	17.04349857	16.47764364	17.2329517	16.10262923	16.42329598	16.06816536	16.10262923	15.63043649	17.06511548	16.66344066	16.86535497	17.34803454	17.27844701	16.10262923
TSP1_HUMAN	16.0367036	17.34300864	16.97749451	16.61085856	16.55318657	17.27905525	16.61085856	17.00951462	16.97749451	17.05707048	16.28994345	16.32869437	16.45800719	16.8723524	17.24287002	16.8723524	16.08523393	16.45800719	16.0367036	16.48577865	17.25528032	16.32869437	16.8723524	17.07749477	16.28994345	17.14275824	17.48216427	17.52479147	17.17611574	16.75953871	16.75953871	16.95696639	16.55318657	16.08523393	16.48577865	17.45137938	16.28994345	17.56809891	16.95696639	16.45800719	14.13381047	17.64239199	17.3862582	16.75953871	17.10203011	17.48216427	16.95696639	15.55540401	16.28994345
TTHY_HUMAN	17.76161554	17.43368316	16.37690932	18.90929901	16.12008755	17.1352839	17.00400751	18.29790899	18.80404434	17.72584255	17.79962142	18.2104997	16.67342437	17.9543597	17.55620919	17.2422672	16.99357244	17.42995212	16.52097021	17.53560018	17.66026554	18.76526835	17.3121836	18.97960847	17.57214415	17.57640242	17.26090177	17.47563611	17.28174851	17.9640893	16.71896349	18.06470033	20.00826073	17.16092067	17.23492178	17.4029506	17.72943805	16.45579305	16.29883755	16.67436998	18.12247534	17.57251356	17.13221808	18.0585269	17.55649119	17.47205681	18.25139796	18.54289277	16.34074675
TWF2_HUMAN	15.34485591	14.19954749	15.34485591	16.27262777	16.2924752	15.68292747	15.84182508	15.73708103	14.27604352	13.81334652	16.64704432	17.06294242	15.60175481	14.77397949	15.77395703	16.02454973	15.34485591	14.77397949	16.24232977	14.55389968	13.07905325	14.19954749	15.84182508	14.19954749	15.06390473	15.73708103	15.38292755	14.27604352	14.03659725	15.38292755	16.883513	14.77397949	15.73708103	16.0713828	15.60175481	14.84512955	15.38292755	15.34485591	16.2924752	14.19954749	14.84512955	15.34485591	15.84182508	14.05271001	15.68292747	14.19954749	14.27604352	14.05271001	15.34485591
TXND5_HUMAN	15.77127699	15.02220581	16.12062184	15.76067883	15.57159583	15.66694144	15.03070857	15.09981875	15.66694144	15.08288591	15.40130848	15.57159583	15.08288591	16.12865245	15.30460363	14.9485791	15.90622324	15.57159583	15.09981875	15.7534148	15.26593535	15.26593535	15.66694144	16.12062184	14.94211887	15.40130848	16.13740777	15.29313047	15.00678735	16.53629052	15.57159583	16.16047539	15.93605573	15.30460363	14.78482989	15.08288591	15.51633176	16.12062184	15.66694144	15.29313047	16.0405387	15.35581504	15.81726958	14.10377107	15.74764628	15.77127699	15.90622324	15.7534148	15.47048056
TXNL1_HUMAN	16.88440747	16.3097838	16.63957517	16.39884872	16.3097838	16.40083743	16.3097838	16.75998931	16.75998931	15.91726611	15.91726611	16.3097838	16.40083743	16.84886431	16.40083743	16.3097838	16.3097838	16.70809892	16.3097838	16.3097838	16.58748134	16.44736509	16.39884872	16.83060845	16.40083743	16.00803425	16.44736509	16.58748134	16.40083743	16.39884872	16.3097838	16.64426835	16.47113764	15.91726611	16.3097838	16.3097838	16.44736509	16.73261573	16.40083743	16.66450817	14.69506497	16.39884872	16.44736509	16.39884872	16.40083743	16.40083743	16.96139259	16.83235111	16.00803425
TYPH_HUMAN	15.48871059	18.12359909	18.85405068	16.50013174	16.88490258	16.84006773	18.12102572	17.85597229	17.80913213	17.78696649	17.32497683	19.13601297	18.08840609	17.85551018	18.04217828	17.62785123	18.06519466	17.13709106	17.08688029	17.78975036	17.43171357	17.30069663	18.2161822	18.3168434	16.50013174	18.0107191	17.54486972	17.42589015	17.96852513	17.25891765	17.4098739	17.47066377	16.53932254	17.54162272	17.64245219	16.83348187	17.32298062	18.43043012	17.57984935	17.79912369	16.79383455	17.59340984	17.82722261	17.57984935	17.94607401	17.05877381	17.37586293	17.05109882	15.29278281
U5S1_HUMAN	17.65741806	17.21778195	17.47499361	17.21547529	16.7122976	17.03249193	17.03249193	17.4484249	17.47499361	16.7122976	16.75478184	17.2519574	16.41098164	17.80457384	16.7122976	17.03249193	16.75478184	17.77207037	16.75181132	17.24487974	17.35497499	17.21778195	17.24487974	17.77444876	17.53185784	16.75181132	17.24487974	17.35497499	17.20581832	16.75478184	16.75478184	17.21778195	17.39197245	17.03249193	17.03249193	17.20581832	17.2519574	17.71839446	16.7122976	17.4758451	16.41098164	17.29514992	17.53185784	17.20581832	17.02576722	17.26028088	17.77207037	17.68573657	16.75478184
UB2L3_HUMAN	17.2498207	16.57780994	16.76593338	16.70575526	15.98104636	16.50970584	14.39263356	17.08397717	17.15997217	16.62648164	15.93953741	16.47005578	15.64535283	17.06206198	14.89658419	16.47005578	14.89658419	17.14309542	15.98104636	16.57780994	16.66668821	16.80060714	15.64535283	17.32641497	17.07321201	16.27624273	16.78692598	16.81338361	16.57877991	15.93953741	15.93953741	16.72676009	16.72808986	15.98104636	15.98104636	16.84618782	16.47005578	16.94791994	15.98104636	16.99443451	15.98104636	15.64535283	16.47005578	17.11548802	16.5111953	16.73051444	15.98104636	17.31827994	16.27624273
UBA1_HUMAN	17.37330605	18.05538033	17.23590379	17.95993218	17.36707349	17.01212789	18.22234553	17.30162895	17.61570914	17.69812354	17.85175077	17.03847429	18.0513526	17.36707349	18.00796117	17.97615094	18.61096671	17.35428732	17.30019547	17.10850028	18.24157055	17.40148679	18.66735075	18.16619371	17.30019547	18.04150437	18.51530832	18.32388887	18.21904136	18.5968738	17.30162895	18.46547985	18.07780444	18.40123606	17.91538022	18.16047573	18.3443464	17.33189295	18.18805748	17.97627152	17.87889314	18.72225052	18.0513526	17.87889314	17.90604584	18.62471761	17.43685897	17.34129239	17.03847429
UBA7_HUMAN	18.36327849	18.41076267	18.18341469	17.95562634	16.40732768	17.46732074	17.47597934	18.25119954	18.40547711	17.79740608	16.84278039	17.9570981	17.07599078	18.5637383	17.06609474	17.46732074	17.06609474	18.31966638	17.07599078	17.91873773	18.55028749	17.93742794	17.93742794	18.54749124	18.20689631	17.46732074	18.08016562	18.5637383	17.86695276	18.45594417	17.42956211	17.91711477	18.1589425	15.18747635	16.40732768	18.03074478	17.47597934	18.41076267	17.06609474	17.56710094	16.94574867	16.94574867	18.6149103	18.19889761	17.73837527	18.00888096	18.55028749	18.45594417	16.94574867
UBP15_HUMAN	17.97465104	16.88341282	16.86791239	18.0095	16.42306954	17.48888905	17.44601441	17.47966931	16.7533394	17.23669802	14.35621436	18.0095	17.74236508	18.76394948	17.32762094	16.94409879	16.4492933	16.72209193	15.58938055	16.35185791	17.52151269	16.4492933	16.18484358	16.41045785	16.69229958	17.22648037	17.5505932	18.20995677	17.97465104	16.88776627	16.86791239	17.89330186	18.76394948	16.63957491	17.47570894	18.18862705	17.14620145	17.62029812	15.8009817	17.251542	17.28680419	17.62029812	17.90576509	17.10000374	17.20013334	17.74236508	16.35185791	17.32762094	15.19730766
UBP5_HUMAN	17.51061877	17.16335285	17.46305393	17.97537022	15.81953395	17.16335285	16.51779444	18.39401579	18.38632314	17.13433	16.61245853	17.92447789	16.61245853	17.62501652	16.51779444	15.81953395	16.51779444	17.4808743	16.61245853	18.00054692	17.32160377	17.28248872	16.61245853	17.59795191	17.13433	17.19934926	15.81953395	17.38411702	17.19934926	17.16335285	15.81953395	17.92447789	17.46523603	15.81953395	15.81953395	17.67287104	17.32160377	18.45095422	17.67287104	18.31559459	15.81953395	15.81953395	17.4808743	17.4015877	17.08715408	17.42074664	17.59574667	18.62255084	17.13433
UGGG1_HUMAN	17.68528194	17.11901417	17.46854647	17.09701513	17.08710176	17.19768451	17.08710176	17.50741115	17.57081087	17.52671644	17.08710176	16.90032456	17.11901417	17.59209734	17.08710176	17.08710176	17.09701513	17.55475744	17.05792463	17.08710176	17.11901417	17.19768451	17.05792463	17.7480128	17.54001219	17.05792463	17.08710176	17.40728936	17.05792463	17.11901417	17.19273267	17.19768451	17.19104815	17.08710176	17.05792463	17.09701513	17.09701513	17.47324113	17.05792463	17.46854647	17.11901417	16.90032456	17.40728936	17.46854647	17.11901417	17.11901417	17.73000134	17.71506037	17.05792463
UGPA_HUMAN	17.3905639	19.16504228	19.42002765	18.7756444	17.77932039	18.80817268	18.97077536	18.59433015	18.57830969	18.56876071	18.19264875	14.96501764	18.33356818	17.56504908	18.77362947	18.75789043	18.91465218	18.2331276	18.12724092	17.45227279	19.04151173	18.24951628	19.0656979	19.22832731	18.15085948	18.87559524	19.01887159	18.91796481	18.98364905	19.42023751	18.12070008	18.916672	18.51487267	17.49044585	18.70330372	18.61100199	18.75140168	18.98406328	18.47591098	18.91774903	18.14680944	19.67508454	18.73898382	18.66254626	18.71021718	19.45620024	18.4032751	18.4222175	17.73078543
UTRO_HUMAN	18.67105924	17.44704323	18.03574039	17.98606135	18.6349173	17.61123139	17.43075443	17.44704323	16.9718382	17.98606135	18.38736611	17.60050675	17.98606135	18.38736611	17.60050675	17.29302472	17.44704323	17.3047338	17.98606135	16.9718382	18.71176782	17.3047338	16.9718382	17.98606135	18.03574039	17.31063321	18.38736611	18.1591657	18.74588713	17.60050675	19.2437877	18.03574039	18.1591657	17.3047338	17.98606135	17.61123139	17.43075443	17.6652074	17.43075443	17.60050675	17.55934485	17.3047338	18.25476562	17.60050675	17.44704323	17.60050675	18.38736611	17.61123139	18.03574039
VATA_HUMAN	14.17400511	14.30762043	15.4559718	15.15413285	13.69226044	14.45516184	13.69226044	13.72006718	14.33114664	14.59588968	14.30762043	14.55356676	14.1641309	15.26504367	13.56505631	14.17400511	13.41821105	14.33830674	13.69226044	15.09211106	14.59588968	13.72006718	14.33114664	14.69294151	14.35944781	14.33830674	14.59586913	14.83835243	14.55356676	13.56505631	13.72006718	14.45516184	14.83835243	13.495179	14.33114664	14.59588968	15.15413285	14.59586913	14.33830674	14.59588968	14.54819527	14.30762043	13.75408061	14.35944781	13.70187031	14.45516184	14.83835243	14.33830674	14.33830674
VCAM1_HUMAN	16.07496029	17.46901903	18.15030805	17.0340848	16.73794351	17.80284799	17.65557045	17.07728248	16.74671065	16.57644057	17.41120502	16.43297603	17.83928552	17.25991466	17.87658541	17.63178037	17.89193144	16.08097298	16.97205359	18.40298949	17.66386258	16.66849336	18.25273769	17.25991466	16.18764527	17.89141965	18.21770551	17.66072659	17.56233798	18.00150824	17.29222349	17.88162066	17.43757811	17.8505264	17.41264175	17.70728834	17.66425247	17.89141965	17.06581194	17.04833844	17.32824442	18.48263571	17.41424659	15.8296339	17.59887723	18.36531985	15.89814602	14.98916065	16.36602617
VINC_HUMAN	16.02435518	17.58647355	17.81536065	17.7861809	17.10354818	17.38107951	17.34394896	16.60755382	16.78862841	17.24405462	17.51275756	19.0525871	17.40020047	17.9129726	17.44906974	16.56136652	17.96718954	16.03375522	17.27281443	17.94127898	17.62278398	16.31058184	17.08154178	16.9578602	17.07954592	17.27548212	17.9129726	17.73381515	17.58884457	17.7861809	16.7844153	17.77202191	17.43932237	17.28587632	17.06518985	17.78004343	17.65698908	17.51275756	16.63159361	16.85551626	17.94127898	17.81536065	17.51275756	17.50428962	17.27281443	16.48990755	16.44056676	16.74651481	16.72857439
VTDB_HUMAN	20.30574793	15.66733262	16.67805189	20.87307688	19.54070702	15.85329933	19.92671215	20.29859584	20.01815946	15.4957787	19.80367457	19.17693172	19.0527509	19.83700549	20.068254	19.72991109	19.80085607	20.67954546	18.58833762	18.14023392	19.85767766	20.43608281	19.88590906	15.37760615	15.93626866	15.74312901	19.75999731	20.11308085	19.70072642	19.93727225	19.01156813	19.89859515	21.54902917	20.10642953	20.00913885	19.94714827	20.04083495	17.20461435	20.32869706	20.01772828	20.22029762	20.00166006	20.37465886	19.92663438	15.72237819	14.9186554	15.76445057	15.85032133	18.34615954
VTNC_HUMAN	19.24321895	18.802821	18.29975045	18.66525093	18.55818553	18.44369915	18.45997072	18.94108346	18.97935801	18.31298572	18.37810721	18.02896428	18.42181718	18.30900571	18.46453082	18.19504887	18.23392109	18.89656305	17.71334763	18.46347349	18.83894807	19.23633719	18.58886149	18.89667069	18.75045582	18.57456093	18.12580198	19.05572887	18.53095358	18.76298798	18.53095716	18.71297577	19.285454	18.51881318	19.27682291	18.35389611	18.822374	18.01522594	18.98018659	18.7709726	18.51468585	18.51558284	19.26093391	19.14279414	19.14760051	18.52663224	19.1963495	19.02307437	18.28611181
VWF_HUMAN	16.74521692	18.54965216	18.54965216	16.88447885	18.89373625	18.37495867	18.19240853	18.67311256	16.74521692	17.25320091	16.9545233	18.19240853	17.03189013	18.54973873	18.10866087	18.08717477	18.36117808	18.08717477	16.88447885	18.89373625	18.37747253	16.74521692	17.25320091	18.81512645	16.58933009	18.28031285	18.54973873	18.81512645	18.14910495	18.81512645	17.53800097	18.89373625	16.74521692	18.23288875	18.17629381	16.9545233	16.58933009	18.89373625	18.81512645	18.09800019	17.03010984	18.67311256	18.1693768	16.66724135	17.72014526	18.28031285	16.88447885	18.37747253	17.07481362
WDR1_HUMAN	15.03090093	15.90990719	16.51589324	16.09216351	16.05305173	16.03932626	15.8227733	15.39136176	15.39136176	15.8227733	16.5683793	17.27913458	16.26316479	15.75516439	16.26747909	15.90990719	16.21192795	15.30481484	16.09216351	16.20104435	15.39136176	15.03090093	16.61307505	15.5752648	15.5752648	15.8227733	16.29699707	15.90990719	16.18222724	15.75516439	15.5752648	15.10259662	15.30481484	16.05305173	15.46354805	15.5752648	15.90990719	16.20104435	16.09216351	15.39136176	16.18222724	16.26316479	16.09216351	15.46354805	15.75516439	15.90990719	15.46354805	15.46354805	15.46354805
XPO1_HUMAN	16.17050886	16.33172514	19.36093639	17.55381763	17.54639805	16.77804549	16.56970196	16.1862155	17.44561593	17.64705354	17.1605076	19.36093639	17.30989979	16.09768482	17.59802631	17.57284122	17.78598405	17.07161027	17.73225882	17.65039997	16.92946049	17.10998039	17.8810825	17.64705354	17.5503312	17.73225882	18.10874015	17.1605076	17.64705354	16.09768482	16.76284314	17.54639805	17.19560283	17.89806015	16.56970196	17.44561593	17.5503312	18.17221603	17.41001799	16.76284314	18.46334826	18.46334826	17.54053309	18.17221603	17.57339198	18.10874015	17.19560283	16.1862155	18.17221603
XRCC6_HUMAN	15.22417549	16.96765035	15.60092527	15.75229133	15.17592614	16.7564661	16.96358158	16.7342606	16.43573325	16.73241592	15.60092527	15.75229133	15.22417549	15.60092527	16.9142752	16.05108846	15.60092527	15.60092527	15.18685415	15.50344598	16.73241592	15.89425539	16.43573325	16.73241592	16.08193083	16.08193083	16.38787928	16.3349922	16.18975898	16.08193083	15.17592614	15.60092527	15.18685415	16.05108846	16.7342606	15.75229133	15.89425539	16.08193083	15.22417549	16.48475057	16.05108846	17.38728509	16.08193083	16.48475057	16.6787868	15.09265822	16.32694726	15.60092527	15.75229133
ZA2G_HUMAN	17.51456479	15.15706685	15.84846987	16.87455636	15.39369688	16.71142123	16.47044833	17.39898083	11.89634633	16.71545992	15.94203703	15.64772405	16.59923788	16.74574141	16.01348968	16.75179721	15.29642758	16.87788557	14.84383392	17.42556856	16.98984796	18.33568543	16.23356966	17.22566299	16.95664809	16.54661116	16.79091695	16.85087375	17.16671542	16.88404223	16.64243853	16.77711886	17.99299239	16.49223736	17.13185034	17.35556837	15.7177782	15.88772514	14.9599239	16.34106932	15.10037215	16.45965249	16.68919735	17.03454867	16.76129537	15.51390657	17.93272609	17.05047047	16.23341842
[truncated: 6 more columns]
