# Supplementary material for: Discovery and Evaluation of Protein Biomarkers as a Signature of Wellness in Late-Stage Cancer Patients in Early Phase Clinical Trials
Source: Cancers (Basel). 2021 May 18;13(10):2443. doi: 10.3390/cancers13102443 (PMC8157875; doi:10.3390/cancers13102443)
Supplement: Supplementary file 1 [file cancers-13-02443-s001.zip › Table_S7_Validation_cohort_panel_proteinquants_cancers_1110435.csv]

	A2GL_HUMAN	APOC3_HUMAN	IPSP_HUMAN
TAR118	17.27777989	17.00340104	13.29657941
TAR119	16.06334212	16.22347708	12.08579047
TAR120	17.28555442	16.91611311	12.95578251
TAR121	17.62073952	16.56974355	11.6571225
TAR122	17.06520717	16.50364499	12.78963659
TAR126	17.95411365	16.24832696	12.46543786
TAR127	18.2085619	16.13367074	11.76644102
TAR128	18.4230711	17.76501938	12.57782001
TAR130	17.46546374	17.14858952	12.22813796
TAR131	17.81303745	17.21927865	12.28109178
TAR132	17.57888617	16.31620254	12.17985983
TAR133	19.04567252	15.11292072	10.99084951
TAR134	17.16825667	17.99376588	12.37297551
TAR135	16.5314569	17.15725788	12.45967635
TAR136	16.8597478	17.47043672	12.82105853
TAR137	17.86365641	15.92125406	12.33145056
TAR138	16.33122677	16.99417406	12.3062475
TAR139	17.4134005	16.47615523	12.34669299
TAR140	16.18084882	16.45708996	11.92942636
TAR141	17.15965708	16.4112517	12.72439506
TAR142	17.5603115	15.16747592	9.560570059
TAR143	18.68268707	15.94027561	12.74735132
TAR144	18.35884387	15.11784303	12.04308926
TAR145	18.34087269	15.38384241	10.80691438
TAR146	17.51091587	16.58738195	12.88258004
TAR147	17.01294006	16.78718658	12.11474866
TAR148	17.57694698	18.26587916	11.56042763
TAR149	18.64132207	15.90430759	10.00488653
TAR150	17.26549542	16.27105137	11.66205539
TAR151	18.35138079	15.20189572	11.65018213
TAR153	16.98798118	18.1706495	12.52127417
TAR154	16.83876251	16.43001118	12.46505118
TAR155	16.41561547	16.2083505	11.58246651
TAR156	16.64755592	16.01886877	13.04410167
TAR157	17.98664242	16.69013391	12.41335733
TAR158	17.27791584	16.92149134	11.89760644
TAR159	16.40429863	16.40854656	11.71682864
TAR160	17.75374197	15.83351016	12.26731523
TAR161	15.94672444	16.78007477	11.88894489
TAR162	16.70938974	17.42502516	12.6356713
TAR163	16.05786419	17.1133029	12.30570178
TAR164	17.83433272	15.81036769	12.69369235
TAR165	15.11737962	16.33659224	12.34358288
TAR166	16.22817649	16.95958591	12.80316222
TAR167	18.6604946	14.68715339	12.24077556
TAR168	16.77041212	15.98688759	12.2192798
TAR170	18.44668845	18.76433363	12.7923701
TAR171	18.21804659	17.68708679	13.05873229
TAR172	17.37321619	17.38407597	13.08293794
TAR173	17.18756276	16.76331833	12.63791559
TAR174	18.8264635	16.53449688	11.80687971
TAR175	18.93592286	16.64778043	12.76876781
TAR176	18.74675285	16.82799642	12.57230364
TAR177	18.5933347	15.42900914	12.98184042
TAR178	19.69410496	16.26234377	11.77243936
TAR179	17.68800466	18.49192236	12.72922295
TAR180	17.1927651	18.69995107	13.36879374
TAR181	17.84600772	17.18527336	12.60800108
TAR182	19.02106574	16.51413044	12.15848131
TAR183	16.88201738	17.49972721	12.87384161
TAR184	18.96426047	15.37607423	12.23000774
TAR185	18.92254861	14.63157873	11.95086893
TAR186	17.93748172	16.9087101	12.40482752
TAR187	18.15128687	16.84110427	12.91429845
TAR189	17.42107377	16.67422375	12.47605749
TAR190	18.89443664	15.98431093	12.49153177
TAR191	17.48511856	17.98033759	13.26653336
TAR192	17.43756545	16.76881374	13.15285899
TAR193	17.31451065	17.85807385	12.67657896
TAR194	15.95414514	17.09181471	12.6302616
TAR195	18.08522536	15.9428887	12.33643303
TAR196	18.66259649	14.92585772	11.33674711
TAR197	17.58482173	14.6077414	11.16276391
TAR198	16.65905325	15.42909143	12.63101657
TAR199	16.03615006	16.58559835	12.57095843
TAR200	17.29734523	15.53857501	12.29491709
